# Supplementary material for: Smoothed millennial-scale palaeoclimatic reference data as unconventional comparison targets: Application to European loess records
Source: Sci Rep. 2020 Mar 25;10:5455. doi: 10.1038/s41598-020-61528-8 (PMC7096450; doi:10.1038/s41598-020-61528-8)
Supplement: Supplementary file 1 — Supplementary information. [file 41598_2020_61528_MOESM1_ESM.zip]

Archive with 6 entries (6 files):
- Fig1.R
- Fig2.R
- Fig3.R
- Fig6.R
- Supplementary_data.xlsx
- Supplements_test_rollrate.R
