# Supplementary material for: Smoothed millennial-scale palaeoclimatic reference data as unconventional comparison targets: Application to European loess records
Source: Sci Rep. 2020 Mar 25;10:5455. doi: 10.1038/s41598-020-61528-8 (PMC7096450; doi:10.1038/s41598-020-61528-8)
Supplement: Supplementary file 1 — Supplementary information. [file 41598_2020_61528_MOESM1_ESM.zip › Fig1.R]

# R script associated with the manuscript 'Smoothed reference data as unconventional correlation targets for the last glacial cycle: Application to European terrestrial geoarchives' by C. Zeeden et al. 
# scripted by C. Zeeden, scripted 2016-2018

# script to compare low-pass filters with moving averages

# load libraries, which must be installed
library(astrochron)
library (RcppRoll)

# generate 2 datasets of noise
# ! unfortunately it is not possible to set a seed, therefore results will differ between simulations
AR1a <- ar1(200, rho=0.9)
AR1b <- ar1(200, rho=0.5)

# initiate matrices and fill 
LPa <-matrix(NA,200,16)
LPa[,1] <- AR1a[,1]
rma <- LPa
  
LPb <- LPa
LPb[,1] <- AR1b[,1]
rmb <- LPb

# loop through cut-off frequencies and store results
for (i in 1:15)
{
  LP = taner(AR1a, padfac =2, 
              fhigh = 1/i, 
              flow = -1/i, 
              roll = 10^20, 
              demean = T, 
              detrend = F,
              genplot = F,
              xmax=1,
              verbose = F)
  LPa[,i+1] <- LP[,2]
  rma[((ceiling(i/2)):(200-floor(i/2))),i+1] <- roll_mean(AR1a[,2], n=i)
  
  LP = taner(AR1b, padfac =2, 
             fhigh = 1/i, 
             flow = -1/i, 
             roll = 10^20, 
             demean = T, 
             detrend = F,
             genplot = F,
             xmax=1,
             verbose = F)
  LPb[,i+1] <- LP[,2]
  rmb[((ceiling(i/2)):(200-floor(i/2))),i+1] <- roll_mean(AR1b[,2], n=i)
  
}

# plot comparison (raw version of Fig.1)
# note that the generated noise will be different than in the provided figure
dev.off()
# set up plot
pl(r=2, c=1, mar=c(3,4,1.5,.75))

plot(AR1a, type="l", lwd=2, yaxt='n',
     main="Comparison of low-pass filters (orange) and moving averages (blue), example 1",
#     xlab="Artificial values, mimicking e.g. depth or age", ylab="Examle: noise", 
      xlab="", ylab="",
     ylim=c(-3,17))
for (i in 2:15)
{lines(LPa[,1], LPa[,i]+i, col="orange", lwd=2)
 lines(rma[,1], rma[,i]+i, col="blue", lwd=2)
}
  mtext("Standardized data and filters",side=2,line=2.5, cex=1.3)
#mtext("Artificial values, mimicking e.g. depth or age",side=1,line=2, cex=1.3)


plot(AR1b, type="l", lwd=2, yaxt='n', 
     main="Comparison of low-pass filters (orange) and moving averages (blue), example 2",
#     xlab="Artificial values, mimicking e.g. depth or age", ylab="Examle: noise", 
      xlab="", ylab="",
     ylim=c(-3,30))
for (i in 2:15)
{lines(LPb[,1], LPb[,i]+2*i, col="orange", lwd=2)
  lines(rmb[,1], rmb[,i]+2*i, col="blue", lwd=2)
}
mtext("Standardized data and filters",side=2,line=2.5, cex=1.3)
mtext("Artificial scale, mimicking e.g. depth or age",side=1,line=2, cex=1.3)


# export results
write.table (AR1a, "Fig1a.txt")
write.table (AR1b, "Fig1b.txt")
