# Supplementary material for: Smoothed millennial-scale palaeoclimatic reference data as unconventional comparison targets: Application to European loess records
Source: Sci Rep. 2020 Mar 25;10:5455. doi: 10.1038/s41598-020-61528-8 (PMC7096450; doi:10.1038/s41598-020-61528-8)
Supplement: Supplementary file 1 — Supplementary information. [file 41598_2020_61528_MOESM1_ESM.zip › Fig2.R]

# R script associated with the manuscript 'Smoothed reference data as unconventional correlation targets for the last glacial cycle: Application to European terrestrial geoarchives' by C. Zeeden et al. 
# scripted by C. Zeeden, scripted 2016-2018

# script to obtaib low-pass filters from Greenland d18O data

#load libraries, which must be installed
library(astrochron)
library(readxl)

# read data
# published reference data
NGRIPd18OuseinR <- read.csv("NGRIPd18OuseinR.txt", sep="", stringsAsFactors=FALSE)

# standardize data and prepare for further analysis
# reference datasets
sG18O <- s(linterp(NGRIPd18OuseinR))

# possible: plot data for checking
# plot(NGRIPd18OuseinR, type="l")

# LP filter Greeland d18O data
Res <-matrix(,nrow(sG18O),16)
Res[,1] <- sG18O[,1]
for (i in 1:15)
{
LP1 = taner(sG18O, padfac =2, 
            fhigh = 1/i, 
            flow = -1/i, 
            roll = 10^20, 
            demean = T, 
            detrend = F,
            genplot = F,
            xmax=1,
            verbose = F)
Res[,i+1] <- LP1[,2]
}

# plot Greenland data
dev.off()
plot(s(NGRIPd18OuseinR, genplot=F), type="l", yaxt='n', 
     ylim=c(-2,17), cex.axis=1.1, cex.lab=1.3,
     xlab="Time in ka", ylab="Standardized data and filters", main="")
# and LP filters
for (i in 2:15)
{lines(Res[,1], Res[,i]+i, col="black", lwd=2)
}

write.table(Res, "Rxx.txt", sep="\t", row.names=FALSE)
