# Supplementary material for: Smoothed millennial-scale palaeoclimatic reference data as unconventional comparison targets: Application to European loess records
Source: Sci Rep. 2020 Mar 25;10:5455. doi: 10.1038/s41598-020-61528-8 (PMC7096450; doi:10.1038/s41598-020-61528-8)
Supplement: Supplementary file 1 — Supplementary information. [file 41598_2020_61528_MOESM1_ESM.zip › Fig3.R]

# R script associated with the manuscript 'Smoothed reference data as unconventional correlation targets for the last glacial cycle: Application to European terrestrial geoarchives' by C. Zeeden et al. 
# scripted by C. Zeeden, scripted 2016-2020

# script to compare low-pass filters from Greenland d18O data and Sofular cave d13C data

#load libraries, which must be installed
library(astrochron)
library(readxl)
library(zoo)

# load data
NGRIPd18OuseinR <- read.csv("C:/Zeeden.C/ref_datasets/global/NGRIPd18OuseinR.txt", sep="", stringsAsFactors=FALSE)
sofular_touseR <- read.delim("C:/Zeeden.C/ref_datasets/mediterr/sofular_touseR.txt", stringsAsFactors=FALSE)

sG18O <- s(linterp(NGRIPd18OuseinR, start=0.02, dt=.02))
sSof13C <- s(linterp(cb(sofular_touseR[,1], -sofular_touseR[,2]), start=0.02, dt=.02))

# LP filter Greeland d18O data
Res <-matrix(,nrow(sG18O),16)
Res[,1] <- sG18O[,1]
for (i in 1:15)
{
  LP1 = taner(sG18O, padfac =2, 
              fhigh = 1/i, 
              flow = -1/i, 
              roll = 10^20, 
              demean = T, 
              detrend = F,
              genplot = F,
              xmax=1,
              verbose = F)
  Res[,i+1] <- LP1[,2]
}

# plot Greenland data (for check)
plot(s(NGRIPd18OuseinR, genplot=F), type="l", ylim=c(-2,17), xlab="Time in ka", ylab="Standardized data and filters", main="Geenland d18O and filters")
for (i in 2:15)
{lines(Res[,1], Res[,i]+i, col="red", lwd=2)
}


ResS <-matrix(,nrow(sSof13C),16)
ResS[,1] <- sSof13C[,1]
for (i in 1:15)
{
  LP1 = taner(sSof13C, padfac =2, 
              fhigh = 1/i, 
              flow = -1/i, 
              roll = 10^20, 
              demean = T, 
              detrend = F,
              genplot = F,
              xmax=1,
              verbose = F)
  ResS[,i+1] <- LP1[,2]
}

# plot Rasova data (for check)
plot(s(sSof13C, genplot=F), type="l", ylim=c(-2,15), xlab="Time in ka", ylab="Standardized data and filters", 
     main="MSfd Rasova (red), Geenland CH4 filters (black) and Greenland d18O filters (blue)",
     col="red", lwd=2,
     xlim=c(0,35))

for (i in c(4,6,8,10,12))
{lines(ResS[,1], ResS[,i]+i, col="red", lwd=2)
}

# quantify correlation
W3 <- 3/.02
z3 <- as.data.frame(cbind(Res[1:2513,1], Res[1:2513,4], ResS[1:2513,4]))
RC3 <- rollapply(z3, width=W3, function(z3) cor(z3[,3], z3[,2], method="spearman"), by.column=FALSE)
W6 <- 6/.02
z6 <- as.data.frame(cbind(Res[1:2513,1], Res[1:2513,7], ResS[1:2513,7]))
RC6 <- rollapply(z6, width=W6, function(z6) cor(z6[,3], z6[,2], method="spearman"), by.column=FALSE)
W9 <- 9/.02
z9 <- as.data.frame(cbind(Res[1:2513,1], Res[1:2513,10], ResS[1:2513,10]))
RC9 <- rollapply(z9, width=W9, function(z9) cor(z9[,3], z9[,2], method="spearman"), by.column=FALSE)
W12 <- 12/.02
z12 <- as.data.frame(cbind(Res[1:2513,1], Res[1:2513,13], ResS[1:2513,13]))
RC12 <- rollapply(z12, width=W12, function(z12) cor(z12[,3], z12[,2], method="spearman"), by.column=FALSE)
W15 <- 15/.02
z15 <- as.data.frame(cbind(Res[1:2513,1], Res[1:2513,16], ResS[1:2513,16]))
RC15 <- rollapply(z15, width=W15, function(z15) cor(z15[,3], z15[,2], method="spearman"), by.column=FALSE)
# test significance
# without first differences
RS15b <- rollapply(z15, width=W15, function(z15) surrogateCor(z15[,2], z15[,3], cormethod=2, firstDiff = F, output = 1, genplot = F), by.column=FALSE)
RS15b_95 <- apply(RS15b, 1, quantile, probs=.975)
# with using first differences
RS15 <- rollapply(z15, width=W15, function(z15) surrogateCor(z15[,2], z15[,3], cormethod=2, firstDiff = T, output = 1, genplot = F), by.column=FALSE)
RS15_95 <- apply(RS15, 1, quantile, probs=.970)

#comparison plot: Sofular & Greenland d18O
# plot Sofular data
dev.off()
pl(r=1, c=1, mar=c(2.8,2,0.3,1.8))

plot(sSof13C, type="l", ylim=c(-4,14), lwd=2, yaxt='n', 
     xlab="", ylab="", main="", col="black"
)
# plot filters
for (i in 2:6)
{lines(ResS[,1], ResS[,i]+2*i, lwd=2, col="black")
}

# plot Greenland
lines(s(NGRIPd18OuseinR)[,1], s(NGRIPd18OuseinR)[,2]-2, lwd=1, col="blue")
# plot Greenland filters
for (i in 2:6)
{lines(Res[,1], Res[,i]+2*i, col="blue", lwd=2)
}
# add labels
mtext("Standardized data and filters",side=2, line=.5, cex=1.6)
mtext("Time [ka]",side=1, line=1.5, cex=1.6)
text(5, -1.4, "Greenland data", col="blue", cex=1.3)
text(7, 3, "Data from Solfular cave", col="black", cex=1.3)
text(51, 3.1, "3", col="black", cex=1.5)
text(51, 5.4, "6", col="black", cex=1.5)
text(51, 8.5, "9", col="black", cex=1.5)
text(51, 10.8, "12", col="black", cex=1.5)
text(51, 13, "15", col="black", cex=1.5)
# add correlation
lines(z3[(W3/2):(floor(nrow(z3)-W3/2)),1], RC3+3.5, col="red", lwd=2)
#lines(z3[(W6/2):(floor(nrow(z3)-W6/2)),1], RC6+5.5, col="red", lwd=2)
lines(z3[(W9/2):(floor(nrow(z3)-W9/2)),1], RC9+7.5, col="red", lwd=2)
#lines(z3[(W12/2):(floor(nrow(z3)-W12/2)),1], RC12+9.5, col="red", lwd=2)
lines(z3[(W15/2):(floor(nrow(z3)-W15/2)),1], RC15+11.5, col="red", lwd=2)
lines(z3[(W15/2):(floor(nrow(z3)-W15/2)),1], RS15b_95+11.5, col="green", lwd=2)
# and according axes
axis(4, at = c(2.5, 3.5, 4.5), ylim=c(3,4), labels = c(-1, 0, 1), lwd=1, tick = c(1:18), cex=.6)
axis(4, at = c(6.5, 7.5, 8.5), ylim=c(3,4), labels = c(-1, 0, 1), lwd=1, tick = c(1:18), cex=.6)
axis(4, at = c(10.5, 11.5, 12.5), ylim=c(3,4), labels = c(-1, 0, 1), lwd=1, tick = c(1:18), cex=.6)


# export results
write.table (Res, "Gd18O_lp.txt")
write.table (ResS, "Sofd13C_lp.txt")

# end script
