# Supplementary material for: Smoothed millennial-scale palaeoclimatic reference data as unconventional comparison targets: Application to European loess records
Source: Sci Rep. 2020 Mar 25;10:5455. doi: 10.1038/s41598-020-61528-8 (PMC7096450; doi:10.1038/s41598-020-61528-8)
Supplement: Supplementary file 1 — Supplementary information. [file 41598_2020_61528_MOESM1_ESM.zip › Fig6.R]

# R script associated with the manuscript 'Smoothed reference data as unconventional correlation targets for the last glacial cycle: Application to European terrestrial geoarchives' by C. Zeeden et al. 
# scripted by C. Zeeden, scripted 2016-2020

# script to compare Greenland d18O data with data from the Lower Danube Basin

#load libraries, which must be installed
library(astrochron)
library(readxl)
library(zoo)

# load data
NGRIPd18OuseinR <- read.csv("C:/Zeeden.C/ref_datasets/global/NGRIPd18OuseinR.txt", sep="", stringsAsFactors=FALSE)
dataXfdRas <- read.delim("C:/Zeeden.C/ref_datasets/dataXfdRas.txt", header=FALSE, stringsAsFactors=FALSE)

sG18O <- s(linterp(NGRIPd18OuseinR, start=2, dt=.1))
sRAS <- s(linterp(dataXfdRas[,], start=2, dt=.1))

# LP filter Greeland d18O data
Res <-matrix(,nrow(sG18O),16)
Res[,1] <- sG18O[,1]
for (i in 1:15)
{
  LP1 = taner(sG18O, padfac =2, 
              fhigh = 1/i, 
              flow = -1/i, 
              roll = 10^20, 
              demean = T, 
              detrend = F,
              genplot = F,
              xmax=1,
              verbose = F)
  Res[,i+1] <- LP1[,2]
}

# plot Greenland data (for check)
plot(s(NGRIPd18OuseinR, genplot=F), type="l", ylim=c(-2,17), xlab="Time in ka", ylab="Standardized data and filters", main="Geenland d18O and filters")
for (i in 2:15)
{lines(Res[,1], Res[,i]+i, col="red", lwd=2)
}


ResRas <-matrix(,nrow(sRAS),16)
ResRas[,1] <- sRAS[,1]
for (i in 1:15)
{
  LP1 = taner(sRAS, padfac =2, 
              fhigh = 1/i, 
              flow = -1/i, 
              roll = 10^20, 
              demean = T, 
              detrend = F,
              genplot = F,
              xmax=1,
              verbose = F)
  ResRas[,i+1] <- LP1[,2]
}

# plot Rasova data (for check)
plot(s(sRAS, genplot=F), type="l", ylim=c(-2,15), xlab="Time in ka", ylab="Standardized data and filters", 
     main="MSfd Rasova (red), Geenland CH4 filters (black) and Greenland d18O filters (blue)",
     col="red", lwd=2,
     xlim=c(0,35))

for (i in c(4,6,8,10,12))
{lines(ResRas[,1], ResRas[,i]+i, col="red", lwd=2)
}

# quantify correlation
W1 <- 1/.1
z1 <- as.data.frame(cbind(Res[1:462,1], Res[1:462,2], ResRas[1:462,2]))
RC1 <- rollapply(z1, width=W1, function(z1) cor(z1[,3], z1[,2], method="spearman"), by.column=FALSE)
plot(RC1, type="l")
W3 <- 3/.1
z3 <- as.data.frame(cbind(Res[1:462,1], Res[1:462,4], ResRas[1:462,4]))
RC3 <- rollapply(z3, width=W3, function(z3) cor(z3[,3], z3[,2], method="spearman"), by.column=FALSE)

W5 <- 3/.1
z5 <- as.data.frame(cbind(Res[1:462,1], Res[1:462,6], ResRas[1:462,6]))
RC5 <- rollapply(z5, width=W5, function(z5) cor(z5[,3], z5[,2], method="spearman"), by.column=FALSE)

W6 <- 6/.1
z6 <- as.data.frame(cbind(Res[1:462,1], Res[1:462,7], ResRas[1:462,7]))
RC6 <- rollapply(z6, width=W6, function(z6) cor(z6[,3], z6[,2], method="spearman"), by.column=FALSE)
W9 <- 9/.1
z9 <- as.data.frame(cbind(Res[1:462,1], Res[1:462,10], ResRas[1:462,10]))
RC9 <- rollapply(z9, width=W9, function(z9) cor(z9[,3], z9[,2], method="spearman"), by.column=FALSE)
W12 <- 12/.1
z12 <- as.data.frame(cbind(Res[1:462,1], Res[1:462,13], ResRas[1:462,13]))
RC12 <- rollapply(z12, width=W12, function(z12) cor(z12[,3], z12[,2], method="spearman"), by.column=FALSE)
W15 <- 15/.1
z15 <- as.data.frame(cbind(Res[1:462,1], Res[1:462,16], ResRas[1:462,16]))
RC15 <- rollapply(z15, width=W15, function(z15) cor(z15[,3], z15[,2], method="spearman"), by.column=FALSE)
# test significance
# without using first differences
RS1 <- rollapply(z1, width=W1, function(z1) surrogateCor(z5[,2], z5[,3], cormethod=2, firstDiff = F, output = 1, genplot = F), by.column=FALSE)
RS1 <- apply(RS1, 1, quantile, probs=.975)

RS3 <- rollapply(z3, width=W3, function(z3) surrogateCor(z5[,2], z5[,3], cormethod=2, firstDiff = F, output = 1, genplot = F), by.column=FALSE)
RS3 <- apply(RS3, 1, quantile, probs=.975)

RS5 <- rollapply(z5, width=W5, function(z5) surrogateCor(z5[,2], z5[,3], cormethod=2, firstDiff = F, output = 1, genplot = F), by.column=FALSE)
RS5 <- apply(RS5, 1, quantile, probs=.975)

RS15b <- rollapply(z15, width=W15, function(z15) surrogateCor(z15[,2], z15[,3], cormethod=2, firstDiff = F, output = 1, genplot = F), by.column=FALSE)
RS15b_95 <- apply(RS15b, 1, quantile, probs=.975)


#comparison plot: Rasova & Greenland d18O
# plot Rasova data
dev.off()
pl(r=1, c=1, mar=c(2.8,2,0.3,1.8))

plot(sRAS, type="l", ylim=c(-4,14), lwd=2, yaxt='n', 
     xlab="", ylab="", main="", col="black"
     )
# plot filters
for (i in 2:6)
{lines(ResRas[,1], ResRas[,i]+2*i, lwd=2, col="black")
}

# plot Greenland
lines(s(NGRIPd18OuseinR)[,1], s(NGRIPd18OuseinR)[,2]-2, lwd=1, col="blue")
# plot Greenland filters
for (i in 2:6)
{lines(Res[,1], Res[,i]+2*i, col="blue", lwd=2)
}
# add labels
mtext("Standardized data and filters",side=2, line=.5, cex=1.6)
mtext("Time [ka]",side=1, line=1.5, cex=1.6)
text(5, -1.4, "Greenland data", col="blue", cex=1.3)
text(7, 2.6, "Data from the Lower Danube", col="black", cex=1.3)
text(49, 2.5, "3", col="black", cex=1.5)
text(49, 5, "6", col="black", cex=1.5)
text(49, 8.3, "9", col="black", cex=1.5)
text(49, 10.2, "12", col="black", cex=1.5)
text(49, 12.5, "15", col="black", cex=1.5)

# add correlation
lines(z3[(W3/2):(floor(nrow(z3)-W3/2)),1], RC3+3.5, col="red", lwd=2)
#lines(z3[(W6/2):(floor(nrow(z3)-W6/2)),1], RC6+5.5, col="red", lwd=2)
lines(z3[(W9/2):(floor(nrow(z3)-W9/2)),1], RC9+7.5, col="red", lwd=2)
#lines(z3[(W12/2):(floor(nrow(z3)-W12/2)),1], RC12+9.5, col="red", lwd=2)
lines(z3[(W15/2):(floor(nrow(z3)-W15/2)),1], RC15+11.5, col="red", lwd=2)
lines(z3[(W15/2):(floor(nrow(z3)-W15/2)),1], RS15b_95+11.5, col="green", lwd=2)
# and according axes
axis(4, at = c(2.5, 3.5, 4.5), ylim=c(3,4), labels = c(-1, 0, 1), lwd=1, tick = c(1:18), cex=.6)
axis(4, at = c(6.5, 7.5, 8.5), ylim=c(3,4), labels = c(-1, 0, 1), lwd=1, tick = c(1:18), cex=.6)
axis(4, at = c(10.5, 11.5, 12.5), ylim=c(3,4), labels = c(-1, 0, 1), lwd=1, tick = c(1:18), cex=.6)


# export (selected) results
write.table (cb(z3[(W1/2):(floor(nrow(z3)-W1/2)),1], RC1), "cor1.txt")
write.table (cb(z3[(W3/2):(floor(nrow(z3)-W3/2)),1], RC3), "cor3.txt")
write.table (cb(z3[(W9/2):(floor(nrow(z3)-W9/2)),1], RC9), "cor9.txt")
write.table (cb(z3[(W5/2):(floor(nrow(z3)-W5/2)),1], RC5), "cor5.txt")
write.table (cb(z3[(W1/2):(floor(nrow(z3)-W1/2)),1], RS1), "sign1.txt")
write.table (cb(z3[(W3/2):(floor(nrow(z3)-W3/2)),1], RS3), "sign3.txt")
write.table (cb(z3[(W5/2):(floor(nrow(z3)-W5/2)),1], RS5), "sign5.txt")

# end script
