# Supplementary material for: Smoothed millennial-scale palaeoclimatic reference data as unconventional comparison targets: Application to European loess records
Source: Sci Rep. 2020 Mar 25;10:5455. doi: 10.1038/s41598-020-61528-8 (PMC7096450; doi:10.1038/s41598-020-61528-8)
Supplement: Supplementary file 1 — Supplementary information. [file 41598_2020_61528_MOESM1_ESM.zip › Supplementary_data.xlsx]

## Sheet: Fig1a
count	AR1 noise, rho=0.5
0	-0.559922
1	-0.0466724
2	-0.0681363
3	-0.280125
4	1.26646
5	1.06033
6	1.58186
7	2.19953
8	2.02461
9	1.73241
10	0.668946
11	0.185716
12	0.239918
13	1.1041
14	0.0191532
15	1.27698
16	1.00267
17	1.01806
18	1.61996
19	-0.0929134
20	0.831568
21	0.187378
22	0.31923
23	-0.0564597
24	0.63454
25	-0.445366
26	1.1922
27	1.23841
28	1.07467
29	0.682921
30	1.11016
31	0.798502
32	0.552496
33	0.779604
34	0.737896
35	0.565859
36	1.06057
37	1.48175
38	-0.010959
39	0.475627
40	0.414954
41	0.677894
42	0.737773
43	0.710314
44	0.3874
45	0.0203291
46	0.564342
47	-0.0571133
48	-0.755621
49	-0.612348
50	0.025204
51	0.95594
52	0.84547
53	0.580272
54	0.634792
55	-1.2545
56	-0.859964
57	-0.100178
58	-0.000459243
59	-0.0900511
60	0.267248
61	1.12381
62	0.445494
63	0.470817
64	-1.15015
65	0.39631
66	-0.193154
67	-0.611327
68	-0.515838
69	-1.01585
70	-1.39813
71	-1.9376
72	-1.61161
73	-2.53389
74	-2.75954
75	-1.6182
76	-1.80576
77	-1.19832
78	-0.0819745
79	-0.750512
80	-0.697862
81	-0.0862096
82	-0.0193125
83	0.218968
84	0.675841
85	-0.16719
86	-0.394723
87	-0.33832
88	-0.318644
89	-0.32155
90	-0.980565
91	-1.03488
92	-0.699654
93	0.363518
94	0.838522
95	0.598724
96	0.176639
97	0.310253
98	-0.726095
99	-0.911533
100	-1.12367
101	-1.76157
102	-1.75023
103	-1.19677
104	-1.11897
105	-1.43671
106	-1.3565
107	-0.591493
108	-0.457587
109	-0.133422
110	-1.275
111	-1.66764
112	-1.27074
113	-1.16786
114	0.904871
115	0.113919
116	-0.734345
117	0.104873
118	0.0961935
119	-1.02496
120	0.742795
121	0.767884
122	1.08469
123	0.741074
124	-0.300306
125	0.0736953
126	-0.637536
127	-1.88961
128	-1.64507
129	-1.41794
130	-0.785663
131	0.217958
132	0.25081
133	0.224282
134	0.920176
135	1.67913
136	2.37131
137	2.21223
138	1.95069
139	1.68258
140	1.28852
141	0.218303
142	-0.52081
143	0.225739
144	0.751595
145	1.15186
146	0.785519
147	1.12054
148	0.729416
149	-0.662633
150	-1.56594
151	-0.94435
152	-0.44434
153	-0.25185
154	-0.11157
155	-0.191309
156	-0.444358
157	-0.228895
158	0.361242
159	-0.288757
160	-1.0803
161	-1.31938
162	-0.469251
163	-1.11553
164	-1.4591
165	-0.602743
166	-0.673941
167	-0.857922
168	-0.949902
169	-0.752218
170	-0.154002
171	-1.20252
172	-1.55667
173	-1.31526
174	-1.1012
175	-0.727656
176	-0.462835
177	0.169227
178	0.168801
179	0.748963
180	0.12756
181	0.969019
182	0.691563
183	2.58802
184	2.013
185	0.926479
186	0.458359
187	0.20404
188	-0.941154
189	-0.381778
190	-0.48259
191	-0.611467
192	-0.267071
193	-0.713162
194	-0.555742
195	1.30689
196	1.45452
197	1.60586
198	1.17973
199	0.772188

## Sheet: Fig1b
count	AR1 noise, rho=0.5
0	0.704701
1	-0.544927
2	0.19562
3	-0.280781
4	0.886118
5	0.778402
6	0.168355
7	0.973785
8	0.96826
9	0.519263
10	0.670066
11	0.197351
12	0.588053
13	0.786169
14	1.1491
15	0.241882
16	0.186694
17	1.39654
18	1.87357
19	-0.0658689
20	1.13713
21	0.607741
22	0.40558
23	-1.25538
24	-0.969854
25	1.41631
26	-0.508276
27	-1.05911
28	-0.050765
29	-1.25251
30	-1.2303
31	0.828909
32	-0.0637629
33	0.422254
34	-0.837957
35	0.818533
36	0.568199
37	-0.12583
38	-0.190282
39	-0.399472
40	0.460362
41	-0.492665
42	-1.02484
43	-0.491266
44	-1.22825
45	0.502907
46	0.391559
47	0.85655
48	-0.329248
49	-0.462078
50	0.983175
51	-0.0491175
52	-0.0935368
53	-0.17251
54	-0.512564
55	0.403129
56	1.14263
57	0.349856
58	-0.774628
59	-0.208661
60	0.522751
61	-0.639556
62	0.276371
63	0.202869
64	-1.67146
65	-2.22411
66	0.0776787
67	-0.714016
68	-0.117332
69	-0.579242
70	0.565988
71	1.5055
72	-0.485626
73	-0.337145
74	-0.550442
75	0.188499
76	-0.71742
77	0.143706
78	-1.32171
79	-0.294536
80	-0.941982
81	-2.53419
82	-1.11686
83	-1.8419
84	-1.97149
85	-2.23237
86	-0.3717
87	-0.811638
88	-1.36203
89	-1.15366
90	-0.402725
91	-0.16494
92	0.0941441
93	2.71362
94	2.0876
95	0.448756
96	0.30589
97	-0.16908
98	-1.28693
99	-0.223623
100	-0.19031
101	-0.277391
102	-0.360905
103	0.115594
104	-0.100178
105	1.19473
106	0.905663
107	0.994515
108	1.9345
109	1.28137
110	1.50487
111	0.89553
112	-0.633583
113	-0.786557
114	-0.308443
115	0.805237
116	-0.206602
117	1.27681
118	2.52494
119	2.17905
120	-0.734296
121	-0.914529
122	0.795801
123	0.775361
124	1.61324
125	0.0842683
126	1.26456
127	-0.453836
128	-1.70379
129	-0.604297
130	0.824542
131	0.320228
132	1.13599
133	0.534517
134	1.0398
135	1.09142
136	1.41304
137	0.917708
138	0.477265
139	-0.738597
140	-1.48569
141	-0.185577
142	-0.898802
143	-1.42808
144	-1.17679
145	-0.153243
146	-1.2539
147	0.601046
148	-0.243065
149	-1.942
150	-1.27542
151	-0.0962632
152	0.491293
153	0.865559
154	1.05863
155	0.0314502
156	-0.764405
157	-0.938077
158	0.481861
159	0.191478
160	-1.18428
161	0.241012
162	-0.282811
163	0.534604
164	-0.473947
165	-1.5342
166	-1.07283
167	-0.745652
168	0.199997
169	-0.0582639
170	0.326344
171	-0.0161648
172	0.633512
173	-0.609312
174	-0.646139
175	0.891733
176	1.36799
177	2.24892
178	1.20313
179	0.249881
180	-0.572422
181	-0.190348
182	-0.00889147
183	-1.59741
184	-1.46638
185	-2.65579
186	-2.50989
187	-1.73452
188	0.214588
189	1.37354
190	0.0108223
191	-0.263127
192	1.51637
193	1.48621
194	0.601728
195	0.112342
196	0.931278
197	0.0987096
198	0.876858
199	-1.06441

## Sheet: Greelnland_d18O
	cut-off frequency [1/ka]
Time in ka	1	2	3	4	5	6	7	8	9	10	11	12	13	14	15
0.00904024	0.816084	0.783283	0.757134	0.779425	0.745901	0.767733	0.816044	0.79907	0.757116	0.736895	0.738844	0.724421	0.76358	0.788814	0.834518
0.0288402	0.877138	0.814141	0.779242	0.796407	0.75804	0.778999	0.824829	0.80667	0.763299	0.743081	0.744755	0.730221	0.76932	0.7944	0.839982
0.0486402	0.937593	0.844955	0.801379	0.813391	0.7702	0.790274	0.833606	0.814266	0.769489	0.749277	0.750676	0.736032	0.775068	0.799992	0.845448
0.0684402	0.997129	0.875684	0.823532	0.830369	0.782377	0.801559	0.842374	0.82186	0.775684	0.755482	0.756607	0.741854	0.780824	0.80559	0.850916
0.0882402	1.05544	0.906286	0.845685	0.847336	0.794571	0.81285	0.851132	0.829449	0.781885	0.761697	0.762546	0.747687	0.786587	0.811193	0.856387
0.10804	1.11222	0.936723	0.867824	0.864285	0.806777	0.824146	0.859879	0.837035	0.788091	0.767921	0.768495	0.753532	0.792357	0.816802	0.86186
0.12784	1.16718	0.966953	0.889936	0.881209	0.818996	0.835445	0.868614	0.844616	0.794302	0.774154	0.774453	0.759387	0.798135	0.822415	0.867335
0.14764	1.22007	0.996938	0.912004	0.898103	0.831223	0.846746	0.877337	0.852192	0.800519	0.780395	0.780419	0.765253	0.803919	0.828034	0.872812
0.16744	1.27064	1.02664	0.934016	0.914959	0.843457	0.858046	0.886046	0.859761	0.80674	0.786645	0.786394	0.771129	0.80971	0.833657	0.87829
0.18724	1.31865	1.05602	0.955957	0.931773	0.855695	0.869344	0.894742	0.867325	0.812965	0.792903	0.792378	0.777015	0.815508	0.839285	0.88377
0.20704	1.36392	1.08504	0.977813	0.948537	0.867936	0.880638	0.903422	0.874882	0.819195	0.799169	0.798369	0.782911	0.821312	0.844917	0.889251
0.22684	1.40625	1.11366	0.999568	0.965246	0.880176	0.891927	0.912086	0.882431	0.825429	0.805443	0.804368	0.788817	0.827122	0.850553	0.894734
0.24664	1.44551	1.14185	1.02121	0.981893	0.892414	0.903208	0.920734	0.889972	0.831666	0.811724	0.810376	0.794733	0.832938	0.856194	0.900217
0.26644	1.48158	1.16958	1.04272	0.998472	0.904647	0.914479	0.929364	0.897505	0.837907	0.818013	0.81639	0.800658	0.83876	0.861838	0.905701
0.28624	1.51436	1.19681	1.0641	1.01498	0.916874	0.92574	0.937976	0.90503	0.844151	0.824308	0.822412	0.806592	0.844587	0.867486	0.911186
0.30604	1.5438	1.2235	1.08531	1.0314	0.929091	0.936987	0.946569	0.912544	0.850398	0.83061	0.828441	0.812536	0.85042	0.873138	0.916671
0.32584	1.56986	1.24964	1.10636	1.04774	0.941296	0.94822	0.955141	0.920049	0.856648	0.836919	0.834476	0.818487	0.856258	0.878793	0.922156
0.34564	1.59254	1.27518	1.12723	1.06399	0.953488	0.959437	0.963693	0.927544	0.862901	0.843234	0.840518	0.824448	0.862101	0.884451	0.927642
0.36544	1.61187	1.3001	1.1479	1.08014	0.965663	0.970635	0.972224	0.935027	0.869156	0.849554	0.846567	0.830417	0.867948	0.890112	0.933128
0.38524	1.6279	1.32437	1.16836	1.09619	0.97782	0.981814	0.980732	0.942499	0.875413	0.855881	0.852622	0.836394	0.873801	0.895776	0.938613
0.40504	1.64073	1.34797	1.1886	1.11212	0.989956	0.992971	0.989217	0.949959	0.881672	0.862213	0.858683	0.842379	0.879658	0.901443	0.944098
0.42484	1.65045	1.37088	1.2086	1.12794	1.00207	1.0041	0.997677	0.957407	0.887932	0.86855	0.864749	0.848372	0.885519	0.907112	0.949583
0.44464	1.65721	1.39306	1.22836	1.14365	1.01416	1.01521	1.00611	0.964842	0.894194	0.874892	0.870821	0.854372	0.891384	0.912783	0.955066
0.46444	1.66117	1.41451	1.24786	1.15922	1.02622	1.02629	1.01452	0.972263	0.900457	0.881238	0.876898	0.86038	0.897253	0.918457	0.960549
0.48424	1.66249	1.4352	1.26709	1.17466	1.03825	1.03734	1.02291	0.97967	0.906721	0.887589	0.882981	0.866395	0.903125	0.924132	0.966031
0.50404	1.66137	1.45512	1.28604	1.18997	1.05025	1.04837	1.03127	0.987063	0.912985	0.893945	0.889068	0.872417	0.909001	0.929809	0.971512
0.52384	1.65803	1.47424	1.3047	1.20514	1.06221	1.05936	1.0396	0.994442	0.91925	0.900304	0.89516	0.878445	0.91488	0.935487	0.976992
0.54364	1.65268	1.49257	1.32305	1.22015	1.07414	1.07031	1.0479	1.0018	0.925515	0.906667	0.901257	0.884481	0.920762	0.941167	0.982469
0.56344	1.64557	1.51008	1.34109	1.23502	1.08603	1.08123	1.05617	1.00915	0.93178	0.913033	0.907357	0.890522	0.926647	0.946848	0.987946
0.58324	1.63694	1.52676	1.35881	1.24973	1.09788	1.09211	1.06441	1.01648	0.938045	0.919402	0.913462	0.896569	0.932535	0.95253	0.99342
0.60304	1.62702	1.54262	1.37619	1.26427	1.10968	1.10296	1.07263	1.0238	0.944309	0.925775	0.91957	0.902623	0.938425	0.958213	0.998892
0.62284	1.61607	1.55764	1.39322	1.27865	1.12144	1.11376	1.08081	1.03109	0.950573	0.93215	0.925682	0.908682	0.944317	0.963897	1.00436
0.64264	1.60433	1.57181	1.40991	1.29286	1.13315	1.12452	1.08895	1.03837	0.956836	0.938527	0.931797	0.914746	0.950212	0.969581	1.00983
0.66244	1.59205	1.58514	1.42623	1.30689	1.14482	1.13524	1.09707	1.04563	0.963097	0.944906	0.937915	0.920816	0.956108	0.975265	1.0153
0.68224	1.57947	1.59763	1.44219	1.32074	1.15643	1.14591	1.10515	1.05288	0.969357	0.951288	0.944036	0.92689	0.962006	0.980949	1.02076
0.70204	1.56681	1.60928	1.45776	1.33441	1.16798	1.15653	1.1132	1.0601	0.975615	0.95767	0.95016	0.93297	0.967905	0.986633	1.02622
0.72184	1.55428	1.62008	1.47296	1.34788	1.17948	1.16711	1.12121	1.0673	0.981872	0.964055	0.956286	0.939054	0.973806	0.992317	1.03167
0.74164	1.54211	1.63005	1.48776	1.36117	1.19093	1.17763	1.12919	1.07449	0.988126	0.97044	0.962415	0.945142	0.979707	0.998001	1.03713
0.76144	1.53046	1.6392	1.50216	1.37426	1.20231	1.1881	1.13714	1.08165	0.994378	0.976826	0.968545	0.951235	0.985609	1.00368	1.04258
0.78124	1.51952	1.64753	1.51616	1.38714	1.21363	1.19852	1.14504	1.08879	1.00063	0.983212	0.974677	0.957331	0.991512	1.00936	1.04802
0.80104	1.50944	1.65505	1.52974	1.39982	1.22488	1.20889	1.15291	1.09592	1.00687	0.989599	0.98081	0.963431	0.997416	1.01505	1.05347
0.82084	1.50035	1.66177	1.54292	1.4123	1.23607	1.21919	1.16074	1.10302	1.01312	0.995986	0.986945	0.969535	1.00332	1.02073	1.0589
0.84064	1.49236	1.66771	1.55567	1.42456	1.24719	1.22944	1.16853	1.11009	1.01936	1.00237	0.993081	0.975642	1.00922	1.0264	1.06434
0.86044	1.48557	1.67289	1.568	1.43661	1.25824	1.23963	1.17628	1.11715	1.02559	1.00876	0.999217	0.981751	1.01513	1.03208	1.06977
0.88024	1.48005	1.67731	1.5799	1.44844	1.26922	1.24975	1.184	1.12418	1.03183	1.01514	1.00535	0.987864	1.02103	1.03775	1.07519
0.90004	1.47585	1.68101	1.59136	1.46005	1.28013	1.25982	1.19167	1.13119	1.03806	1.02153	1.01149	0.993979	1.02693	1.04343	1.08062
0.91984	1.47299	1.68399	1.6024	1.47143	1.29096	1.26982	1.1993	1.13818	1.04428	1.02791	1.01763	1.0001	1.03283	1.0491	1.08603
0.93964	1.47148	1.68628	1.61299	1.48259	1.30171	1.27975	1.20689	1.14514	1.0505	1.03429	1.02377	1.00622	1.03873	1.05477	1.09144
0.95944	1.4713	1.6879	1.62315	1.49352	1.31238	1.28961	1.21444	1.15208	1.05672	1.04067	1.0299	1.01234	1.04463	1.06043	1.09685
0.97924	1.47243	1.68888	1.63287	1.50422	1.32297	1.29941	1.22194	1.15899	1.06293	1.04705	1.03604	1.01846	1.05053	1.06609	1.10225
0.99904	1.47482	1.68924	1.64215	1.51469	1.33347	1.30914	1.22941	1.16588	1.06913	1.05343	1.04218	1.02459	1.05643	1.07175	1.10765
1.01884	1.47838	1.689	1.65098	1.52492	1.34389	1.31879	1.23682	1.17274	1.07533	1.0598	1.04831	1.03071	1.06232	1.07741	1.11304
1.03864	1.48305	1.68819	1.65937	1.53491	1.35422	1.32838	1.2442	1.17957	1.08153	1.06617	1.05444	1.03684	1.06821	1.08306	1.11842
1.05844	1.48872	1.68685	1.66733	1.54466	1.36447	1.33788	1.25153	1.18638	1.08771	1.07253	1.06058	1.04297	1.0741	1.08871	1.1238
1.07824	1.49529	1.68499	1.67484	1.55417	1.37462	1.34732	1.25881	1.19316	1.0939	1.0789	1.06671	1.04909	1.07999	1.09436	1.12917
1.09804	1.50263	1.68264	1.68191	1.56344	1.38468	1.35667	1.26605	1.19992	1.10007	1.08526	1.07284	1.05522	1.08587	1.1	1.13454
1.11784	1.51062	1.67985	1.68854	1.57247	1.39465	1.36595	1.27324	1.20665	1.10624	1.09161	1.07896	1.06135	1.09175	1.10564	1.1399
1.13764	1.51914	1.67663	1.69474	1.58125	1.40452	1.37515	1.28039	1.21335	1.11241	1.09796	1.08508	1.06748	1.09763	1.11127	1.14525
1.15744	1.52803	1.67301	1.70051	1.58979	1.4143	1.38427	1.28749	1.22002	1.11856	1.10431	1.09121	1.07361	1.10351	1.1169	1.1506
1.17724	1.53718	1.66903	1.70585	1.59808	1.42398	1.3933	1.29454	1.22666	1.12471	1.11065	1.09732	1.07973	1.10938	1.12253	1.15594
1.19704	1.54643	1.66473	1.71077	1.60612	1.43355	1.40226	1.30154	1.23328	1.13085	1.11699	1.10344	1.08586	1.11525	1.12815	1.16127
1.21684	1.55567	1.66012	1.71526	1.61391	1.44303	1.41113	1.3085	1.23986	1.13699	1.12332	1.10955	1.09199	1.12111	1.13376	1.16659
1.23664	1.56475	1.65524	1.71934	1.62146	1.4524	1.41991	1.3154	1.24642	1.14311	1.12965	1.11566	1.09811	1.12697	1.13937	1.17191
1.25644	1.57356	1.65013	1.72301	1.62875	1.46167	1.42861	1.32226	1.25295	1.14923	1.13597	1.12176	1.10423	1.13283	1.14498	1.17722
1.27624	1.58198	1.64481	1.72627	1.6358	1.47084	1.43722	1.32906	1.25944	1.15534	1.14228	1.12786	1.11035	1.13868	1.15057	1.18252
1.29604	1.5899	1.63931	1.72914	1.6426	1.47989	1.44574	1.33582	1.26591	1.16144	1.14859	1.13396	1.11647	1.14452	1.15617	1.18781
1.31584	1.59724	1.63368	1.73161	1.64915	1.48884	1.45417	1.34253	1.27234	1.16753	1.15489	1.14005	1.12259	1.15036	1.16175	1.1931
1.33564	1.60391	1.62792	1.73369	1.65545	1.49768	1.46251	1.34918	1.27875	1.17362	1.16119	1.14613	1.1287	1.1562	1.16733	1.19838
1.35544	1.60984	1.62209	1.7354	1.66151	1.5064	1.47076	1.35579	1.28512	1.17969	1.16748	1.15221	1.13481	1.16203	1.17291	1.20365
1.37524	1.61498	1.6162	1.73673	1.66732	1.51502	1.47891	1.36234	1.29146	1.18575	1.17376	1.15829	1.14092	1.16785	1.17847	1.20891
1.39504	1.61928	1.61029	1.7377	1.67288	1.52352	1.48697	1.36884	1.29777	1.19181	1.18003	1.16436	1.14702	1.17367	1.18404	1.21416
1.41484	1.62271	1.60438	1.73831	1.6782	1.53191	1.49494	1.37529	1.30405	1.19786	1.18629	1.17043	1.15312	1.17948	1.18959	1.2194
1.43464	1.62526	1.59851	1.73857	1.68327	1.54018	1.50281	1.38169	1.31029	1.20389	1.19255	1.17648	1.15922	1.18529	1.19514	1.22463
1.45444	1.62693	1.59269	1.7385	1.68811	1.54833	1.51059	1.38803	1.3165	1.20992	1.1988	1.18254	1.16532	1.19109	1.20067	1.22985
1.47424	1.62775	1.58696	1.73809	1.6927	1.55637	1.51827	1.39432	1.32268	1.21593	1.20504	1.18858	1.1714	1.19688	1.20621	1.23507
1.49404	1.62772	1.58133	1.73737	1.69705	1.56429	1.52585	1.40056	1.32883	1.22193	1.21127	1.19462	1.17749	1.20267	1.21173	1.24027
1.51384	1.6269	1.57584	1.73634	1.70117	1.57209	1.53333	1.40674	1.33494	1.22793	1.21749	1.20065	1.18357	1.20845	1.21725	1.24547
1.53364	1.62534	1.57051	1.735	1.70505	1.57977	1.54071	1.41287	1.34102	1.23391	1.2237	1.20668	1.18964	1.21422	1.22275	1.25065
1.55344	1.6231	1.56536	1.73338	1.70869	1.58732	1.548	1.41895	1.34706	1.23988	1.22991	1.2127	1.19571	1.21998	1.22825	1.25582
1.57324	1.62024	1.5604	1.73148	1.71211	1.59476	1.55518	1.42497	1.35307	1.24584	1.2361	1.21871	1.20178	1.22574	1.23374	1.26099
1.59304	1.61686	1.55566	1.7293	1.71529	1.60207	1.56226	1.43093	1.35905	1.25178	1.24228	1.22471	1.20784	1.23148	1.23923	1.26614
1.61284	1.61304	1.55117	1.72687	1.71825	1.60926	1.56923	1.43684	1.36499	1.25772	1.24845	1.2307	1.21389	1.23722	1.2447	1.27128
1.63264	1.60886	1.54692	1.7242	1.72099	1.61633	1.57611	1.4427	1.3709	1.26364	1.25461	1.23669	1.21994	1.24295	1.25016	1.27641
1.65244	1.60443	1.54294	1.72129	1.7235	1.62326	1.58288	1.4485	1.37677	1.26955	1.26076	1.24266	1.22598	1.24868	1.25562	1.28154
1.67224	1.59984	1.53925	1.71815	1.7258	1.63008	1.58954	1.45425	1.3826	1.27545	1.2669	1.24863	1.23201	1.25439	1.26106	1.28664
1.69204	1.59519	1.53586	1.7148	1.72788	1.63677	1.59611	1.45994	1.3884	1.28133	1.27303	1.25459	1.23804	1.26009	1.2665	1.29174
1.71184	1.59057	1.53277	1.71126	1.72975	1.64333	1.60256	1.46558	1.39417	1.28721	1.27914	1.26054	1.24406	1.26579	1.27193	1.29683
1.73164	1.58607	1.53001	1.70752	1.73141	1.64976	1.60891	1.47115	1.3999	1.29306	1.28525	1.26648	1.25007	1.27147	1.27734	1.3019
1.75144	1.5818	1.52757	1.70361	1.73286	1.65607	1.61516	1.47668	1.40559	1.29891	1.29134	1.27241	1.25608	1.27715	1.28275	1.30696
1.77124	1.57782	1.52547	1.69953	1.73411	1.66224	1.6213	1.48215	1.41125	1.30474	1.29741	1.27833	1.26207	1.28282	1.28814	1.31202
1.79104	1.57423	1.52371	1.69531	1.73516	1.66829	1.62733	1.48756	1.41687	1.31056	1.30348	1.28424	1.26806	1.28847	1.29353	1.31705
1.81084	1.57108	1.5223	1.69094	1.73602	1.67421	1.63325	1.49291	1.42245	1.31636	1.30953	1.29014	1.27404	1.29412	1.2989	1.32208
1.83064	1.56844	1.52124	1.68645	1.73669	1.68	1.63907	1.49821	1.428	1.32215	1.31557	1.29603	1.28002	1.29975	1.30426	1.32709
1.85044	1.56636	1.52053	1.68184	1.73716	1.68566	1.64478	1.50345	1.4335	1.32793	1.3216	1.30191	1.28598	1.30538	1.30962	1.33209
1.87024	1.56488	1.52017	1.67712	1.73746	1.69119	1.65038	1.50864	1.43898	1.33369	1.32761	1.30778	1.29193	1.31099	1.31496	1.33708
1.89004	1.56403	1.52016	1.67232	1.73757	1.69659	1.65587	1.51377	1.44441	1.33943	1.33361	1.31363	1.29788	1.31659	1.32029	1.34205
1.90984	1.56383	1.5205	1.66744	1.73751	1.70187	1.66126	1.51884	1.44981	1.34516	1.33959	1.31948	1.30381	1.32218	1.3256	1.34702
1.92964	1.56429	1.52119	1.66249	1.73728	1.70701	1.66653	1.52385	1.45517	1.35088	1.34556	1.32531	1.30974	1.32776	1.33091	1.35196
1.94944	1.56541	1.52223	1.65749	1.73688	1.71202	1.6717	1.52881	1.46049	1.35657	1.35151	1.33113	1.31566	1.33333	1.3362	1.3569
1.96924	1.56718	1.52359	1.65245	1.73632	1.7169	1.67675	1.53371	1.46578	1.36226	1.35745	1.33694	1.32156	1.33888	1.34148	1.36182
1.98904	1.56956	1.52529	1.64738	1.73561	1.72165	1.6817	1.53856	1.47102	1.36793	1.36337	1.34273	1.32746	1.34442	1.34675	1.36673
2.00884	1.57253	1.52731	1.64229	1.73473	1.72627	1.68654	1.54335	1.47623	1.37358	1.36928	1.34851	1.33334	1.34995	1.352	1.37162
2.02864	1.57605	1.52963	1.63719	1.73371	1.73076	1.69127	1.54808	1.4814	1.37921	1.37517	1.35428	1.33921	1.35547	1.35725	1.3765
2.04844	1.58005	1.53226	1.6321	1.73255	1.73512	1.69589	1.55276	1.48654	1.38483	1.38105	1.36004	1.34508	1.36097	1.36247	1.38136
2.06824	1.58449	1.53519	1.62702	1.73125	1.73935	1.7004	1.55738	1.49163	1.39043	1.38691	1.36578	1.35093	1.36647	1.36769	1.38621
2.08804	1.58929	1.53838	1.62197	1.72981	1.74345	1.7048	1.56194	1.49668	1.39602	1.39275	1.37151	1.35676	1.37194	1.37289	1.39105
2.10784	1.59439	1.54185	1.61696	1.72824	1.74743	1.7091	1.56644	1.5017	1.40159	1.39858	1.37722	1.36259	1.37741	1.37808	1.39587
2.12764	1.59972	1.54556	1.612	1.72655	1.75127	1.71328	1.57089	1.50668	1.40714	1.40439	1.38292	1.36841	1.38286	1.38326	1.40067
2.14744	1.60518	1.54951	1.6071	1.72474	1.75498	1.71736	1.57529	1.51162	1.41267	1.41018	1.38861	1.37421	1.38829	1.38842	1.40546
2.16724	1.61072	1.55369	1.60227	1.72281	1.75857	1.72132	1.57962	1.51652	1.41818	1.41595	1.39428	1.38	1.39372	1.39356	1.41023
2.18704	1.61624	1.55806	1.59753	1.72077	1.76203	1.72518	1.5839	1.52138	1.42368	1.42171	1.39994	1.38577	1.39913	1.3987	1.41499
2.20684	1.62167	1.56263	1.59287	1.71863	1.76536	1.72893	1.58813	1.52621	1.42916	1.42745	1.40558	1.39154	1.40452	1.40381	1.41974
2.22664	1.62694	1.56737	1.58831	1.71639	1.76857	1.73257	1.5923	1.53099	1.43462	1.43317	1.4112	1.39729	1.4099	1.40892	1.42446
2.24644	1.63196	1.57226	1.58386	1.71406	1.77165	1.73611	1.59641	1.53574	1.44007	1.43887	1.41681	1.40302	1.41526	1.414	1.42918
2.26624	1.63668	1.5773	1.57954	1.71163	1.7746	1.73954	1.60047	1.54044	1.44549	1.44455	1.42241	1.40875	1.42061	1.41908	1.43387
2.28604	1.64103	1.58245	1.57533	1.70913	1.77743	1.74286	1.60447	1.54511	1.4509	1.45021	1.42798	1.41445	1.42594	1.42413	1.43855
2.30584	1.64496	1.5877	1.57127	1.70654	1.78014	1.74607	1.60842	1.54974	1.45628	1.45586	1.43355	1.42015	1.43126	1.42918	1.44321
2.32564	1.64843	1.59303	1.56735	1.70388	1.78272	1.74918	1.61231	1.55433	1.46165	1.46148	1.43909	1.42583	1.43656	1.4342	1.44786
2.34544	1.65138	1.59843	1.56358	1.70115	1.78518	1.75218	1.61614	1.55888	1.467	1.46709	1.44462	1.43149	1.44185	1.43921	1.45249
2.36524	1.65379	1.60387	1.55997	1.69836	1.78752	1.75508	1.61992	1.56339	1.47232	1.47267	1.45013	1.43714	1.44712	1.44421	1.4571
2.38504	1.65565	1.60934	1.55652	1.69551	1.78973	1.75787	1.62365	1.56786	1.47763	1.47824	1.45563	1.44277	1.45237	1.44919	1.46169
2.40484	1.65693	1.61482	1.55325	1.69261	1.79183	1.76056	1.62732	1.57229	1.48292	1.48378	1.4611	1.44839	1.4576	1.45415	1.46627
2.42464	1.65764	1.62029	1.55016	1.68966	1.7938	1.76314	1.63094	1.57668	1.48819	1.48931	1.46656	1.454	1.46282	1.45909	1.47083
2.44444	1.65778	1.62574	1.54725	1.68666	1.79566	1.76563	1.63451	1.58104	1.49344	1.49481	1.47201	1.45958	1.46803	1.46402	1.47538
2.46424	1.65738	1.63114	1.54453	1.68363	1.7974	1.76801	1.63802	1.58535	1.49867	1.50029	1.47743	1.46515	1.47321	1.46893	1.4799
2.48404	1.65645	1.63648	1.54201	1.68057	1.79903	1.77028	1.64147	1.58962	1.50387	1.50575	1.48283	1.4707	1.47838	1.47382	1.48441
2.50384	1.65504	1.64174	1.53969	1.67748	1.80053	1.77246	1.64488	1.59386	1.50906	1.51119	1.48822	1.47624	1.48353	1.4787	1.4889
2.52364	1.65319	1.6469	1.53758	1.67437	1.80193	1.77454	1.64823	1.59806	1.51422	1.51661	1.49359	1.48176	1.48866	1.48356	1.49337
2.54344	1.65094	1.65196	1.53567	1.67124	1.80321	1.77651	1.65153	1.60221	1.51937	1.52201	1.49894	1.48726	1.49377	1.4884	1.49782
2.56324	1.64835	1.65689	1.53398	1.6681	1.80438	1.77839	1.65477	1.60633	1.52449	1.52738	1.50427	1.49275	1.49887	1.49322	1.50226
2.58304	1.64549	1.66169	1.5325	1.66495	1.80543	1.78017	1.65797	1.61041	1.52959	1.53273	1.50958	1.49822	1.50395	1.49803	1.50667
2.60284	1.64243	1.66633	1.53124	1.6618	1.80638	1.78185	1.66111	1.61445	1.53467	1.53806	1.51487	1.50366	1.509	1.50282	1.51107
2.62264	1.63922	1.6708	1.5302	1.65865	1.80722	1.78344	1.6642	1.61845	1.53973	1.54336	1.52014	1.5091	1.51404	1.50759	1.51545
2.64244	1.63595	1.6751	1.52939	1.6555	1.80795	1.78493	1.66724	1.62242	1.54477	1.54864	1.52539	1.51451	1.51906	1.51234	1.51981
2.66224	1.63269	1.67921	1.5288	1.65238	1.80858	1.78632	1.67023	1.62634	1.54978	1.5539	1.53062	1.5199	1.52406	1.51707	1.52415
2.68204	1.6295	1.68312	1.52844	1.64926	1.8091	1.78762	1.67317	1.63022	1.55477	1.55914	1.53583	1.52528	1.52905	1.52178	1.52847
2.70184	1.62647	1.68682	1.5283	1.64617	1.80952	1.78883	1.67605	1.63407	1.55974	1.56435	1.54102	1.53063	1.53401	1.52647	1.53277
2.72164	1.62367	1.6903	1.52839	1.64311	1.80983	1.78995	1.67889	1.63788	1.56468	1.56954	1.54619	1.53597	1.53895	1.53115	1.53705
2.74144	1.62115	1.69356	1.52871	1.64007	1.81005	1.79097	1.68168	1.64164	1.56961	1.5747	1.55134	1.54129	1.54387	1.5358	1.54131
2.76124	1.61898	1.69658	1.52925	1.63707	1.81016	1.79191	1.68442	1.64537	1.57451	1.57984	1.55647	1.54658	1.54877	1.54044	1.54555
2.78104	1.61722	1.69936	1.53002	1.63411	1.81018	1.79275	1.68711	1.64906	1.57938	1.58495	1.56157	1.55186	1.55365	1.54505	1.54977
2.80084	1.61591	1.70191	1.53102	1.63119	1.8101	1.79351	1.68975	1.65272	1.58423	1.59004	1.56665	1.55712	1.55852	1.54965	1.55397
2.82064	1.6151	1.7042	1.53223	1.62832	1.80993	1.79418	1.69234	1.65633	1.58906	1.59511	1.57172	1.56235	1.56336	1.55422	1.55815
2.84044	1.61482	1.70625	1.53367	1.62549	1.80967	1.79476	1.69489	1.65991	1.59387	1.60015	1.57675	1.56757	1.56817	1.55878	1.56231
2.86024	1.6151	1.70804	1.53533	1.62273	1.80931	1.79526	1.69739	1.66344	1.59865	1.60516	1.58177	1.57276	1.57297	1.56331	1.56645
2.88004	1.61595	1.70958	1.5372	1.62002	1.80886	1.79568	1.69984	1.66694	1.60341	1.61015	1.58677	1.57793	1.57775	1.56782	1.57057
2.89984	1.61738	1.71086	1.53928	1.61738	1.80833	1.79601	1.70224	1.6704	1.60814	1.61511	1.59174	1.58309	1.5825	1.57231	1.57467
2.91964	1.6194	1.7119	1.54158	1.6148	1.8077	1.79626	1.7046	1.67383	1.61285	1.62005	1.59668	1.58821	1.58723	1.57679	1.57875
2.93944	1.62198	1.71268	1.54407	1.6123	1.80699	1.79643	1.70692	1.67721	1.61753	1.62496	1.60161	1.59332	1.59195	1.58124	1.5828
2.95924	1.62511	1.71322	1.54677	1.60986	1.8062	1.79652	1.70919	1.68056	1.62219	1.62984	1.60651	1.59841	1.59663	1.58567	1.58684
2.97904	1.62876	1.71351	1.54967	1.60751	1.80533	1.79654	1.71141	1.68387	1.62683	1.6347	1.61139	1.60347	1.6013	1.59007	1.59085
2.99884	1.63289	1.71357	1.55276	1.60523	1.80438	1.79647	1.71359	1.68714	1.63144	1.63953	1.61624	1.60851	1.60594	1.59446	1.59484
3.01864	1.63747	1.71339	1.55603	1.60304	1.80335	1.79634	1.71572	1.69038	1.63602	1.64433	1.62107	1.61353	1.61056	1.59882	1.59881
3.03844	1.64242	1.71298	1.55949	1.60093	1.80224	1.79612	1.71781	1.69358	1.64058	1.6491	1.62588	1.61853	1.61516	1.60316	1.60276
3.05824	1.64771	1.71236	1.56312	1.59891	1.80106	1.79584	1.71986	1.69674	1.64512	1.65385	1.63066	1.6235	1.61974	1.60748	1.60668
3.07804	1.65326	1.71152	1.56692	1.59699	1.7998	1.79548	1.72187	1.69986	1.64962	1.65857	1.63542	1.62844	1.62429	1.61178	1.61058
3.09784	1.659	1.71048	1.57088	1.59516	1.79847	1.79506	1.72383	1.70295	1.65411	1.66326	1.64015	1.63337	1.62882	1.61605	1.61446
3.11764	1.66487	1.70925	1.575	1.59342	1.79708	1.79456	1.72575	1.706	1.65856	1.66793	1.64486	1.63827	1.63332	1.62031	1.61832
3.13744	1.67079	1.70783	1.57927	1.59179	1.79561	1.794	1.72763	1.70902	1.66299	1.67256	1.64954	1.64315	1.6378	1.62454	1.62216
3.15724	1.67668	1.70624	1.58369	1.59025	1.79409	1.79337	1.72947	1.712	1.6674	1.67717	1.65419	1.648	1.64226	1.62874	1.62597
3.17704	1.68247	1.70449	1.58824	1.58882	1.79249	1.79267	1.73127	1.71494	1.67177	1.68175	1.65882	1.65283	1.64669	1.63293	1.62976
3.19684	1.68808	1.7026	1.59291	1.5875	1.79084	1.79192	1.73303	1.71784	1.67613	1.6863	1.66343	1.65763	1.6511	1.63708	1.63353
3.21664	1.69344	1.70056	1.59771	1.58629	1.78912	1.7911	1.73475	1.72071	1.68045	1.69082	1.66801	1.66241	1.65548	1.64122	1.63727
3.23644	1.69849	1.6984	1.60262	1.58518	1.78735	1.79021	1.73643	1.72355	1.68475	1.69531	1.67256	1.66716	1.65984	1.64533	1.64099
3.25624	1.70315	1.69613	1.60764	1.58419	1.78552	1.78928	1.73808	1.72635	1.68902	1.69978	1.67709	1.67188	1.66417	1.64942	1.64469
3.27604	1.70737	1.69376	1.61275	1.58331	1.78363	1.78828	1.73968	1.72911	1.69326	1.70421	1.68159	1.67659	1.66848	1.65349	1.64836
3.29584	1.7111	1.6913	1.61796	1.58254	1.7817	1.78722	1.74125	1.73184	1.69748	1.70861	1.68606	1.68126	1.67276	1.65753	1.65201
3.31564	1.71428	1.68878	1.62324	1.58189	1.77971	1.78612	1.74278	1.73453	1.70167	1.71299	1.69051	1.68591	1.67702	1.66154	1.65564
3.33544	1.71688	1.6862	1.62859	1.58136	1.77768	1.78495	1.74428	1.73719	1.70583	1.71733	1.69493	1.69053	1.68125	1.66554	1.65924
3.35524	1.71887	1.68358	1.63401	1.58094	1.77559	1.78374	1.74574	1.73981	1.70996	1.72165	1.69932	1.69513	1.68546	1.6695	1.66282
3.37504	1.72023	1.68093	1.63948	1.58064	1.77347	1.78248	1.74716	1.7424	1.71406	1.72593	1.70368	1.6997	1.68964	1.67345	1.66637
3.39484	1.72094	1.67826	1.645	1.58046	1.7713	1.78116	1.74855	1.74496	1.71814	1.73018	1.70802	1.70424	1.69379	1.67736	1.6699
3.41464	1.72101	1.6756	1.65055	1.5804	1.76909	1.7798	1.7499	1.74748	1.72219	1.7344	1.71233	1.70876	1.69792	1.68126	1.6734
3.43444	1.72043	1.67295	1.65614	1.58047	1.76684	1.7784	1.75122	1.74996	1.72621	1.73859	1.71661	1.71325	1.70202	1.68512	1.67688
3.45424	1.71922	1.67033	1.66174	1.58065	1.76455	1.77695	1.75251	1.75242	1.7302	1.74275	1.72086	1.71771	1.7061	1.68897	1.68034
3.47404	1.71741	1.66775	1.66736	1.58095	1.76223	1.77545	1.75376	1.75484	1.73417	1.74688	1.72508	1.72214	1.71015	1.69278	1.68377
3.49384	1.71502	1.66523	1.67297	1.58138	1.75988	1.77392	1.75499	1.75722	1.7381	1.75098	1.72928	1.72655	1.71417	1.69658	1.68718
3.51364	1.71211	1.66278	1.67858	1.58192	1.75749	1.77234	1.75618	1.75957	1.74201	1.75504	1.73345	1.73092	1.71816	1.70034	1.69056
3.53344	1.70872	1.66041	1.68418	1.58259	1.75508	1.77073	1.75733	1.76189	1.74589	1.75908	1.73758	1.73527	1.72213	1.70408	1.69391
3.55324	1.70489	1.65813	1.68975	1.58337	1.75264	1.76908	1.75846	1.76418	1.74974	1.76308	1.74169	1.73959	1.72607	1.70779	1.69724
3.57304	1.70071	1.65595	1.69529	1.58428	1.75017	1.7674	1.75956	1.76643	1.75356	1.76705	1.74577	1.74388	1.72998	1.71148	1.70055
3.59284	1.69622	1.6539	1.70079	1.5853	1.74769	1.76568	1.76063	1.76865	1.75735	1.77099	1.74982	1.74814	1.73386	1.71514	1.70383
3.61264	1.69151	1.65197	1.70623	1.58645	1.74518	1.76393	1.76167	1.77084	1.76111	1.77489	1.75384	1.75238	1.73772	1.71878	1.70708
3.63244	1.68664	1.65018	1.71163	1.58771	1.74265	1.76215	1.76268	1.773	1.76484	1.77877	1.75783	1.75658	1.74154	1.72238	1.71031
3.65224	1.68169	1.64854	1.71695	1.58909	1.7401	1.76034	1.76366	1.77512	1.76854	1.78261	1.7618	1.76076	1.74534	1.72596	1.71352
3.67204	1.67675	1.64705	1.7222	1.59058	1.73754	1.7585	1.76462	1.77722	1.77221	1.78641	1.76573	1.7649	1.74911	1.72952	1.71669
3.69184	1.67187	1.64573	1.72738	1.59219	1.73496	1.75664	1.76555	1.77928	1.77585	1.79019	1.76963	1.76902	1.75286	1.73305	1.71984
3.71164	1.66715	1.64459	1.73246	1.59392	1.73238	1.75475	1.76645	1.78131	1.77946	1.79393	1.7735	1.7731	1.75657	1.73655	1.72297
3.73144	1.66266	1.64362	1.73744	1.59575	1.72978	1.75284	1.76732	1.78331	1.78304	1.79764	1.77734	1.77715	1.76025	1.74002	1.72607
3.75124	1.65846	1.64284	1.74232	1.5977	1.72718	1.75091	1.76817	1.78528	1.7866	1.80131	1.78114	1.78118	1.76391	1.74346	1.72914
3.77104	1.65462	1.64226	1.7471	1.59975	1.72457	1.74896	1.769	1.78722	1.79012	1.80495	1.78492	1.78517	1.76754	1.74688	1.73218
3.79084	1.6512	1.64187	1.75175	1.60191	1.72196	1.747	1.7698	1.78913	1.79361	1.80856	1.78867	1.78913	1.77113	1.75027	1.7352
3.81064	1.64825	1.64167	1.75628	1.60418	1.71934	1.74501	1.77058	1.79101	1.79706	1.81214	1.79238	1.79306	1.7747	1.75363	1.73819
3.83044	1.64583	1.64169	1.76068	1.60654	1.71673	1.74301	1.77133	1.79285	1.80049	1.81568	1.79607	1.79696	1.77824	1.75697	1.74116
3.85024	1.64397	1.64191	1.76494	1.60901	1.71412	1.741	1.77206	1.79467	1.80389	1.81918	1.79972	1.80083	1.78175	1.76027	1.7441
3.87004	1.64271	1.64234	1.76906	1.61158	1.71151	1.73898	1.77277	1.79646	1.80726	1.82265	1.80334	1.80467	1.78522	1.76355	1.74701
3.88984	1.64207	1.64297	1.77303	1.61425	1.7089	1.73694	1.77346	1.79822	1.81059	1.82609	1.80693	1.80847	1.78867	1.7668	1.74989
3.90964	1.64205	1.64382	1.77684	1.61701	1.70631	1.7349	1.77412	1.79995	1.81389	1.82949	1.81049	1.81225	1.79209	1.77002	1.75275
3.92944	1.64268	1.64487	1.7805	1.61986	1.70372	1.73285	1.77477	1.80165	1.81717	1.83286	1.81401	1.81599	1.79548	1.77321	1.75558
3.94924	1.64395	1.64612	1.784	1.6228	1.70115	1.73079	1.77539	1.80333	1.82041	1.83619	1.8175	1.8197	1.79883	1.77637	1.75838
3.96904	1.64584	1.64758	1.78732	1.62582	1.69858	1.72873	1.776	1.80497	1.82362	1.83949	1.82096	1.82337	1.80216	1.77951	1.76115
3.98884	1.64834	1.64924	1.79048	1.62893	1.69603	1.72667	1.77659	1.80659	1.82679	1.84276	1.82439	1.82702	1.80545	1.78261	1.7639
4.00864	1.65142	1.6511	1.79346	1.63213	1.6935	1.7246	1.77715	1.80818	1.82994	1.84599	1.82778	1.83063	1.80872	1.78569	1.76662
4.02844	1.65503	1.65315	1.79625	1.63539	1.69099	1.72254	1.7777	1.80974	1.83305	1.84918	1.83115	1.83421	1.81195	1.78874	1.76931
4.04824	1.65915	1.65538	1.79887	1.63874	1.68849	1.72048	1.77823	1.81127	1.83614	1.85234	1.83447	1.83775	1.81515	1.79175	1.77197
4.06804	1.66372	1.6578	1.8013	1.64215	1.68602	1.71842	1.77875	1.81278	1.83919	1.85546	1.83777	1.84126	1.81832	1.79474	1.77461
4.08784	1.66867	1.66038	1.80354	1.64564	1.68356	1.71637	1.77924	1.81426	1.8422	1.85855	1.84103	1.84474	1.82146	1.7977	1.77722
4.10764	1.67397	1.66313	1.8056	1.64919	1.68114	1.71432	1.77973	1.81571	1.84519	1.8616	1.84426	1.84818	1.82457	1.80063	1.7798
4.12744	1.67953	1.66604	1.80746	1.6528	1.67874	1.71228	1.78019	1.81713	1.84814	1.86461	1.84745	1.85159	1.82765	1.80353	1.78235
4.14724	1.6853	1.6691	1.80912	1.65647	1.67637	1.71025	1.78064	1.81853	1.85106	1.86759	1.85062	1.85497	1.83069	1.8064	1.78487
4.16704	1.69121	1.6723	1.8106	1.6602	1.67402	1.70823	1.78108	1.81991	1.85395	1.87054	1.85374	1.85831	1.8337	1.80924	1.78736
4.18684	1.69718	1.67563	1.81187	1.66398	1.67171	1.70622	1.7815	1.82125	1.8568	1.87344	1.85684	1.86162	1.83668	1.81204	1.78983
4.20664	1.70315	1.67908	1.81295	1.66781	1.66943	1.70422	1.78191	1.82257	1.85962	1.87631	1.8599	1.86489	1.83963	1.81482	1.79226
4.22644	1.70904	1.68264	1.81384	1.67168	1.66718	1.70224	1.7823	1.82387	1.86241	1.87915	1.86292	1.86813	1.84254	1.81757	1.79467
4.24624	1.7148	1.6863	1.81453	1.6756	1.66497	1.70027	1.78268	1.82514	1.86517	1.88195	1.86591	1.87133	1.84543	1.82029	1.79705
4.26604	1.72036	1.69004	1.81502	1.67955	1.6628	1.69833	1.78305	1.82639	1.86789	1.88471	1.86887	1.8745	1.84828	1.82297	1.7994
4.28584	1.72566	1.69386	1.81532	1.68354	1.66066	1.6964	1.78341	1.82761	1.87058	1.88743	1.87179	1.87764	1.85109	1.82563	1.80172
4.30564	1.73065	1.69775	1.81542	1.68756	1.65857	1.69449	1.78375	1.8288	1.87323	1.89012	1.87467	1.88074	1.85388	1.82825	1.80401
4.32544	1.73527	1.70169	1.81533	1.69161	1.65651	1.6926	1.78409	1.82997	1.87585	1.89277	1.87753	1.8838	1.85663	1.83085	1.80627
4.34524	1.73949	1.70567	1.81506	1.69568	1.6545	1.69073	1.78441	1.83112	1.87844	1.89539	1.88034	1.88683	1.85935	1.83341	1.80851
4.36504	1.74328	1.70967	1.81459	1.69976	1.65253	1.68889	1.78473	1.83225	1.881	1.89797	1.88312	1.88982	1.86203	1.83594	1.81071
4.38484	1.74659	1.7137	1.81394	1.70387	1.6506	1.68707	1.78503	1.83335	1.88352	1.90051	1.88587	1.89277	1.86468	1.83844	1.81288
4.40464	1.74942	1.71772	1.81311	1.70799	1.64873	1.68528	1.78533	1.83442	1.88601	1.90301	1.88858	1.89569	1.8673	1.84091	1.81503
4.42444	1.75175	1.72174	1.8121	1.71211	1.6469	1.68352	1.78561	1.83547	1.88846	1.90548	1.89126	1.89858	1.86989	1.84335	1.81714
4.44424	1.75357	1.72574	1.81092	1.71624	1.64511	1.68179	1.78589	1.8365	1.89088	1.9079	1.8939	1.90142	1.87244	1.84576	1.81923
4.46404	1.75488	1.72971	1.80956	1.72037	1.64338	1.68008	1.78616	1.83751	1.89326	1.9103	1.8965	1.90424	1.87495	1.84813	1.82129
4.48384	1.7557	1.73363	1.80803	1.7245	1.6417	1.67841	1.78642	1.83849	1.89562	1.91265	1.89907	1.90701	1.87744	1.85047	1.82331
4.50364	1.75605	1.73749	1.80635	1.72863	1.64007	1.67677	1.78668	1.83946	1.89793	1.91496	1.9016	1.90975	1.87988	1.85278	1.82531
4.52344	1.75595	1.74129	1.8045	1.73274	1.63849	1.67516	1.78692	1.8404	1.90021	1.91724	1.9041	1.91245	1.8823	1.85506	1.82727
4.54324	1.75543	1.745	1.8025	1.73683	1.63697	1.67358	1.78716	1.84131	1.90246	1.91948	1.90656	1.91511	1.88468	1.85731	1.82921
4.56304	1.75452	1.74863	1.80035	1.74091	1.6355	1.67204	1.7874	1.84221	1.90468	1.92169	1.90898	1.91774	1.88703	1.85952	1.83111
4.58284	1.75328	1.75216	1.79806	1.74497	1.63409	1.67054	1.78763	1.84308	1.90686	1.92385	1.91137	1.92033	1.88934	1.8617	1.83299
4.60264	1.75175	1.75558	1.79564	1.749	1.63274	1.66908	1.78785	1.84393	1.909	1.92598	1.91372	1.92288	1.89162	1.86385	1.83484
4.62244	1.74997	1.75887	1.79308	1.75301	1.63144	1.66765	1.78807	1.84476	1.91111	1.92807	1.91604	1.9254	1.89386	1.86597	1.83665
4.64224	1.74801	1.76204	1.7904	1.75698	1.63021	1.66626	1.78829	1.84557	1.91318	1.93012	1.91831	1.92787	1.89607	1.86806	1.83844
4.66204	1.74592	1.76507	1.7876	1.76091	1.62903	1.66491	1.7885	1.84636	1.91522	1.93213	1.92056	1.93031	1.89824	1.87011	1.84019
4.68184	1.74375	1.76796	1.78468	1.76481	1.62791	1.66361	1.78871	1.84713	1.91723	1.9341	1.92276	1.93272	1.90038	1.87213	1.84191
4.70164	1.74156	1.77069	1.78166	1.76866	1.62686	1.66235	1.78891	1.84788	1.9192	1.93604	1.92493	1.93508	1.90248	1.87411	1.84361
4.72144	1.73941	1.77326	1.77855	1.77247	1.62586	1.66112	1.78911	1.84861	1.92113	1.93793	1.92706	1.93741	1.90455	1.87607	1.84527
4.74124	1.73736	1.77567	1.77534	1.77622	1.62493	1.65995	1.78931	1.84931	1.92303	1.93979	1.92915	1.93969	1.90658	1.87799	1.8469
4.76104	1.73545	1.77791	1.77205	1.77993	1.62407	1.65882	1.7895	1.85	1.9249	1.94161	1.93121	1.94194	1.90858	1.87988	1.8485
4.78084	1.73373	1.77996	1.76868	1.78357	1.62326	1.65773	1.78969	1.85067	1.92673	1.9434	1.93323	1.94415	1.91054	1.88173	1.85007
4.80064	1.73225	1.78184	1.76525	1.78716	1.62253	1.65669	1.78988	1.85131	1.92852	1.94514	1.93521	1.94632	1.91247	1.88355	1.85161
4.82044	1.73105	1.78353	1.76175	1.79068	1.62185	1.6557	1.79007	1.85194	1.93028	1.94684	1.93715	1.94846	1.91436	1.88534	1.85312
4.84024	1.73015	1.78504	1.7582	1.79414	1.62125	1.65475	1.79026	1.85255	1.932	1.94851	1.93906	1.95055	1.91621	1.8871	1.8546
4.86004	1.7296	1.78635	1.75461	1.79752	1.6207	1.65386	1.79045	1.85314	1.93369	1.95013	1.94093	1.95261	1.91803	1.88882	1.85604
4.87984	1.7294	1.78748	1.75097	1.80084	1.62023	1.65301	1.79063	1.85371	1.93534	1.95172	1.94276	1.95463	1.91982	1.89051	1.85746
4.89964	1.72958	1.78841	1.74731	1.80408	1.61982	1.65222	1.79082	1.85426	1.93695	1.95327	1.94455	1.9566	1.92156	1.89216	1.85884
4.91944	1.73014	1.78915	1.74363	1.80724	1.61948	1.65147	1.791	1.8548	1.93853	1.95478	1.94631	1.95854	1.92328	1.89378	1.86019
4.93924	1.73108	1.78969	1.73993	1.81033	1.61921	1.65077	1.79118	1.85531	1.94008	1.95625	1.94802	1.96044	1.92495	1.89537	1.86152
4.95904	1.7324	1.79005	1.73622	1.81332	1.61901	1.65013	1.79137	1.85581	1.94158	1.95768	1.9497	1.9623	1.92659	1.89692	1.86281
4.97884	1.73408	1.79022	1.73252	1.81624	1.61888	1.64954	1.79155	1.85629	1.94306	1.95908	1.95134	1.96412	1.92819	1.89844	1.86406
4.99864	1.73609	1.7902	1.72883	1.81906	1.61881	1.649	1.79174	1.85675	1.94449	1.96043	1.95295	1.9659	1.92976	1.89993	1.86529
5.01844	1.73843	1.79	1.72516	1.8218	1.61881	1.64852	1.79192	1.85719	1.94589	1.96175	1.95451	1.96764	1.93129	1.90138	1.86649
5.03824	1.74105	1.78962	1.72152	1.82444	1.61889	1.64809	1.79211	1.85762	1.94726	1.96302	1.95604	1.96934	1.93279	1.9028	1.86765
5.05804	1.74391	1.78907	1.71791	1.82698	1.61903	1.64771	1.7923	1.85803	1.94858	1.96426	1.95753	1.97101	1.93424	1.90418	1.86878
5.07784	1.74697	1.78834	1.71434	1.82943	1.61924	1.64739	1.79249	1.85842	1.94987	1.96546	1.95898	1.97263	1.93567	1.90553	1.86988
5.09764	1.7502	1.78746	1.71082	1.83178	1.61952	1.64713	1.79268	1.85879	1.95113	1.96661	1.96039	1.97421	1.93705	1.90684	1.87095
5.11744	1.75352	1.78642	1.70736	1.83403	1.61987	1.64691	1.79288	1.85915	1.95235	1.96773	1.96176	1.97575	1.9384	1.90812	1.87199
5.13724	1.75691	1.78523	1.70397	1.83618	1.62029	1.64676	1.79307	1.85949	1.95353	1.96881	1.96309	1.97725	1.93971	1.90937	1.873
5.15704	1.76029	1.7839	1.70065	1.83822	1.62078	1.64666	1.79327	1.85981	1.95468	1.96985	1.96439	1.97871	1.94098	1.91058	1.87397
5.17684	1.76363	1.78243	1.69741	1.84015	1.62134	1.64662	1.79347	1.86012	1.95578	1.97085	1.96564	1.98013	1.94222	1.91176	1.87491
5.19664	1.76685	1.78084	1.69425	1.84198	1.62197	1.64663	1.79367	1.86041	1.95686	1.97181	1.96686	1.98151	1.94342	1.9129	1.87582
5.21644	1.76992	1.77913	1.69119	1.8437	1.62267	1.6467	1.79388	1.86068	1.95789	1.97274	1.96804	1.98285	1.94459	1.91401	1.8767
5.23624	1.77278	1.77731	1.68824	1.8453	1.62344	1.64683	1.79408	1.86094	1.95889	1.97362	1.96918	1.98415	1.94571	1.91509	1.87755
5.25604	1.77538	1.7754	1.68539	1.8468	1.62427	1.64702	1.79429	1.86118	1.95986	1.97446	1.97028	1.98541	1.9468	1.91613	1.87836
5.27584	1.77768	1.7734	1.68265	1.84818	1.62518	1.64726	1.79451	1.8614	1.96078	1.97526	1.97134	1.98663	1.94786	1.91713	1.87915
5.29564	1.77964	1.77132	1.68004	1.84946	1.62615	1.64756	1.79472	1.86161	1.96167	1.97603	1.97237	1.98781	1.94887	1.9181	1.8799
5.31544	1.78123	1.76917	1.67755	1.85061	1.62719	1.64792	1.79494	1.86181	1.96252	1.97675	1.97335	1.98894	1.94985	1.91904	1.88062
5.33524	1.78242	1.76696	1.6752	1.85165	1.6283	1.64833	1.79516	1.86198	1.96334	1.97744	1.9743	1.99004	1.95079	1.91994	1.8813
5.35504	1.78317	1.76471	1.67298	1.85258	1.62947	1.6488	1.79539	1.86214	1.96412	1.97808	1.9752	1.99109	1.95169	1.9208	1.88196
5.37484	1.78349	1.76243	1.67091	1.85339	1.63072	1.64933	1.79562	1.86229	1.96486	1.97869	1.97607	1.99211	1.95256	1.92163	1.88258
5.39464	1.78336	1.76012	1.66898	1.85408	1.63203	1.64992	1.79585	1.86242	1.96556	1.97926	1.97689	1.99308	1.95339	1.92243	1.88317
5.41444	1.78277	1.7578	1.66721	1.85466	1.6334	1.65056	1.79609	1.86254	1.96623	1.97978	1.97768	1.99401	1.95418	1.92319	1.88373
5.43424	1.78174	1.75547	1.6656	1.85512	1.63484	1.65127	1.79633	1.86264	1.96686	1.98027	1.97843	1.9949	1.95493	1.92392	1.88425
5.45404	1.78028	1.75315	1.66415	1.85546	1.63635	1.65203	1.79657	1.86272	1.96746	1.98072	1.97914	1.99575	1.95565	1.92461	1.88474
5.47384	1.7784	1.75086	1.66287	1.85569	1.63792	1.65284	1.79682	1.86279	1.96801	1.98113	1.97981	1.99655	1.95633	1.92526	1.88521
5.49364	1.77614	1.74859	1.66175	1.8558	1.63955	1.65372	1.79707	1.86285	1.96853	1.9815	1.98044	1.99732	1.95697	1.92588	1.88563
5.51344	1.77352	1.74637	1.66081	1.8558	1.64125	1.65465	1.79732	1.86289	1.96901	1.98183	1.98103	1.99804	1.95757	1.92647	1.88603
5.53324	1.77059	1.74419	1.66004	1.85568	1.64301	1.65563	1.79758	1.86291	1.96946	1.98212	1.98158	1.99873	1.95814	1.92702	1.88639
5.55304	1.7674	1.74208	1.65946	1.85544	1.64483	1.65667	1.79784	1.86292	1.96987	1.98237	1.98209	1.99937	1.95866	1.92753	1.88673
5.57284	1.76398	1.74004	1.65905	1.8551	1.64671	1.65777	1.7981	1.86292	1.97024	1.98258	1.98257	1.99997	1.95915	1.92801	1.88703
5.59264	1.76039	1.73808	1.65883	1.85463	1.64865	1.65893	1.79837	1.8629	1.97057	1.98275	1.983	2.00052	1.95961	1.92845	1.88729
5.61244	1.7567	1.73621	1.65879	1.85406	1.65065	1.66013	1.79864	1.86286	1.97087	1.98288	1.98339	2.00104	1.96002	1.92886	1.88753
5.63224	1.75295	1.73444	1.65894	1.85337	1.65271	1.6614	1.79891	1.86282	1.97113	1.98297	1.98375	2.00152	1.9604	1.92924	1.88773
5.65204	1.74922	1.73277	1.65928	1.85258	1.65483	1.66272	1.79919	1.86275	1.97135	1.98303	1.98406	2.00195	1.96073	1.92957	1.8879
5.67184	1.74556	1.73122	1.6598	1.85168	1.65701	1.66409	1.79947	1.86268	1.97153	1.98304	1.98433	2.00234	1.96104	1.92988	1.88804
5.69164	1.74203	1.7298	1.66052	1.85066	1.65924	1.66551	1.79975	1.86258	1.97168	1.98301	1.98457	2.00269	1.9613	1.93014	1.88814
5.71144	1.7387	1.7285	1.66142	1.84955	1.66152	1.66699	1.80004	1.86248	1.97179	1.98295	1.98476	2.003	1.96152	1.93038	1.88821
5.73124	1.73562	1.72734	1.66251	1.84833	1.66386	1.66852	1.80033	1.86236	1.97186	1.98285	1.98492	2.00326	1.96171	1.93057	1.88825
5.75104	1.73285	1.72632	1.66379	1.847	1.66625	1.6701	1.80062	1.86222	1.9719	1.9827	1.98503	2.00349	1.96186	1.93073	1.88826
5.77084	1.73043	1.72545	1.66526	1.84558	1.6687	1.67174	1.80092	1.86207	1.97189	1.98252	1.98511	2.00367	1.96197	1.93086	1.88824
5.79064	1.72842	1.72474	1.66691	1.84406	1.67119	1.67342	1.80122	1.86191	1.97185	1.9823	1.98515	2.00381	1.96204	1.93095	1.88818
5.81044	1.72685	1.72418	1.66874	1.84244	1.67374	1.67515	1.80152	1.86173	1.97178	1.98203	1.98514	2.00391	1.96208	1.931	1.88809
5.83024	1.72577	1.72378	1.67076	1.84072	1.67633	1.67694	1.80182	1.86154	1.97166	1.98173	1.9851	2.00396	1.96207	1.93102	1.88796
5.85004	1.72519	1.72354	1.67295	1.83892	1.67897	1.67877	1.80213	1.86133	1.97151	1.98139	1.98502	2.00398	1.96203	1.931	1.88781
5.86984	1.72515	1.72347	1.67533	1.83702	1.68166	1.68065	1.80243	1.86111	1.97132	1.98102	1.98489	2.00395	1.96195	1.93095	1.88762
5.88964	1.72565	1.72356	1.67787	1.83504	1.68439	1.68258	1.80274	1.86088	1.97109	1.9806	1.98473	2.00388	1.96184	1.93086	1.8874
5.90944	1.72669	1.72383	1.68059	1.83297	1.68717	1.68455	1.80305	1.86063	1.97083	1.98014	1.98453	2.00377	1.96168	1.93074	1.88715
5.92924	1.72829	1.72426	1.68347	1.83082	1.68999	1.68657	1.80337	1.86037	1.97052	1.97964	1.98429	2.00362	1.96149	1.93058	1.88686
5.94904	1.73042	1.72487	1.68652	1.82858	1.69285	1.68863	1.80368	1.86009	1.97018	1.97911	1.984	2.00342	1.96126	1.93039	1.88655
5.96884	1.73308	1.72564	1.68972	1.82628	1.69575	1.69074	1.804	1.8598	1.96981	1.97853	1.98368	2.00318	1.96099	1.93016	1.8862
5.98864	1.73623	1.72658	1.69308	1.82389	1.69869	1.69289	1.80431	1.85949	1.96939	1.97792	1.98332	2.0029	1.96068	1.92989	1.88581
6.00844	1.73984	1.72768	1.69659	1.82144	1.70167	1.69509	1.80463	1.85917	1.96894	1.97727	1.98292	2.00258	1.96033	1.92959	1.8854
6.02824	1.74387	1.72894	1.70024	1.81892	1.70468	1.69732	1.80495	1.85884	1.96845	1.97658	1.98248	2.00222	1.95995	1.92925	1.88495
6.04804	1.74828	1.73037	1.70404	1.81633	1.70773	1.6996	1.80526	1.85849	1.96792	1.97585	1.982	2.00181	1.95953	1.92888	1.88447
6.06784	1.75301	1.73195	1.70796	1.81368	1.71081	1.70191	1.80558	1.85812	1.96736	1.97508	1.98148	2.00136	1.95907	1.92847	1.88396
6.08764	1.75801	1.73367	1.71201	1.81097	1.71393	1.70427	1.8059	1.85775	1.96676	1.97427	1.98092	2.00087	1.95857	1.92803	1.88342
6.10744	1.76322	1.73555	1.71618	1.80821	1.71707	1.70666	1.80622	1.85736	1.96612	1.97343	1.98032	2.00034	1.95804	1.92755	1.88284
6.12724	1.76857	1.73756	1.72047	1.80539	1.72025	1.70908	1.80654	1.85695	1.96544	1.97254	1.97969	1.99977	1.95746	1.92703	1.88223
6.14704	1.77399	1.73971	1.72487	1.80253	1.72345	1.71155	1.80685	1.85653	1.96473	1.97162	1.97901	1.99915	1.95685	1.92648	1.88159
6.16684	1.77942	1.74199	1.72936	1.79962	1.72668	1.71404	1.80717	1.85609	1.96397	1.97066	1.97829	1.99849	1.9562	1.9259	1.88091
6.18664	1.78478	1.74438	1.73395	1.79667	1.72993	1.71658	1.80748	1.85564	1.96319	1.96966	1.97753	1.9978	1.95551	1.92528	1.88021
6.20644	1.79002	1.74689	1.73863	1.79367	1.73321	1.71914	1.80779	1.85518	1.96236	1.96862	1.97674	1.99705	1.95479	1.92462	1.87947
6.22624	1.79505	1.74951	1.74339	1.79065	1.73651	1.72173	1.8081	1.8547	1.96149	1.96755	1.9759	1.99627	1.95402	1.92393	1.87869
6.24604	1.79981	1.75222	1.74822	1.78759	1.73983	1.72436	1.80841	1.85421	1.96059	1.96643	1.97503	1.99544	1.95322	1.9232	1.87789
6.26584	1.80425	1.75502	1.75311	1.78451	1.74317	1.72701	1.80872	1.8537	1.95965	1.96528	1.97411	1.99458	1.95238	1.92244	1.87706
6.28564	1.8083	1.7579	1.75806	1.7814	1.74653	1.72969	1.80902	1.85317	1.95868	1.96409	1.97316	1.99367	1.95151	1.92164	1.87619
6.30544	1.81191	1.76085	1.76306	1.77827	1.7499	1.7324	1.80932	1.85263	1.95767	1.96286	1.97217	1.99272	1.95059	1.9208	1.87529
6.32524	1.81503	1.76387	1.76809	1.77512	1.75329	1.73513	1.80961	1.85208	1.95662	1.96159	1.97113	1.99172	1.94964	1.91993	1.87435
6.34504	1.81762	1.76693	1.77316	1.77196	1.75669	1.73788	1.80991	1.85151	1.95553	1.96029	1.97006	1.99069	1.94865	1.91903	1.87339
6.36484	1.81966	1.77004	1.77825	1.76879	1.7601	1.74066	1.81019	1.85093	1.9544	1.95894	1.96895	1.98961	1.94762	1.91809	1.87239
6.38464	1.8211	1.77318	1.78336	1.76562	1.76352	1.74346	1.81048	1.85033	1.95324	1.95756	1.9678	1.98849	1.94655	1.91711	1.87136
6.40444	1.82194	1.77634	1.78848	1.76245	1.76695	1.74628	1.81075	1.84971	1.95204	1.95615	1.96661	1.98734	1.94545	1.9161	1.8703
6.42424	1.82216	1.77952	1.79359	1.75927	1.77038	1.74912	1.81103	1.84908	1.95081	1.95469	1.96538	1.98613	1.94431	1.91506	1.86921
6.44404	1.82177	1.78269	1.79869	1.75611	1.77382	1.75198	1.8113	1.84844	1.94953	1.9532	1.96412	1.98489	1.94313	1.91397	1.86808
6.46384	1.82076	1.78586	1.80378	1.75295	1.77727	1.75485	1.81156	1.84778	1.94822	1.95167	1.96281	1.98361	1.94191	1.91286	1.86693
6.48364	1.81916	1.78901	1.80883	1.7498	1.78071	1.75774	1.81181	1.8471	1.94687	1.9501	1.96147	1.98228	1.94066	1.91171	1.86574
6.50344	1.81699	1.79214	1.81385	1.74668	1.78415	1.76064	1.81206	1.84641	1.94549	1.94849	1.96008	1.98091	1.93937	1.91052	1.86452
6.52324	1.81427	1.79522	1.81883	1.74357	1.78759	1.76355	1.8123	1.8457	1.94407	1.94685	1.95866	1.9795	1.93804	1.9093	1.86326
6.54304	1.81106	1.79826	1.82375	1.74049	1.79103	1.76648	1.81253	1.84497	1.94261	1.94517	1.9572	1.97805	1.93667	1.90804	1.86198
6.56284	1.80739	1.80124	1.82861	1.73744	1.79446	1.76941	1.81276	1.84423	1.94111	1.94345	1.9557	1.97656	1.93527	1.90675	1.86066
6.58264	1.80331	1.80416	1.83341	1.73442	1.79789	1.77235	1.81298	1.84347	1.93958	1.9417	1.95416	1.97503	1.93383	1.90542	1.85931
6.60244	1.7989	1.807	1.83812	1.73144	1.80131	1.7753	1.81319	1.8427	1.93801	1.93991	1.95258	1.97346	1.93235	1.90406	1.85793
6.62224	1.7942	1.80976	1.84275	1.72849	1.80472	1.77825	1.81339	1.84191	1.93641	1.93808	1.95097	1.97184	1.93084	1.90266	1.85652
6.64204	1.78929	1.81243	1.84728	1.72559	1.80811	1.78121	1.81358	1.8411	1.93476	1.93622	1.94931	1.97018	1.92928	1.90123	1.85508
6.66184	1.78424	1.81499	1.85171	1.72273	1.81149	1.78417	1.81376	1.84028	1.93308	1.93432	1.94762	1.96849	1.92769	1.89976	1.8536
6.68164	1.77912	1.81745	1.85604	1.71993	1.81486	1.78713	1.81393	1.83944	1.93137	1.93238	1.94589	1.96675	1.92607	1.89826	1.85209
6.70144	1.77401	1.81979	1.86024	1.71718	1.81821	1.79009	1.81408	1.83858	1.92961	1.9304	1.94412	1.96497	1.9244	1.89672	1.85056
6.72124	1.76898	1.82201	1.86432	1.71448	1.82154	1.79304	1.81423	1.8377	1.92783	1.92839	1.94231	1.96315	1.9227	1.89515	1.84899
6.74104	1.7641	1.8241	1.86827	1.71185	1.82485	1.796	1.81437	1.83681	1.926	1.92635	1.94046	1.96129	1.92096	1.89354	1.84738
6.76084	1.75945	1.82606	1.87208	1.70928	1.82814	1.79894	1.81449	1.8359	1.92414	1.92426	1.93858	1.95939	1.91919	1.8919	1.84575
6.78064	1.7551	1.82788	1.87574	1.70677	1.8314	1.80189	1.8146	1.83497	1.92224	1.92215	1.93666	1.95745	1.91738	1.89023	1.84409
6.80044	1.75112	1.82955	1.87925	1.70434	1.83464	1.80482	1.8147	1.83403	1.9203	1.91999	1.9347	1.95546	1.91553	1.88852	1.84239
6.82024	1.74756	1.83107	1.8826	1.70198	1.83786	1.80774	1.81478	1.83306	1.91833	1.9178	1.9327	1.95344	1.91365	1.88678	1.84066
6.84004	1.74449	1.83244	1.88579	1.69969	1.84104	1.81065	1.81486	1.83208	1.91633	1.91557	1.93067	1.95138	1.91173	1.885	1.83891
6.85984	1.74196	1.83365	1.8888	1.69749	1.8442	1.81355	1.81491	1.83108	1.91428	1.91331	1.92859	1.94927	1.90977	1.88318	1.83712
6.87964	1.74	1.8347	1.89164	1.69536	1.84732	1.81644	1.81495	1.83006	1.9122	1.91101	1.92648	1.94713	1.90777	1.88134	1.8353
6.89944	1.73866	1.83559	1.89429	1.69332	1.85041	1.81931	1.81498	1.82903	1.91009	1.90868	1.92433	1.94495	1.90574	1.87946	1.83345
6.91924	1.73797	1.83632	1.89676	1.69137	1.85346	1.82216	1.81499	1.82797	1.90793	1.90631	1.92215	1.94272	1.90368	1.87754	1.83156
6.93904	1.73795	1.83688	1.89904	1.68951	1.85648	1.82499	1.81498	1.8269	1.90575	1.90391	1.91993	1.94046	1.90157	1.87559	1.82965
6.95884	1.7386	1.83727	1.90111	1.68774	1.85946	1.82781	1.81496	1.8258	1.90352	1.90147	1.91767	1.93815	1.89944	1.87361	1.82771
6.97864	1.73995	1.8375	1.90299	1.68606	1.8624	1.8306	1.81492	1.82469	1.90126	1.899	1.91537	1.93581	1.89726	1.87159	1.82573
6.99844	1.74197	1.83756	1.90467	1.68448	1.8653	1.83336	1.81486	1.82356	1.89897	1.89649	1.91303	1.93343	1.89505	1.86954	1.82373
7.01824	1.74467	1.83746	1.90613	1.683	1.86815	1.83611	1.81479	1.82241	1.89664	1.89394	1.91066	1.931	1.8928	1.86745	1.82169
7.03804	1.74801	1.83719	1.90738	1.68163	1.87096	1.83882	1.81469	1.82123	1.89427	1.89136	1.90825	1.92854	1.89052	1.86533	1.81962
7.05784	1.75197	1.83676	1.90842	1.68035	1.87372	1.84151	1.81458	1.82004	1.89187	1.88875	1.90581	1.92604	1.8882	1.86318	1.81753
7.07764	1.75651	1.83618	1.90924	1.67918	1.87644	1.84417	1.81444	1.81883	1.88943	1.8861	1.90333	1.9235	1.88585	1.86099	1.8154
7.09744	1.7616	1.83543	1.90985	1.67812	1.87911	1.8468	1.81429	1.8176	1.88696	1.88342	1.90081	1.92092	1.88346	1.85877	1.81324
7.11724	1.76717	1.83454	1.91023	1.67717	1.88172	1.84939	1.81412	1.81635	1.88445	1.88071	1.89825	1.9183	1.88103	1.85652	1.81105
7.13704	1.77317	1.8335	1.91039	1.67633	1.88429	1.85195	1.81392	1.81507	1.88191	1.87796	1.89566	1.91564	1.87857	1.85423	1.80883
7.15684	1.77954	1.83231	1.91032	1.6756	1.8868	1.85447	1.8137	1.81378	1.87933	1.87517	1.89303	1.91294	1.87607	1.85191	1.80658
7.17664	1.78622	1.83099	1.91004	1.67498	1.88925	1.85696	1.81346	1.81246	1.87671	1.87235	1.89037	1.9102	1.87354	1.84956	1.8043
7.19644	1.79313	1.82954	1.90952	1.67448	1.89165	1.85941	1.8132	1.81113	1.87407	1.8695	1.88767	1.90743	1.87098	1.84717	1.80199
7.21624	1.80021	1.82795	1.90879	1.67409	1.89399	1.86182	1.81292	1.80977	1.87138	1.86662	1.88493	1.90461	1.86837	1.84475	1.79966
7.23604	1.80737	1.82625	1.90783	1.67382	1.89627	1.86418	1.81261	1.80839	1.86866	1.8637	1.88216	1.90176	1.86574	1.84229	1.79729
7.25584	1.81454	1.82443	1.90664	1.67366	1.89849	1.86651	1.81227	1.80699	1.86591	1.86074	1.87935	1.89887	1.86307	1.83981	1.79489
7.27564	1.82165	1.82251	1.90523	1.67363	1.90064	1.86879	1.81192	1.80556	1.86312	1.85776	1.87651	1.89594	1.86036	1.83729	1.79246
7.29544	1.82862	1.82048	1.90361	1.67371	1.90273	1.87102	1.81153	1.80412	1.8603	1.85474	1.87363	1.89297	1.85762	1.83474	1.79
7.31524	1.83538	1.81837	1.90176	1.67391	1.90476	1.8732	1.81112	1.80265	1.85744	1.85169	1.87071	1.88997	1.85484	1.83215	1.78751
7.33504	1.84185	1.81616	1.8997	1.67423	1.90672	1.87534	1.81069	1.80116	1.85455	1.8486	1.86776	1.88693	1.85203	1.82953	1.78499
7.35484	1.84797	1.81388	1.89742	1.67467	1.90861	1.87742	1.81023	1.79965	1.85163	1.84548	1.86477	1.88385	1.84919	1.82688	1.78245
7.37464	1.85368	1.81154	1.89493	1.67523	1.91043	1.87945	1.80974	1.79811	1.84867	1.84233	1.86175	1.88073	1.84631	1.8242	1.77987
7.39444	1.85891	1.80913	1.89223	1.67591	1.91219	1.88143	1.80922	1.79655	1.84567	1.83915	1.8587	1.87757	1.8434	1.82149	1.77726
7.41424	1.86362	1.80666	1.88933	1.6767	1.91387	1.88335	1.80868	1.79497	1.84264	1.83594	1.85561	1.87438	1.84045	1.81874	1.77463
7.43404	1.86776	1.80416	1.88623	1.67762	1.91547	1.88522	1.8081	1.79336	1.83958	1.83269	1.85248	1.87115	1.83747	1.81596	1.77196
7.45384	1.87128	1.80161	1.88294	1.67865	1.91701	1.88703	1.8075	1.79173	1.83649	1.82941	1.84932	1.86788	1.83446	1.81315	1.76927
7.47364	1.87415	1.79905	1.87945	1.6798	1.91846	1.88878	1.80687	1.79007	1.83336	1.8261	1.84612	1.86457	1.83141	1.8103	1.76655
7.49344	1.87635	1.79646	1.87578	1.68107	1.91984	1.89047	1.80621	1.78839	1.83019	1.82275	1.84289	1.86123	1.82832	1.80743	1.76379
7.51324	1.87785	1.79386	1.87192	1.68246	1.92115	1.8921	1.80551	1.78669	1.827	1.81938	1.83963	1.85785	1.82521	1.80452	1.76101
7.53304	1.87864	1.79126	1.86789	1.68396	1.92237	1.89366	1.80479	1.78496	1.82377	1.81597	1.83633	1.85444	1.82206	1.80158	1.7582
7.55284	1.87872	1.78866	1.86369	1.68557	1.92351	1.89516	1.80403	1.78321	1.8205	1.81254	1.833	1.85099	1.81888	1.79861	1.75537
7.57264	1.87808	1.78608	1.85933	1.68729	1.92457	1.89659	1.80325	1.78143	1.81721	1.80907	1.82963	1.8475	1.81566	1.79561	1.7525
7.59244	1.87674	1.78352	1.85482	1.68913	1.92555	1.89796	1.80243	1.77962	1.81388	1.80557	1.82623	1.84397	1.81241	1.79257	1.7496
7.61224	1.87471	1.78099	1.85015	1.69107	1.92645	1.89925	1.80157	1.77779	1.81051	1.80203	1.8228	1.84041	1.80913	1.78951	1.74668
7.63204	1.87202	1.7785	1.84534	1.69313	1.92726	1.90048	1.80068	1.77594	1.80712	1.79847	1.81933	1.83682	1.80582	1.78641	1.74373
7.65184	1.86868	1.77605	1.84039	1.69529	1.92798	1.90164	1.79976	1.77406	1.80369	1.79488	1.81583	1.83318	1.80247	1.78329	1.74075
7.67164	1.86474	1.77365	1.83532	1.69755	1.92862	1.90272	1.79881	1.77215	1.80023	1.79126	1.8123	1.82952	1.79909	1.78013	1.73774
7.69144	1.86023	1.77132	1.83013	1.69991	1.92917	1.90373	1.79781	1.77021	1.79673	1.7876	1.80873	1.82581	1.79568	1.77694	1.73471
7.71124	1.8552	1.76904	1.82482	1.70237	1.92963	1.90466	1.79679	1.76825	1.79321	1.78392	1.80513	1.82208	1.79223	1.77372	1.73164
7.73104	1.84969	1.76684	1.81942	1.70493	1.93001	1.90552	1.79572	1.76627	1.78965	1.7802	1.8015	1.8183	1.78876	1.77047	1.72855
7.75084	1.84375	1.76471	1.81391	1.70759	1.93029	1.9063	1.79462	1.76425	1.78606	1.77646	1.79783	1.81449	1.78525	1.76718	1.72543
7.77064	1.83744	1.76266	1.80832	1.71033	1.93048	1.907	1.79349	1.76221	1.78244	1.77268	1.79413	1.81065	1.78171	1.76387	1.72228
7.79044	1.83081	1.7607	1.80266	1.71317	1.93058	1.90762	1.79231	1.76014	1.77878	1.76888	1.7904	1.80677	1.77813	1.76053	1.71911
7.81024	1.82392	1.75883	1.79692	1.71609	1.93059	1.90817	1.7911	1.75804	1.77509	1.76505	1.78664	1.80286	1.77453	1.75716	1.71591
7.83004	1.81682	1.75705	1.79112	1.71909	1.9305	1.90863	1.78985	1.75592	1.77138	1.76118	1.78284	1.79891	1.77089	1.75375	1.71268
7.84984	1.80957	1.75537	1.78528	1.72217	1.93032	1.909	1.78856	1.75376	1.76763	1.75729	1.77901	1.79493	1.76723	1.75032	1.70942
7.86964	1.80224	1.75379	1.77939	1.72533	1.93004	1.90929	1.78723	1.75158	1.76384	1.75337	1.77515	1.79091	1.76353	1.74686	1.70613
7.88944	1.79486	1.75232	1.77347	1.72856	1.92967	1.9095	1.78587	1.74937	1.76003	1.74942	1.77126	1.78687	1.7598	1.74336	1.70282
7.90924	1.7875	1.75095	1.76752	1.73187	1.9292	1.90962	1.78446	1.74713	1.75619	1.74544	1.76734	1.78278	1.75604	1.73984	1.69949
7.92904	1.78021	1.74969	1.76157	1.73523	1.92863	1.90966	1.78301	1.74486	1.75231	1.74143	1.76339	1.77867	1.75224	1.73629	1.69612
7.94884	1.77303	1.74853	1.7556	1.73866	1.92797	1.9096	1.78152	1.74257	1.74841	1.7374	1.7594	1.77452	1.74842	1.73271	1.69273
7.96864	1.76601	1.74749	1.74965	1.74215	1.9272	1.90946	1.77999	1.74024	1.74447	1.73333	1.75538	1.77033	1.74457	1.72909	1.68931
7.98844	1.7592	1.74655	1.74371	1.7457	1.92634	1.90922	1.77841	1.73788	1.7405	1.72924	1.75134	1.76612	1.74068	1.72545	1.68587
8.00824	1.75263	1.74572	1.73779	1.74929	1.92538	1.9089	1.7768	1.7355	1.7365	1.72512	1.74726	1.76187	1.73677	1.72178	1.68239
8.02804	1.74634	1.745	1.73191	1.75293	1.92432	1.90848	1.77514	1.73308	1.73247	1.72097	1.74315	1.75758	1.73283	1.71809	1.6789
8.04784	1.74035	1.74439	1.72607	1.75662	1.92316	1.90797	1.77344	1.73063	1.72842	1.71679	1.73901	1.75327	1.72885	1.71436	1.67537
8.06764	1.7347	1.74388	1.72028	1.76034	1.92189	1.90737	1.77169	1.72816	1.72433	1.71259	1.73484	1.74892	1.72485	1.7106	1.67182
8.08744	1.7294	1.74348	1.71456	1.76409	1.92053	1.90667	1.76991	1.72565	1.72021	1.70836	1.73063	1.74454	1.72081	1.70682	1.66825
8.10724	1.72448	1.74317	1.7089	1.76788	1.91906	1.90588	1.76807	1.72311	1.71606	1.7041	1.7264	1.74013	1.71675	1.703	1.66465
8.12704	1.71995	1.74297	1.70333	1.77168	1.91749	1.90499	1.76619	1.72054	1.71188	1.69982	1.72214	1.73569	1.71265	1.69916	1.66102
8.14684	1.71581	1.74285	1.69784	1.77551	1.91582	1.904	1.76427	1.71794	1.70767	1.6955	1.71785	1.73121	1.70853	1.69529	1.65736
8.16664	1.71208	1.74283	1.69246	1.77935	1.91405	1.90292	1.7623	1.71531	1.70343	1.69116	1.71353	1.72671	1.70438	1.69139	1.65369
8.18644	1.70876	1.74289	1.68718	1.78321	1.91217	1.90174	1.76029	1.71265	1.69917	1.6868	1.70918	1.72217	1.7002	1.68747	1.64998
8.20624	1.70584	1.74303	1.68201	1.78707	1.91019	1.90045	1.75823	1.70995	1.69487	1.68241	1.7048	1.7176	1.69599	1.68351	1.64625
8.22604	1.70332	1.74325	1.67697	1.79093	1.9081	1.89907	1.75612	1.70722	1.69054	1.67799	1.7004	1.713	1.69175	1.67953	1.6425
8.24584	1.7012	1.74354	1.67206	1.79478	1.90591	1.89759	1.75397	1.70446	1.68619	1.67354	1.69596	1.70837	1.68748	1.67552	1.63872
8.26564	1.69946	1.7439	1.66729	1.79863	1.90362	1.89601	1.75176	1.70167	1.68181	1.66907	1.69149	1.70371	1.68319	1.67149	1.63491
8.28544	1.6981	1.74431	1.66266	1.80246	1.90122	1.89433	1.74952	1.69885	1.6774	1.66458	1.687	1.69902	1.67886	1.66742	1.63108
8.30524	1.69709	1.74478	1.65819	1.80627	1.89872	1.89255	1.74722	1.69599	1.67296	1.66006	1.68247	1.6943	1.67451	1.66333	1.62723
8.32504	1.69643	1.74529	1.65388	1.81006	1.89611	1.89066	1.74487	1.6931	1.66849	1.65551	1.67792	1.68955	1.67013	1.65921	1.62335
8.34484	1.69609	1.74584	1.64974	1.81381	1.8934	1.88867	1.74248	1.69018	1.66399	1.65094	1.67334	1.68476	1.66572	1.65507	1.61945
8.36464	1.69606	1.74643	1.64577	1.81753	1.89058	1.88658	1.74004	1.68722	1.65947	1.64634	1.66874	1.67995	1.66129	1.65089	1.61552
8.38444	1.69632	1.74704	1.64199	1.82121	1.88766	1.88438	1.73755	1.68423	1.65491	1.64172	1.6641	1.67511	1.65682	1.6467	1.61157
8.40424	1.69684	1.74768	1.63839	1.82485	1.88463	1.88208	1.735	1.68121	1.65033	1.63707	1.65944	1.67024	1.65233	1.64247	1.60759
8.42404	1.69761	1.74832	1.63498	1.82843	1.8815	1.87967	1.73241	1.67815	1.64573	1.6324	1.65475	1.66534	1.64782	1.63822	1.60359
8.44384	1.6986	1.74897	1.63177	1.83196	1.87826	1.87716	1.72977	1.67506	1.64109	1.6277	1.65003	1.66042	1.64327	1.63394	1.59957
8.46364	1.69981	1.74962	1.62875	1.83542	1.87492	1.87454	1.72708	1.67193	1.63643	1.62298	1.64529	1.65546	1.6387	1.62964	1.59552
8.48344	1.70119	1.75026	1.62595	1.83882	1.87148	1.87182	1.72434	1.66877	1.63174	1.61824	1.64051	1.65048	1.6341	1.62531	1.59145
8.50324	1.70274	1.75088	1.62336	1.84214	1.86793	1.86899	1.72154	1.66558	1.62703	1.61347	1.63572	1.64546	1.62948	1.62095	1.58735
8.52304	1.70443	1.75147	1.62098	1.84538	1.86427	1.86606	1.7187	1.66235	1.62228	1.60868	1.63089	1.64042	1.62483	1.61657	1.58323
8.54284	1.70625	1.75204	1.61881	1.84855	1.86052	1.86302	1.7158	1.65908	1.61751	1.60386	1.62604	1.63535	1.62015	1.61216	1.57909
8.56264	1.70816	1.75256	1.61687	1.85162	1.85665	1.85987	1.71285	1.65578	1.61272	1.59902	1.62116	1.63026	1.61545	1.60773	1.57493
8.58244	1.71017	1.75305	1.61515	1.85459	1.85269	1.85662	1.70985	1.65245	1.6079	1.59416	1.61626	1.62513	1.61072	1.60327	1.57074
8.60224	1.71224	1.75347	1.61365	1.85747	1.84862	1.85326	1.7068	1.64908	1.60305	1.58927	1.61133	1.61998	1.60596	1.59879	1.56653
8.62204	1.71436	1.75384	1.61238	1.86025	1.84445	1.8498	1.7037	1.64568	1.59818	1.58437	1.60637	1.61481	1.60118	1.59428	1.56229
8.64184	1.71651	1.75415	1.61134	1.86291	1.84017	1.84622	1.70054	1.64224	1.59328	1.57944	1.60139	1.6096	1.59638	1.58975	1.55804
8.66164	1.71868	1.75438	1.61053	1.86545	1.8358	1.84254	1.69733	1.63876	1.58835	1.57448	1.59639	1.60437	1.59155	1.58519	1.55376
8.68144	1.72084	1.75453	1.60994	1.86788	1.83132	1.83875	1.69407	1.63525	1.5834	1.56951	1.59136	1.59911	1.58669	1.58061	1.54946
8.70124	1.72298	1.7546	1.60958	1.87018	1.82674	1.83486	1.69075	1.6317	1.57843	1.56451	1.5863	1.59383	1.58181	1.57601	1.54513
8.72104	1.72509	1.75459	1.60945	1.87234	1.82206	1.83086	1.68739	1.62812	1.57343	1.55949	1.58122	1.58852	1.5769	1.57138	1.54079
8.74084	1.72714	1.75447	1.60954	1.87437	1.81728	1.82675	1.68396	1.6245	1.56841	1.55445	1.57612	1.58318	1.57197	1.56672	1.53642
8.76064	1.72913	1.75426	1.60986	1.87626	1.8124	1.82254	1.68049	1.62084	1.56336	1.54938	1.57099	1.57782	1.56702	1.56204	1.53203
8.78044	1.73103	1.75394	1.6104	1.878	1.80742	1.81821	1.67696	1.61715	1.55828	1.5443	1.56583	1.57244	1.56204	1.55734	1.52762
8.80024	1.73283	1.75352	1.61117	1.87959	1.80233	1.81379	1.67337	1.61342	1.55318	1.53919	1.56065	1.56702	1.55704	1.55262	1.52319
8.82004	1.73452	1.75298	1.61214	1.88103	1.79716	1.80925	1.66974	1.60965	1.54806	1.53407	1.55545	1.56159	1.55201	1.54787	1.51873
8.83984	1.73609	1.75233	1.61334	1.8823	1.79188	1.80461	1.66604	1.60585	1.54292	1.52892	1.55023	1.55613	1.54696	1.5431	1.51426
8.85964	1.7375	1.75156	1.61474	1.88341	1.7865	1.79987	1.6623	1.60201	1.53775	1.52375	1.54498	1.55064	1.54189	1.5383	1.50976
8.87944	1.73876	1.75066	1.61635	1.88434	1.78103	1.79501	1.6585	1.59814	1.53255	1.51856	1.53971	1.54513	1.53679	1.53348	1.50524
8.89924	1.73985	1.74965	1.61815	1.8851	1.77547	1.79006	1.65464	1.59422	1.52734	1.51335	1.53441	1.5396	1.53168	1.52864	1.5007
8.91904	1.74076	1.7485	1.62016	1.88568	1.7698	1.785	1.65073	1.59027	1.5221	1.50812	1.52909	1.53404	1.52653	1.52378	1.49614
8.93884	1.74147	1.74723	1.62235	1.88607	1.76404	1.77983	1.64677	1.58629	1.51683	1.50287	1.52375	1.52846	1.52137	1.51889	1.49156
8.95864	1.74196	1.74583	1.62473	1.88628	1.75819	1.77456	1.64275	1.58226	1.51155	1.4976	1.51839	1.52286	1.51618	1.51399	1.48696
8.97844	1.74224	1.7443	1.62728	1.88629	1.75225	1.76918	1.63867	1.5782	1.50624	1.49231	1.51301	1.51723	1.51097	1.50906	1.48234
8.99824	1.7423	1.74264	1.63	1.88611	1.74621	1.76371	1.63454	1.5741	1.50091	1.487	1.5076	1.51158	1.50574	1.5041	1.4777
9.01804	1.74211	1.74085	1.63289	1.88572	1.74008	1.75813	1.63036	1.56996	1.49556	1.48168	1.50217	1.5059	1.50049	1.49913	1.47304
9.03784	1.74168	1.73893	1.63592	1.88513	1.73386	1.75244	1.62612	1.56579	1.49018	1.47633	1.49672	1.50021	1.49521	1.49414	1.46836
9.05764	1.741	1.73688	1.63911	1.88433	1.72755	1.74666	1.62183	1.56158	1.48479	1.47096	1.49124	1.49449	1.48991	1.48912	1.46366
9.07744	1.74007	1.7347	1.64243	1.88332	1.72115	1.74077	1.61748	1.55733	1.47937	1.46558	1.48575	1.48875	1.4846	1.48408	1.45894
9.09724	1.73889	1.7324	1.64588	1.88209	1.71466	1.73479	1.61307	1.55304	1.47393	1.46017	1.48024	1.48299	1.47926	1.47902	1.4542
9.11704	1.73745	1.72997	1.64945	1.88064	1.70808	1.7287	1.60861	1.54871	1.46847	1.45475	1.4747	1.47721	1.4739	1.47394	1.44944
9.13684	1.73577	1.72741	1.65313	1.87897	1.70142	1.72251	1.6041	1.54435	1.46298	1.44931	1.46914	1.4714	1.46851	1.46884	1.44466
9.15664	1.73384	1.72474	1.65691	1.87707	1.69467	1.71623	1.59953	1.53995	1.45748	1.44385	1.46357	1.46558	1.46311	1.46372	1.43986
9.17644	1.73167	1.72195	1.66078	1.87494	1.68783	1.70985	1.59491	1.53551	1.45196	1.43838	1.45797	1.45973	1.45769	1.45857	1.43505
9.19624	1.72929	1.71904	1.66472	1.87258	1.68091	1.70337	1.59023	1.53103	1.44641	1.43288	1.45235	1.45386	1.45225	1.45341	1.43021
9.21604	1.72668	1.71603	1.66874	1.86998	1.67391	1.69679	1.58549	1.52651	1.44085	1.42737	1.44671	1.44798	1.44678	1.44823	1.42536
9.23584	1.72388	1.7129	1.6728	1.86715	1.66683	1.69012	1.58071	1.52196	1.43526	1.42185	1.44106	1.44207	1.4413	1.44303	1.42048
9.25564	1.7209	1.70967	1.67691	1.86407	1.65966	1.68335	1.57586	1.51737	1.42966	1.4163	1.43538	1.43614	1.4358	1.4378	1.41559
9.27544	1.71775	1.70634	1.68105	1.86076	1.65242	1.67648	1.57096	1.51274	1.42403	1.41074	1.42968	1.4302	1.43028	1.43256	1.41068
9.29524	1.71447	1.70291	1.68521	1.85719	1.64509	1.66953	1.56601	1.50807	1.41839	1.40516	1.42397	1.42423	1.42473	1.4273	1.40576
9.31504	1.71107	1.6994	1.68938	1.85338	1.63769	1.66248	1.561	1.50337	1.41273	1.39956	1.41823	1.41824	1.41917	1.42202	1.40081
9.33484	1.70757	1.69579	1.69354	1.84932	1.63021	1.65534	1.55594	1.49862	1.40704	1.39395	1.41248	1.41224	1.41359	1.41672	1.39585
9.35464	1.70401	1.6921	1.69768	1.84502	1.62266	1.64811	1.55083	1.49384	1.40134	1.38832	1.40671	1.40621	1.408	1.4114	1.39087
9.37444	1.7004	1.68833	1.70179	1.84045	1.61503	1.64079	1.54566	1.48902	1.39562	1.38268	1.40092	1.40017	1.40238	1.40606	1.38587
9.39424	1.69679	1.68449	1.70585	1.83564	1.60732	1.63337	1.54043	1.48416	1.38988	1.37702	1.39511	1.39411	1.39675	1.4007	1.38085
9.41404	1.69318	1.68058	1.70986	1.83057	1.59955	1.62588	1.53515	1.47926	1.38413	1.37134	1.38929	1.38803	1.39109	1.39533	1.37582
9.43384	1.68961	1.67661	1.71379	1.82524	1.5917	1.61829	1.52982	1.47433	1.37835	1.36565	1.38344	1.38194	1.38542	1.38993	1.37077
9.45364	1.68611	1.67258	1.71763	1.81965	1.58378	1.61062	1.52444	1.46936	1.37256	1.35994	1.37758	1.37582	1.37973	1.38452	1.36571
9.47344	1.6827	1.66849	1.72138	1.81381	1.57579	1.60286	1.519	1.46435	1.36675	1.35422	1.3717	1.36969	1.37403	1.37909	1.36062
9.49324	1.6794	1.66435	1.72501	1.8077	1.56774	1.59502	1.51351	1.4593	1.36092	1.34849	1.36581	1.36354	1.3683	1.37364	1.35552
9.51304	1.67623	1.66016	1.72851	1.80134	1.55961	1.58709	1.50796	1.45421	1.35508	1.34273	1.3599	1.35738	1.36256	1.36818	1.35041
9.53284	1.67322	1.65593	1.73187	1.79472	1.55143	1.57909	1.50236	1.44909	1.34921	1.33697	1.35397	1.3512	1.3568	1.3627	1.34527
9.55264	1.67036	1.65167	1.73508	1.78784	1.54317	1.571	1.49671	1.44393	1.34333	1.33119	1.34802	1.345	1.35103	1.3572	1.34013
9.57244	1.66769	1.64737	1.73812	1.7807	1.53486	1.56284	1.49101	1.43873	1.33744	1.32539	1.34206	1.33878	1.34524	1.35168	1.33496
9.59224	1.66519	1.64304	1.74097	1.7733	1.52648	1.55459	1.48525	1.43349	1.33153	1.31959	1.33608	1.33255	1.33943	1.34615	1.32978
9.61204	1.66288	1.63868	1.74362	1.76563	1.51804	1.54627	1.47945	1.42821	1.3256	1.31376	1.33009	1.32631	1.33361	1.3406	1.32458
9.63184	1.66075	1.6343	1.74607	1.75771	1.50954	1.53787	1.47359	1.4229	1.31965	1.30793	1.32408	1.32005	1.32777	1.33503	1.31937
9.65164	1.6588	1.6299	1.74828	1.74954	1.50098	1.5294	1.46768	1.41755	1.31369	1.30208	1.31806	1.31377	1.32191	1.32945	1.31414
9.67144	1.65701	1.62548	1.75026	1.7411	1.49237	1.52085	1.46171	1.41216	1.30772	1.29622	1.31202	1.30748	1.31604	1.32385	1.3089
9.69124	1.65537	1.62105	1.75199	1.73241	1.4837	1.51223	1.4557	1.40674	1.30173	1.29034	1.30596	1.30117	1.31015	1.31823	1.30364
9.71104	1.65386	1.6166	1.75345	1.72346	1.47498	1.50354	1.44964	1.40128	1.29572	1.28445	1.29989	1.29485	1.30425	1.3126	1.29837
9.73084	1.65244	1.61214	1.75463	1.71426	1.4662	1.49478	1.44352	1.39578	1.2897	1.27855	1.29381	1.28851	1.29833	1.30695	1.29309
9.75064	1.65109	1.60767	1.75552	1.70481	1.45737	1.48595	1.43736	1.39024	1.28366	1.27264	1.28771	1.28217	1.2924	1.30129	1.28778
9.77044	1.64976	1.60319	1.75611	1.69511	1.44849	1.47706	1.43115	1.38467	1.27761	1.26671	1.2816	1.2758	1.28646	1.29561	1.28247
9.79024	1.64842	1.5987	1.75638	1.68515	1.43956	1.4681	1.42488	1.37906	1.27155	1.26078	1.27547	1.26943	1.2805	1.28992	1.27714
9.81004	1.64702	1.5942	1.75632	1.67496	1.43058	1.45907	1.41857	1.37341	1.26547	1.25483	1.26933	1.26304	1.27452	1.28421	1.27179
9.82984	1.64551	1.58969	1.75592	1.66451	1.42155	1.44998	1.41221	1.36773	1.25938	1.24887	1.26318	1.25663	1.26853	1.27849	1.26643
9.84964	1.64384	1.58517	1.75516	1.65383	1.41248	1.44083	1.4058	1.36201	1.25327	1.24289	1.25701	1.25022	1.26253	1.27275	1.26106
9.86944	1.64194	1.58063	1.75404	1.64291	1.40337	1.43162	1.39934	1.35625	1.24715	1.23691	1.25083	1.24379	1.25651	1.267	1.25567
9.88924	1.63977	1.57609	1.75254	1.63175	1.39421	1.42235	1.39284	1.35046	1.24102	1.23091	1.24464	1.23735	1.25048	1.26124	1.25027
9.90904	1.63726	1.57152	1.75066	1.62035	1.38501	1.41302	1.38628	1.34463	1.23487	1.22491	1.23843	1.2309	1.24444	1.25546	1.24486
9.92884	1.63436	1.56694	1.74838	1.60873	1.37577	1.40363	1.37968	1.33877	1.22871	1.21889	1.23221	1.22443	1.23839	1.24966	1.23943
9.94864	1.631	1.56233	1.74569	1.59687	1.36649	1.39419	1.37304	1.33287	1.22254	1.21286	1.22598	1.21796	1.23232	1.24386	1.234
9.96844	1.62713	1.5577	1.74259	1.5848	1.35718	1.3847	1.36634	1.32693	1.21636	1.20682	1.21974	1.21147	1.22624	1.23804	1.22854
9.98824	1.62269	1.55303	1.73906	1.5725	1.34782	1.37516	1.35961	1.32096	1.21016	1.20077	1.21348	1.20497	1.22014	1.2322	1.22308
10.008	1.61763	1.54833	1.7351	1.55999	1.33844	1.36556	1.35282	1.31496	1.20395	1.19471	1.20722	1.19846	1.21404	1.22636	1.2176
10.0278	1.6119	1.54359	1.73069	1.54726	1.32901	1.35592	1.34599	1.30892	1.19773	1.18865	1.20094	1.19194	1.20792	1.2205	1.21211
10.0476	1.60545	1.5388	1.72583	1.53432	1.31956	1.34622	1.33912	1.30284	1.1915	1.18257	1.19465	1.18541	1.20179	1.21462	1.20661
10.0674	1.59824	1.53396	1.72052	1.52118	1.31008	1.33648	1.3322	1.29673	1.18526	1.17648	1.18835	1.17887	1.19565	1.20874	1.20109
10.0872	1.59025	1.52906	1.71474	1.50784	1.30056	1.3267	1.32524	1.29059	1.17901	1.17038	1.18204	1.17232	1.1895	1.20284	1.19557
10.107	1.58144	1.5241	1.70848	1.4943	1.29102	1.31688	1.31823	1.28441	1.17274	1.16427	1.17572	1.16576	1.18334	1.19693	1.19003
10.1268	1.5718	1.51906	1.70175	1.48056	1.28145	1.30701	1.31118	1.27819	1.16647	1.15816	1.16939	1.15919	1.17716	1.19101	1.18448
10.1466	1.56131	1.51394	1.69454	1.46665	1.27185	1.2971	1.30409	1.27195	1.16018	1.15203	1.16305	1.15261	1.17098	1.18508	1.17892
10.1664	1.54998	1.50873	1.68684	1.45254	1.26223	1.28716	1.29696	1.26566	1.15389	1.1459	1.1567	1.14602	1.16478	1.17913	1.17334
10.1862	1.53781	1.50343	1.67865	1.43826	1.25259	1.27717	1.28978	1.25935	1.14758	1.13976	1.15033	1.13943	1.15858	1.17317	1.16776
10.206	1.52482	1.49801	1.66996	1.42381	1.24293	1.26715	1.28257	1.253	1.14127	1.13361	1.14396	1.13282	1.15236	1.16721	1.16216
10.2258	1.51103	1.49248	1.66077	1.40919	1.23324	1.2571	1.27531	1.24662	1.13494	1.12745	1.13758	1.12621	1.14614	1.16123	1.15656
10.2456	1.49649	1.48683	1.65108	1.39441	1.22354	1.24702	1.26802	1.24021	1.12861	1.12129	1.13119	1.11959	1.1399	1.15524	1.15094
10.2654	1.48123	1.48104	1.64089	1.37947	1.21382	1.2369	1.26068	1.23376	1.12226	1.11511	1.1248	1.11296	1.13366	1.14923	1.14531
10.2852	1.46531	1.4751	1.6302	1.36438	1.20408	1.22676	1.25331	1.22728	1.11591	1.10893	1.11839	1.10632	1.1274	1.14322	1.13968
10.305	1.44879	1.46901	1.61899	1.34914	1.19433	1.21659	1.2459	1.22077	1.10955	1.10275	1.11197	1.09968	1.12114	1.1372	1.13403
10.3248	1.43175	1.46276	1.60729	1.33377	1.18456	1.20639	1.23844	1.21423	1.10318	1.09655	1.10555	1.09303	1.11487	1.13117	1.12837
10.3446	1.41426	1.45632	1.59507	1.31826	1.17478	1.19617	1.23096	1.20766	1.09681	1.09035	1.09912	1.08637	1.10859	1.12513	1.1227
10.3644	1.39641	1.4497	1.58236	1.30262	1.16499	1.18592	1.22343	1.20105	1.09042	1.08414	1.09268	1.07971	1.1023	1.11908	1.11702
10.3842	1.3783	1.44288	1.56914	1.28686	1.15519	1.17565	1.21587	1.19441	1.08403	1.07792	1.08623	1.07304	1.096	1.11301	1.11134
10.404	1.36001	1.43586	1.55542	1.27098	1.14538	1.16536	1.20827	1.18775	1.07763	1.0717	1.07978	1.06636	1.08969	1.10694	1.10564
10.4238	1.34165	1.42861	1.5412	1.25499	1.13556	1.15506	1.20064	1.18105	1.07122	1.06547	1.07331	1.05968	1.08338	1.10086	1.09993
10.4436	1.32334	1.42113	1.52649	1.2389	1.12574	1.14474	1.19297	1.17432	1.0648	1.05924	1.06685	1.05299	1.07706	1.09477	1.09422
10.4634	1.30516	1.41341	1.51129	1.22271	1.11591	1.1344	1.18527	1.16756	1.05838	1.053	1.06037	1.0463	1.07073	1.08868	1.08849
10.4832	1.28724	1.40543	1.49561	1.20642	1.10608	1.12405	1.17754	1.16078	1.05195	1.04675	1.05389	1.0396	1.06439	1.08257	1.08276
10.503	1.26967	1.39719	1.47944	1.19006	1.09624	1.11369	1.16977	1.15396	1.04552	1.0405	1.0474	1.0329	1.05805	1.07645	1.07702
10.5228	1.25256	1.38868	1.4628	1.17361	1.08641	1.10331	1.16197	1.14711	1.03908	1.03424	1.0409	1.02619	1.0517	1.07033	1.07127
10.5426	1.23601	1.37988	1.4457	1.1571	1.07657	1.09293	1.15413	1.14024	1.03263	1.02798	1.0344	1.01948	1.04534	1.0642	1.06551
10.5624	1.22011	1.37079	1.42813	1.14051	1.06674	1.08254	1.14627	1.13334	1.02618	1.02171	1.0279	1.01277	1.03898	1.05806	1.05974
10.5822	1.20496	1.36139	1.41011	1.12387	1.05691	1.07214	1.13838	1.12641	1.01972	1.01544	1.02139	1.00605	1.03261	1.05191	1.05397
10.602	1.19063	1.35168	1.39165	1.10718	1.04708	1.06174	1.13045	1.11945	1.01326	1.00916	1.01487	0.999323	1.02624	1.04576	1.04818
10.6218	1.17719	1.34164	1.37275	1.09044	1.03726	1.05134	1.1225	1.11246	1.00679	1.00288	1.00835	0.992597	1.01985	1.03959	1.04239
10.6416	1.16472	1.33126	1.35343	1.07367	1.02744	1.04094	1.11452	1.10545	1.00031	0.996598	1.00182	0.985867	1.01347	1.03342	1.0366
10.6614	1.15326	1.32055	1.3337	1.05686	1.01763	1.03053	1.1065	1.09841	0.993834	0.990308	0.995287	0.979134	1.00707	1.02725	1.03079
10.6812	1.14284	1.30948	1.31355	1.04003	1.00783	1.02013	1.09847	1.09134	0.987351	0.984015	0.988751	0.972398	1.00068	1.02106	1.02498
10.701	1.1335	1.29805	1.29302	1.02318	0.998036	1.00973	1.0904	1.08425	0.980864	0.977717	0.98221	0.96566	0.994274	1.01487	1.01916
10.7208	1.12524	1.28626	1.2721	1.00632	0.988255	0.999335	1.08231	1.07713	0.974373	0.971417	0.975665	0.95892	0.987866	1.00867	1.01333
10.7406	1.11807	1.27409	1.25082	0.98945	0.978486	0.988946	1.07419	1.06998	0.967878	0.965112	0.969116	0.952177	0.981454	1.00247	1.0075
10.7604	1.11197	1.26154	1.22918	0.972587	0.96873	0.978566	1.06605	1.06281	0.961379	0.958805	0.962564	0.945433	0.975037	0.996261	1.00166
10.7802	1.10691	1.24861	1.20719	0.955733	0.958987	0.968195	1.05788	1.05562	0.954877	0.952494	0.956008	0.938687	0.968616	0.990045	0.99581
10.8	1.10285	1.23528	1.18488	0.938895	0.94926	0.957834	1.04969	1.0484	0.948372	0.946181	0.949449	0.93194	0.962191	0.983824	0.989957
10.8198	1.09971	1.22156	1.16225	0.92208	0.939549	0.947486	1.04148	1.04116	0.941863	0.939865	0.942887	0.925192	0.955762	0.977597	0.984098
10.8396	1.09744	1.20743	1.13932	0.905295	0.929856	0.937151	1.03324	1.03389	0.935352	0.933546	0.936322	0.918443	0.94933	0.971365	0.978233
10.8594	1.09593	1.1929	1.1161	0.888546	0.920181	0.926831	1.02498	1.0266	0.928839	0.927225	0.929755	0.911693	0.942894	0.965127	0.972362
10.8792	1.0951	1.17797	1.09262	0.871841	0.910525	0.916527	1.01671	1.01929	0.922323	0.920902	0.923185	0.904943	0.936454	0.958885	0.966485
10.899	1.09482	1.16262	1.06888	0.855186	0.900889	0.906242	1.00841	1.01195	0.915806	0.914577	0.916612	0.898193	0.930012	0.952637	0.960603
10.9188	1.09498	1.14687	1.04491	0.838588	0.891276	0.895975	1.00009	1.0046	0.909286	0.90825	0.910038	0.891442	0.923567	0.946385	0.954716
10.9386	1.09544	1.1307	1.02071	0.822053	0.881684	0.88573	0.991748	0.997219	0.902764	0.901921	0.903462	0.884692	0.917119	0.940128	0.948823
10.9584	1.09606	1.11412	0.996313	0.805588	0.872116	0.875506	0.983391	0.989819	0.896242	0.895591	0.896884	0.877943	0.910668	0.933867	0.942925
10.9782	1.09668	1.09714	0.971728	0.7892	0.862573	0.865306	0.975016	0.982397	0.889718	0.88926	0.890305	0.871194	0.904216	0.927602	0.937023
10.998	1.09716	1.07974	0.946976	0.772895	0.853055	0.855131	0.966625	0.974956	0.883193	0.882927	0.883725	0.864446	0.897761	0.921333	0.931115
11.0178	1.09733	1.06194	0.922072	0.756679	0.843563	0.844981	0.958216	0.967494	0.876667	0.876593	0.877144	0.857699	0.891304	0.91506	0.925203
11.0376	1.09703	1.04373	0.897038	0.74056	0.834099	0.834859	0.949792	0.960012	0.87014	0.870259	0.870562	0.850954	0.884846	0.908783	0.919287
11.0574	1.09611	1.02513	0.871889	0.724542	0.824663	0.824766	0.941353	0.952511	0.863614	0.863924	0.863979	0.84421	0.878386	0.902503	0.913366
11.0772	1.0944	1.00613	0.846646	0.708633	0.815256	0.814703	0.9329	0.944991	0.857086	0.857588	0.857396	0.837468	0.871924	0.89622	0.907441
11.097	1.09174	0.986743	0.821328	0.692839	0.80588	0.804671	0.924433	0.937453	0.85056	0.851252	0.850812	0.830729	0.865462	0.889934	0.901512
11.1168	1.08799	0.966975	0.795953	0.677165	0.796534	0.794672	0.915953	0.929897	0.844033	0.844916	0.844229	0.823991	0.858999	0.883645	0.89558
11.1366	1.08299	0.946832	0.770541	0.661618	0.78722	0.784706	0.90746	0.922323	0.837507	0.83858	0.837646	0.817256	0.852535	0.877353	0.889643
11.1564	1.07662	0.926324	0.745112	0.646203	0.777939	0.774776	0.898956	0.914731	0.830981	0.832244	0.831063	0.810524	0.84607	0.871058	0.883704
11.1762	1.06874	0.905458	0.719684	0.630926	0.768692	0.764881	0.890441	0.907123	0.824456	0.825909	0.824481	0.803794	0.839605	0.864761	0.87776
11.196	1.05925	0.884245	0.694278	0.615794	0.759478	0.755025	0.881916	0.899499	0.817932	0.819574	0.8179	0.797068	0.83314	0.858462	0.871814
11.2158	1.04803	0.862696	0.668914	0.600811	0.7503	0.745207	0.873381	0.891859	0.81141	0.81324	0.811319	0.790345	0.826675	0.852162	0.865865
11.2356	1.03501	0.840822	0.64361	0.585983	0.741158	0.735428	0.864838	0.884203	0.804889	0.806906	0.80474	0.783626	0.820211	0.845859	0.859912
11.2554	1.0201	0.818635	0.618387	0.571316	0.732053	0.725691	0.856286	0.876532	0.79837	0.800574	0.798162	0.776911	0.813746	0.839554	0.853957
11.2752	1.00326	0.796148	0.593265	0.556814	0.722985	0.715996	0.847727	0.868847	0.791853	0.794243	0.791586	0.770199	0.807282	0.833248	0.848
11.295	0.984447	0.773375	0.568263	0.542483	0.713956	0.706344	0.839161	0.861147	0.785337	0.787913	0.785011	0.763492	0.800819	0.826941	0.84204
11.3148	0.963638	0.750332	0.543401	0.528328	0.704966	0.696736	0.830589	0.853434	0.778825	0.781584	0.778438	0.756789	0.794357	0.820633	0.836077
11.3346	0.94083	0.727032	0.518699	0.514353	0.696015	0.687174	0.822012	0.845708	0.772314	0.775258	0.771868	0.750091	0.787897	0.814324	0.830113
11.3544	0.916041	0.703493	0.494176	0.500564	0.687105	0.677658	0.81343	0.837969	0.765807	0.768933	0.7653	0.743398	0.781437	0.808014	0.824146
11.3742	0.889301	0.67973	0.469851	0.486966	0.678236	0.668189	0.804844	0.830217	0.759302	0.76261	0.758734	0.73671	0.774979	0.801703	0.818178
11.394	0.860664	0.655763	0.445744	0.473561	0.669408	0.658769	0.796255	0.822454	0.7528	0.756289	0.752171	0.730027	0.768523	0.795392	0.812208
11.4138	0.830196	0.631608	0.421873	0.460356	0.660624	0.649398	0.787663	0.81468	0.746302	0.749971	0.745611	0.72335	0.762069	0.789081	0.806236
11.4336	0.797983	0.607284	0.398258	0.447353	0.651882	0.640078	0.77907	0.806894	0.739807	0.743655	0.739055	0.716678	0.755616	0.782769	0.800263
11.4534	0.764126	0.582812	0.374918	0.434558	0.643184	0.630809	0.770475	0.799098	0.733316	0.737342	0.732501	0.710013	0.749167	0.776458	0.794289
11.4732	0.72874	0.55821	0.351869	0.421974	0.634531	0.621593	0.76188	0.791292	0.726829	0.731031	0.725951	0.703353	0.742719	0.770147	0.788314
11.493	0.691955	0.533499	0.329132	0.409604	0.625922	0.612429	0.753286	0.783477	0.720345	0.724724	0.719405	0.6967	0.736274	0.763836	0.782338
11.5128	0.653912	0.508702	0.306722	0.397453	0.617359	0.60332	0.744692	0.775652	0.713867	0.71842	0.712862	0.690053	0.729832	0.757526	0.776361
11.5326	0.614764	0.483838	0.284659	0.385524	0.608842	0.594266	0.7361	0.767819	0.707392	0.712118	0.706324	0.683413	0.723393	0.751217	0.770383
11.5524	0.574671	0.458931	0.262958	0.37382	0.600372	0.585267	0.72751	0.759978	0.700923	0.705821	0.699789	0.67678	0.716958	0.744909	0.764405
11.5722	0.533802	0.434002	0.241638	0.362344	0.591948	0.576326	0.718923	0.75213	0.694458	0.699527	0.693259	0.670154	0.710525	0.738602	0.758427
11.592	0.492332	0.409075	0.220713	0.351099	0.583573	0.567441	0.71034	0.744274	0.687998	0.693236	0.686734	0.663535	0.704096	0.732296	0.752448
11.6118	0.45044	0.384172	0.200201	0.340089	0.575245	0.558615	0.701761	0.736412	0.681544	0.68695	0.680214	0.656924	0.697671	0.725992	0.74647
11.6316	0.408305	0.359319	0.180116	0.329315	0.566967	0.549848	0.693187	0.728543	0.675095	0.680668	0.673698	0.650321	0.69125	0.719689	0.740491
11.6514	0.366108	0.334537	0.160474	0.31878	0.558737	0.541141	0.684619	0.720669	0.668652	0.674389	0.667188	0.643725	0.684833	0.713388	0.734513
11.6712	0.324028	0.309852	0.14129	0.308486	0.550557	0.532494	0.676058	0.71279	0.662214	0.668116	0.660683	0.637138	0.67842	0.707089	0.728535
11.691	0.282241	0.285289	0.122578	0.298436	0.542427	0.523908	0.667503	0.704906	0.655783	0.661846	0.654183	0.630559	0.672011	0.700792	0.722558
11.7108	0.240918	0.26087	0.104351	0.288631	0.534347	0.515384	0.658957	0.697018	0.649357	0.655582	0.64769	0.623988	0.665608	0.694498	0.716581
11.7306	0.200224	0.236622	0.0866227	0.279074	0.526318	0.506922	0.650419	0.689127	0.642938	0.649322	0.641202	0.617427	0.659209	0.688206	0.710605
11.7504	0.160313	0.21257	0.0694058	0.269765	0.51834	0.498524	0.64189	0.681232	0.636526	0.643067	0.63472	0.610874	0.652814	0.681916	0.70463
11.7702	0.121332	0.188737	0.0527123	0.260707	0.510414	0.490189	0.633371	0.673335	0.630121	0.636817	0.628244	0.60433	0.646426	0.67563	0.698656
11.79	0.0834184	0.16515	0.0365538	0.2519	0.50254	0.481918	0.624862	0.665435	0.623722	0.630572	0.621775	0.597795	0.640042	0.669346	0.692684
11.8098	0.0466952	0.141832	0.0209412	0.243346	0.494717	0.473712	0.616364	0.657534	0.617331	0.624333	0.615313	0.59127	0.633664	0.663066	0.686713
11.8296	0.0112743	0.118809	0.00588498	0.235045	0.486948	0.465571	0.607879	0.649631	0.610946	0.6181	0.608857	0.584754	0.627291	0.656788	0.680743
11.8494	-0.0227459	0.0961064	-0.00860518	0.226998	0.479231	0.457496	0.599406	0.641728	0.60457	0.611872	0.602408	0.578249	0.620925	0.650515	0.674775
11.8692	-0.0552809	0.0737479	-0.0225201	0.219205	0.471568	0.449488	0.590945	0.633825	0.598201	0.60565	0.595966	0.571753	0.614564	0.644244	0.668809
11.889	-0.0862603	0.0517584	-0.0358513	0.211668	0.463957	0.441546	0.582499	0.625922	0.59184	0.599434	0.589532	0.565268	0.608209	0.637978	0.662845
11.9088	-0.115628	0.0301621	-0.0485908	0.204386	0.456401	0.433671	0.574067	0.61802	0.585486	0.593224	0.583105	0.558793	0.601861	0.631716	0.656883
11.9286	-0.143342	0.00898308	-0.0607314	0.197359	0.448898	0.425864	0.56565	0.610119	0.579141	0.587021	0.576685	0.552328	0.595519	0.625457	0.650923
11.9484	-0.169374	-0.0117548	-0.0722666	0.190587	0.44145	0.418125	0.557249	0.60222	0.572805	0.580824	0.570274	0.545874	0.589184	0.619203	0.644966
11.9682	-0.19371	-0.0320281	-0.0831904	0.18407	0.434056	0.410454	0.548864	0.594324	0.566477	0.574633	0.56387	0.539432	0.582856	0.612953	0.639011
11.988	-0.216347	-0.0518138	-0.0934977	0.177807	0.426716	0.402852	0.540496	0.58643	0.560158	0.568449	0.557475	0.533	0.576535	0.606708	0.633059
12.0078	-0.237297	-0.0710891	-0.103184	0.171797	0.419431	0.395319	0.532146	0.578539	0.553847	0.562273	0.551088	0.526579	0.570221	0.600468	0.627109
12.0276	-0.25658	-0.0898318	-0.112245	0.166039	0.412201	0.387855	0.523814	0.570653	0.547546	0.556103	0.544709	0.52017	0.563914	0.594232	0.621163
12.0474	-0.274229	-0.10802	-0.120678	0.160533	0.405026	0.380461	0.515501	0.562771	0.541254	0.54994	0.538339	0.513773	0.557615	0.588002	0.615219
12.0672	-0.290284	-0.125633	-0.128481	0.155278	0.397906	0.373136	0.507207	0.554893	0.534971	0.543784	0.531978	0.507387	0.551323	0.581777	0.609279
12.087	-0.304793	-0.142649	-0.135651	0.15027	0.390841	0.365882	0.498933	0.547021	0.528698	0.537636	0.525626	0.501014	0.54504	0.575557	0.603343
12.1068	-0.317811	-0.15905	-0.142187	0.145511	0.383832	0.358697	0.49068	0.539155	0.522434	0.531496	0.519283	0.494652	0.538764	0.569342	0.597409
12.1266	-0.329399	-0.174814	-0.148091	0.140996	0.376878	0.351583	0.482448	0.531295	0.516181	0.525363	0.512949	0.488303	0.532496	0.563134	0.59148
12.1464	-0.33962	-0.189923	-0.15336	0.136725	0.36998	0.34454	0.474238	0.523443	0.509937	0.519238	0.506625	0.481966	0.526237	0.556931	0.585554
12.1662	-0.34854	-0.20436	-0.157998	0.132695	0.363137	0.337567	0.46605	0.515597	0.503704	0.513122	0.50031	0.475642	0.519986	0.550734	0.579632
12.186	-0.356225	-0.218107	-0.162004	0.128905	0.35635	0.330665	0.457885	0.507759	0.497481	0.507013	0.494005	0.469331	0.513743	0.544543	0.573714
12.2058	-0.362743	-0.231146	-0.165383	0.125351	0.349618	0.323834	0.449744	0.49993	0.491269	0.500912	0.48771	0.463032	0.50751	0.538358	0.5678
12.2256	-0.368158	-0.243463	-0.168137	0.122032	0.342942	0.317073	0.441628	0.49211	0.485067	0.49482	0.481426	0.456747	0.501285	0.53218	0.56189
12.2454	-0.372532	-0.255042	-0.17027	0.118943	0.336322	0.310384	0.433535	0.484299	0.478876	0.488737	0.475151	0.450475	0.495069	0.526009	0.555985
12.2652	-0.375924	-0.26587	-0.171787	0.116084	0.329757	0.303765	0.425469	0.476497	0.472696	0.482662	0.468887	0.444217	0.488863	0.519844	0.550084
12.285	-0.378386	-0.275932	-0.172692	0.11345	0.323248	0.297217	0.417428	0.468707	0.466528	0.476595	0.462634	0.437972	0.482666	0.513686	0.544188
12.3048	-0.379967	-0.285216	-0.172992	0.111038	0.316795	0.290741	0.409413	0.460927	0.460371	0.470538	0.456391	0.431741	0.476478	0.507535	0.538297
12.3246	-0.380708	-0.293712	-0.172694	0.108845	0.310397	0.284334	0.401425	0.453158	0.454225	0.46449	0.450159	0.425523	0.4703	0.501391	0.532411
12.3444	-0.380644	-0.301408	-0.171804	0.106868	0.304054	0.277999	0.393465	0.445401	0.448091	0.458451	0.443938	0.41932	0.464132	0.495255	0.52653
12.3642	-0.379802	-0.308294	-0.170331	0.105103	0.297767	0.271734	0.385533	0.437657	0.441968	0.452421	0.437729	0.413131	0.457974	0.489126	0.520654
12.384	-0.378202	-0.314364	-0.168283	0.103546	0.291535	0.26554	0.37763	0.429925	0.435858	0.446401	0.43153	0.406957	0.451826	0.483004	0.514784
12.4038	-0.375857	-0.319608	-0.16567	0.102193	0.285358	0.259416	0.369755	0.422207	0.429759	0.440391	0.425344	0.400797	0.445688	0.476891	0.508919
12.4236	-0.372773	-0.32402	-0.1625	0.10104	0.279236	0.253363	0.36191	0.414502	0.423673	0.43439	0.419168	0.394652	0.439561	0.470785	0.503059
12.4434	-0.368948	-0.327596	-0.158786	0.100083	0.273169	0.247379	0.354095	0.406812	0.417599	0.428399	0.413005	0.388521	0.433444	0.464687	0.497205
12.4632	-0.364375	-0.33033	-0.154537	0.0993182	0.267157	0.241465	0.346311	0.399137	0.411538	0.422418	0.406854	0.382406	0.427338	0.458598	0.491357
12.483	-0.359041	-0.33222	-0.149766	0.0987407	0.2612	0.235621	0.338558	0.391477	0.405489	0.416446	0.400715	0.376305	0.421242	0.452516	0.485515
12.5028	-0.352928	-0.333263	-0.144484	0.098346	0.255296	0.229846	0.330836	0.383832	0.399453	0.410486	0.394587	0.37022	0.415158	0.446444	0.479679
12.5226	-0.346014	-0.333458	-0.138704	0.0981295	0.249447	0.22414	0.323147	0.376204	0.39343	0.404535	0.388473	0.364151	0.409085	0.44038	0.47385
12.5424	-0.338275	-0.332806	-0.13244	0.0980865	0.243653	0.218502	0.31549	0.368593	0.38742	0.398595	0.382371	0.358096	0.403023	0.434324	0.468026
12.5622	-0.329683	-0.331309	-0.125706	0.0982122	0.237911	0.212933	0.307866	0.360998	0.381423	0.392666	0.376281	0.352058	0.396972	0.428277	0.462209
12.582	-0.320212	-0.328967	-0.118515	0.0985015	0.232224	0.207433	0.300275	0.353421	0.37544	0.386747	0.370205	0.346035	0.390933	0.42224	0.456399
12.6018	-0.309835	-0.325786	-0.110884	0.0989494	0.22659	0.201999	0.292719	0.345863	0.36947	0.380839	0.364141	0.340029	0.384906	0.416211	0.450596
12.6216	-0.298528	-0.321769	-0.102826	0.0995508	0.221008	0.196633	0.285196	0.338323	0.363514	0.374942	0.35809	0.334038	0.37889	0.410192	0.444799
12.6414	-0.28627	-0.316923	-0.0943574	0.1003	0.21548	0.191335	0.277709	0.330802	0.357571	0.369056	0.352053	0.328064	0.372886	0.404183	0.439009
12.6612	-0.273044	-0.311255	-0.0854951	0.101193	0.210005	0.186102	0.270257	0.3233	0.351643	0.363181	0.346029	0.322106	0.366895	0.398182	0.433226
12.681	-0.258839	-0.304774	-0.0762551	0.102223	0.204581	0.180936	0.26284	0.315819	0.345728	0.357318	0.340018	0.316164	0.360915	0.392192	0.42745
12.7008	-0.243652	-0.297488	-0.0666547	0.103385	0.19921	0.175835	0.25546	0.308358	0.339827	0.351466	0.334021	0.310239	0.354948	0.386211	0.421682
12.7206	-0.227485	-0.289409	-0.056711	0.104674	0.19389	0.1708	0.248116	0.300917	0.333941	0.345625	0.328038	0.304331	0.348994	0.38024	0.415921
12.7404	-0.210352	-0.280548	-0.0464418	0.106083	0.188622	0.165829	0.240809	0.293498	0.328069	0.339796	0.322069	0.29844	0.343051	0.37428	0.410168
12.7602	-0.192275	-0.270919	-0.0358651	0.107608	0.183405	0.160922	0.233539	0.286101	0.322211	0.333979	0.316114	0.292565	0.337122	0.368329	0.404422
12.78	-0.173288	-0.260535	-0.0249992	0.109242	0.178238	0.156079	0.226307	0.278726	0.316369	0.328174	0.310173	0.286708	0.331206	0.362389	0.398684
12.7998	-0.153432	-0.249413	-0.0138628	0.11098	0.173122	0.1513	0.219113	0.271374	0.31054	0.32238	0.304246	0.280868	0.325302	0.35646	0.392954
12.8196	-0.132764	-0.237568	-0.00247478	0.112815	0.168057	0.146582	0.211957	0.264045	0.304727	0.316599	0.298333	0.275046	0.319412	0.35054	0.387232
12.8394	-0.11135	-0.225017	0.00914583	0.114742	0.16304	0.141927	0.20484	0.256739	0.298929	0.31083	0.292436	0.269241	0.313535	0.344632	0.381518
12.8592	-0.0892652	-0.211781	0.0209797	0.116755	0.158074	0.137333	0.197762	0.249458	0.293146	0.305074	0.286552	0.263453	0.307671	0.338735	0.375812
12.879	-0.0665995	-0.197879	0.0330072	0.118849	0.153156	0.1328	0.190724	0.242201	0.287378	0.299329	0.280684	0.257683	0.30182	0.332848	0.370115
12.8988	-0.0434511	-0.183331	0.0452088	0.121016	0.148286	0.128327	0.183726	0.234968	0.281625	0.293598	0.274831	0.251931	0.295983	0.326973	0.364426
12.9186	-0.0199282	-0.16816	0.0575647	0.123251	0.143465	0.123914	0.176768	0.227761	0.275888	0.287879	0.268992	0.246197	0.29016	0.321108	0.358745
12.9384	0.00385183	-0.152388	0.0700548	0.125548	0.138692	0.119559	0.16985	0.220579	0.270166	0.282172	0.263169	0.240482	0.284351	0.315255	0.353074
12.9582	0.0277639	-0.13604	0.0826593	0.127901	0.133966	0.115263	0.162973	0.213424	0.26446	0.276479	0.257361	0.234784	0.278556	0.309414	0.347411
12.978	0.0516765	-0.119141	0.0953579	0.130303	0.129287	0.111024	0.156137	0.206295	0.25877	0.270799	0.251568	0.229104	0.272774	0.303584	0.341757
12.9978	0.0754527	-0.101717	0.108131	0.132749	0.124655	0.106842	0.149343	0.199193	0.253095	0.265131	0.245791	0.223443	0.267007	0.297766	0.336111
13.0176	0.0989522	-0.0837951	0.120957	0.135233	0.120068	0.102716	0.142591	0.192119	0.247437	0.259477	0.24003	0.217801	0.261254	0.291959	0.330475
13.0374	0.122033	-0.0654025	0.133817	0.137748	0.115528	0.0986458	0.13588	0.185072	0.241795	0.253836	0.234284	0.212177	0.255516	0.286165	0.324849
13.0572	0.144552	-0.0465684	0.146691	0.140289	0.111032	0.0946302	0.129212	0.178053	0.236168	0.248209	0.228555	0.206571	0.249792	0.280383	0.319231
13.077	0.166369	-0.0273224	0.159559	0.142848	0.106582	0.0906684	0.122586	0.171062	0.230558	0.242595	0.222841	0.200985	0.244083	0.274612	0.313623
13.0968	0.187347	-0.00769501	0.1724	0.145422	0.102175	0.0867599	0.116003	0.164101	0.224965	0.236994	0.217143	0.195417	0.238388	0.268854	0.308024
13.1166	0.207355	0.0122826	0.185194	0.148002	0.0978124	0.0829038	0.109464	0.157169	0.219388	0.231407	0.211461	0.189868	0.232708	0.263109	0.302436
13.1364	0.226268	0.0325784	0.197923	0.150583	0.0934931	0.0790993	0.102967	0.150266	0.213827	0.225834	0.205796	0.184339	0.227044	0.257376	0.296856
13.1562	0.243973	0.0531598	0.210566	0.15316	0.0892167	0.0753457	0.0965143	0.143394	0.208283	0.220275	0.200147	0.178828	0.221394	0.251655	0.291287
13.176	0.260366	0.0739935	0.223104	0.155726	0.0849826	0.0716421	0.0901052	0.136552	0.202756	0.21473	0.194515	0.173337	0.215759	0.245947	0.285727
13.1958	0.275358	0.0950454	0.235517	0.158275	0.0807903	0.0679877	0.0837402	0.129741	0.197246	0.209199	0.1889	0.167866	0.21014	0.240252	0.280178
13.2156	0.288873	0.116281	0.247788	0.160802	0.0766395	0.0643818	0.0774194	0.12296	0.191752	0.203682	0.183301	0.162413	0.204536	0.23457	0.274639
13.2354	0.300852	0.137665	0.259896	0.163301	0.0725295	0.0608235	0.071143	0.116212	0.186276	0.198179	0.177719	0.156981	0.198948	0.228902	0.26911
13.2552	0.311253	0.159163	0.271823	0.165766	0.0684598	0.0573119	0.0649113	0.109495	0.180817	0.192691	0.172154	0.151568	0.193375	0.223246	0.263591
13.275	0.320054	0.180737	0.283551	0.168191	0.06443	0.0538462	0.0587243	0.102811	0.175375	0.187217	0.166605	0.146174	0.187817	0.217603	0.258083
13.2948	0.32725	0.202353	0.295063	0.17057	0.0604394	0.0504256	0.0525824	0.0961586	0.16995	0.181758	0.161075	0.140801	0.182276	0.211974	0.252585
13.3146	0.332858	0.223973	0.30634	0.172899	0.0564877	0.0470491	0.0464857	0.0895395	0.164543	0.176313	0.155561	0.135447	0.17675	0.206358	0.247098
13.3344	0.336915	0.245559	0.317366	0.175171	0.0525742	0.043716	0.0404343	0.0829536	0.159153	0.170883	0.150065	0.130113	0.171241	0.200756	0.241621
13.3542	0.339478	0.267076	0.328123	0.177381	0.0486984	0.0404252	0.0344283	0.0764013	0.15378	0.165468	0.144586	0.1248	0.165747	0.195168	0.236156
13.374	0.340625	0.288486	0.338595	0.179524	0.0448598	0.0371761	0.0284681	0.0698828	0.148426	0.160068	0.139124	0.119506	0.160269	0.189593	0.230701
13.3938	0.340453	0.30975	0.348766	0.181595	0.0410578	0.0339676	0.0225535	0.0633986	0.143088	0.154683	0.133681	0.114233	0.154808	0.184033	0.225257
13.4136	0.33908	0.330832	0.35862	0.183587	0.0372919	0.0307988	0.0166849	0.0569489	0.137769	0.149313	0.128255	0.10898	0.149363	0.178486	0.219825
13.4334	0.33664	0.351694	0.368142	0.185498	0.0335615	0.0276689	0.0108624	0.050534	0.132467	0.143958	0.122847	0.103747	0.143935	0.172953	0.214403
13.4532	0.333285	0.372299	0.377318	0.18732	0.0298661	0.024577	0.00508593	0.0441543	0.127184	0.138618	0.117456	0.098535	0.138523	0.167435	0.208993
13.473	0.329182	0.392609	0.386132	0.18905	0.0262051	0.0215221	-0.000644261	0.03781	0.121918	0.133293	0.112084	0.0933433	0.133127	0.16193	0.203594
13.4928	0.324511	0.412587	0.394572	0.190682	0.022578	0.0185034	-0.00632811	0.0315015	0.11667	0.127984	0.10673	0.0881721	0.127749	0.156441	0.198207
13.5126	0.319464	0.432196	0.402624	0.192212	0.0189842	0.0155198	-0.0119655	0.025229	0.111441	0.122691	0.101394	0.0830215	0.122387	0.150965	0.192831
13.5324	0.314243	0.4514	0.410275	0.193636	0.0154231	0.0125705	-0.0175564	0.0189927	0.10623	0.117413	0.096076	0.0778917	0.117042	0.145504	0.187467
13.5522	0.309053	0.470162	0.417512	0.194948	0.0118941	0.00965463	-0.0231007	0.0127931	0.101036	0.112151	0.0907766	0.0727826	0.111714	0.140058	0.182115
13.572	0.304107	0.488446	0.424325	0.196145	0.00839676	0.00677115	-0.0285984	0.00663037	0.0958616	0.106904	0.0854956	0.0676943	0.106402	0.134627	0.176774
13.5918	0.299618	0.506217	0.430703	0.197222	0.00493041	0.00391918	-0.0340493	0.000504757	0.0907051	0.101673	0.0802332	0.0626269	0.101108	0.12921	0.171445
13.6116	0.295797	0.52344	0.436634	0.198175	0.00149451	0.00109777	-0.0394535	-0.00558346	0.0855671	0.0964586	0.0749893	0.0575805	0.0958316	0.123808	0.166128
13.6314	0.29285	0.540082	0.442108	0.199	-0.00191153	-0.001694	-0.0448109	-0.011634	0.0804475	0.0912597	0.0697641	0.052555	0.090572	0.118422	0.160824
13.6512	0.290976	0.556107	0.447117	0.199694	-0.00528828	-0.00445707	-0.0501215	-0.0176467	0.0753465	0.0860769	0.0645576	0.0475506	0.0853298	0.11305	0.155531
13.671	0.290365	0.571485	0.451651	0.200252	-0.00863632	-0.00719237	-0.0553852	-0.0236212	0.0702641	0.0809102	0.0593699	0.0425673	0.0801049	0.107694	0.150251
13.6908	0.291193	0.586181	0.455703	0.200671	-0.0119562	-0.00990084	-0.0606021	-0.0295572	0.0652003	0.0757597	0.0542012	0.0376052	0.0748976	0.102353	0.144983
13.7106	0.29362	0.600167	0.459265	0.200948	-0.0152486	-0.0125834	-0.065772	-0.0354547	0.0601552	0.0706254	0.0490514	0.0326643	0.0697078	0.0970268	0.139727
13.7304	0.297787	0.61341	0.462329	0.201079	-0.018514	-0.015241	-0.0708951	-0.0413133	0.0551289	0.0655075	0.0439206	0.0277447	0.0645356	0.0917165	0.134484
13.7502	0.303815	0.625883	0.46489	0.201061	-0.021753	-0.0178746	-0.0759713	-0.0471328	0.0501214	0.0604061	0.038809	0.0228464	0.0593812	0.0864216	0.129253
13.77	0.311803	0.637556	0.466942	0.20089	-0.0249662	-0.0204851	-0.0810007	-0.052913	0.0451328	0.055321	0.0337166	0.0179694	0.0542445	0.0811424	0.124035
13.7898	0.321822	0.648402	0.468481	0.200565	-0.0281541	-0.0230734	-0.0859832	-0.0586536	0.040163	0.0502526	0.0286434	0.0131139	0.0491256	0.0758789	0.11883
13.8096	0.333919	0.658396	0.469501	0.200082	-0.0313175	-0.0256405	-0.090919	-0.0643546	0.0352122	0.0452007	0.0235895	0.00827977	0.0440247	0.0706311	0.113637
13.8294	0.348112	0.667513	0.469998	0.199439	-0.0344567	-0.0281872	-0.0958079	-0.0700156	0.0302804	0.0401656	0.0185551	0.00346717	0.0389418	0.0653992	0.108458
13.8492	0.364389	0.675729	0.469971	0.198633	-0.0375725	-0.0307146	-0.10065	-0.0756364	0.0253677	0.0351472	0.0135401	-0.0013239	0.0338769	0.0601831	0.103291
13.869	0.382708	0.683023	0.469416	0.197662	-0.0406654	-0.0332234	-0.105446	-0.081217	0.020474	0.0301456	0.00854461	-0.00609339	0.0288301	0.0549831	0.0981371
13.8888	0.402998	0.689372	0.468332	0.196523	-0.0437359	-0.0357148	-0.110195	-0.086757	0.0155994	0.0251609	0.00356872	-0.0108413	0.0238014	0.0497991	0.0929964
13.9086	0.425156	0.694758	0.466718	0.195216	-0.0467847	-0.0381894	-0.114897	-0.0922564	0.010744	0.0201931	-0.00138753	-0.0155675	0.018791	0.0446313	0.0878688
13.9284	0.44905	0.699162	0.464572	0.193737	-0.0498124	-0.0406484	-0.119553	-0.097715	0.00590782	0.0152424	-0.00632406	-0.0202721	0.0137989	0.0394797	0.0827545
13.9482	0.474518	0.702569	0.461896	0.192086	-0.0528194	-0.0430925	-0.124163	-0.103132	0.00109084	0.0103087	-0.0112408	-0.0249549	0.00882514	0.0343444	0.0776535
13.968	0.50137	0.704962	0.45869	0.19026	-0.0558064	-0.0455226	-0.128726	-0.108509	-0.00370687	0.00539219	-0.0161378	-0.029616	0.00386979	0.0292255	0.0725658
13.9878	0.52939	0.70633	0.454956	0.188259	-0.058774	-0.0479397	-0.133243	-0.113844	-0.00848528	0.000492844	-0.0210148	-0.0342553	-0.0010671	0.024123	0.0674916
14.0076	0.558336	0.706659	0.450695	0.186081	-0.0617227	-0.0503446	-0.137714	-0.119137	-0.0132444	-0.00438925	-0.025872	-0.0388728	-0.00598546	0.0190369	0.0624309
14.0274	0.587943	0.70594	0.445911	0.183725	-0.0646531	-0.0527382	-0.142139	-0.124389	-0.0179841	-0.00925403	-0.0307091	-0.0434685	-0.0108852	0.0139675	0.0573837
14.0472	0.617928	0.704164	0.440606	0.18119	-0.0675657	-0.0551214	-0.146519	-0.129599	-0.0227044	-0.0141014	-0.0355262	-0.0480423	-0.0157664	0.00891466	0.0523502
14.067	0.647988	0.701324	0.434786	0.178476	-0.0704612	-0.0574951	-0.150852	-0.134768	-0.0274053	-0.0189314	-0.0403232	-0.0525943	-0.0206289	0.00387855	0.0473304
14.0868	0.677808	0.697417	0.428453	0.175581	-0.07334	-0.0598601	-0.15514	-0.139894	-0.0320868	-0.0237439	-0.0451	-0.0571243	-0.0254726	-0.00114081	0.0423243
14.1066	0.707059	0.692437	0.421614	0.172506	-0.0762028	-0.0622172	-0.159383	-0.144978	-0.0367488	-0.0285389	-0.0498566	-0.0616324	-0.0302976	-0.00614333	0.0373321
14.1264	0.735408	0.686384	0.414275	0.16925	-0.0790501	-0.0645673	-0.16358	-0.15002	-0.0413913	-0.0333163	-0.054593	-0.0661186	-0.0351037	-0.011129	0.0323537
14.1462	0.762514	0.679258	0.406441	0.165814	-0.0818824	-0.0669112	-0.167732	-0.15502	-0.0460143	-0.0380761	-0.0593091	-0.0705828	-0.039891	-0.0160976	0.0273893
14.166	0.788041	0.671062	0.398119	0.162196	-0.0847003	-0.0692498	-0.171839	-0.159977	-0.0506178	-0.0428181	-0.0640049	-0.075025	-0.0446593	-0.0210493	0.022439
14.1858	0.811651	0.661798	0.389318	0.158398	-0.0875044	-0.0715839	-0.175901	-0.164891	-0.0552017	-0.0475424	-0.0686803	-0.0794452	-0.0494087	-0.0259839	0.0175027
14.2056	0.833016	0.651474	0.380044	0.15442	-0.0902951	-0.0739142	-0.179919	-0.169763	-0.059766	-0.052249	-0.0733353	-0.0838435	-0.054139	-0.0309013	0.0125805
14.2254	0.851821	0.640096	0.370307	0.150262	-0.093073	-0.0762417	-0.183892	-0.174593	-0.0643107	-0.0569376	-0.0779698	-0.0882197	-0.0588503	-0.0358016	0.00767259
14.2452	0.867762	0.627674	0.360116	0.145925	-0.0958387	-0.078567	-0.187821	-0.179379	-0.0688359	-0.0616084	-0.0825838	-0.0925738	-0.0635425	-0.0406846	0.00277889
14.265	0.880556	0.61422	0.349479	0.141411	-0.0985927	-0.0808909	-0.191706	-0.184123	-0.0733414	-0.0662613	-0.0871772	-0.096906	-0.0682155	-0.0455503	-0.00210049
14.2848	0.889941	0.599746	0.338408	0.136719	-0.101335	-0.0832143	-0.195547	-0.188824	-0.0778273	-0.0708962	-0.0917501	-0.101216	-0.0728694	-0.0503987	-0.00696549
14.3046	0.895681	0.584267	0.326913	0.131851	-0.104068	-0.0855378	-0.199344	-0.193482	-0.0822935	-0.075513	-0.0963024	-0.105504	-0.0775041	-0.0552296	-0.0118161
14.3244	0.897566	0.567801	0.315005	0.126808	-0.106789	-0.0878622	-0.203098	-0.198096	-0.0867401	-0.0801118	-0.100834	-0.10977	-0.0821195	-0.0600431	-0.0166522
14.3442	0.89542	0.550365	0.302695	0.121593	-0.109502	-0.0901883	-0.206809	-0.202668	-0.0911671	-0.0846925	-0.105345	-0.114014	-0.0867156	-0.064839	-0.0214737
14.364	0.889097	0.531981	0.289995	0.116205	-0.112205	-0.0925168	-0.210477	-0.207197	-0.0955743	-0.089255	-0.109835	-0.118236	-0.0912925	-0.0696174	-0.0262807
14.3838	0.878487	0.512669	0.276918	0.110648	-0.114899	-0.0948483	-0.214101	-0.211682	-0.0999619	-0.0937993	-0.114305	-0.122436	-0.0958499	-0.0743782	-0.031073
14.4036	0.863518	0.492454	0.263476	0.104924	-0.117586	-0.0971836	-0.217684	-0.216125	-0.10433	-0.0983254	-0.118753	-0.126614	-0.100388	-0.0791213	-0.0358507
14.4234	0.844154	0.471361	0.249682	0.0990332	-0.120265	-0.0995234	-0.221224	-0.220524	-0.108678	-0.102833	-0.123181	-0.130769	-0.104907	-0.0838467	-0.0406135
14.4432	0.820399	0.449417	0.23555	0.0929791	-0.122936	-0.101868	-0.224722	-0.22488	-0.113007	-0.107323	-0.127588	-0.134903	-0.109406	-0.0885543	-0.0453616
14.463	0.792296	0.426651	0.221093	0.0867637	-0.125601	-0.104219	-0.228178	-0.229193	-0.117316	-0.111794	-0.131974	-0.139014	-0.113886	-0.0932442	-0.0500949
14.4828	0.759926	0.403093	0.206326	0.0803895	-0.12826	-0.106576	-0.231593	-0.233463	-0.121605	-0.116247	-0.13634	-0.143104	-0.118346	-0.0979162	-0.0548132
14.5026	0.72341	0.378774	0.191263	0.0738591	-0.130913	-0.10894	-0.234966	-0.23769	-0.125874	-0.120681	-0.140684	-0.147172	-0.122787	-0.10257	-0.0595166
14.5224	0.682905	0.353728	0.175919	0.0671752	-0.13356	-0.111312	-0.238298	-0.241873	-0.130124	-0.125097	-0.145007	-0.151217	-0.127208	-0.107206	-0.0642051
14.5422	0.638605	0.32799	0.160308	0.0603408	-0.136203	-0.113693	-0.24159	-0.246014	-0.134354	-0.129494	-0.14931	-0.155241	-0.131609	-0.111825	-0.0688785
14.562	0.590739	0.301594	0.144447	0.0533588	-0.138842	-0.116082	-0.244841	-0.250111	-0.138565	-0.133873	-0.153591	-0.159242	-0.135991	-0.116425	-0.0735368
14.5818	0.539567	0.274579	0.128349	0.0462323	-0.141476	-0.118481	-0.248052	-0.254165	-0.142755	-0.138233	-0.157852	-0.163222	-0.140354	-0.121007	-0.07818
14.6016	0.485379	0.246983	0.112031	0.0389646	-0.144107	-0.120889	-0.251224	-0.258176	-0.146927	-0.142575	-0.162091	-0.167179	-0.144696	-0.125571	-0.082808
14.6214	0.428492	0.218845	0.0955091	0.031559	-0.146735	-0.123309	-0.254355	-0.262145	-0.151078	-0.146898	-0.16631	-0.171115	-0.149019	-0.130117	-0.0874208
14.6412	0.369247	0.190205	0.0787986	0.024019	-0.14936	-0.125739	-0.257448	-0.26607	-0.15521	-0.151203	-0.170507	-0.175029	-0.153323	-0.134645	-0.0920183
14.661	0.308003	0.161106	0.061916	0.0163483	-0.151984	-0.128181	-0.260501	-0.269952	-0.159322	-0.155489	-0.174684	-0.17892	-0.157607	-0.139154	-0.0966006
14.6808	0.245139	0.13159	0.0448773	0.00855039	-0.154605	-0.130636	-0.263516	-0.273792	-0.163415	-0.159756	-0.178839	-0.18279	-0.161871	-0.143646	-0.101168
14.7006	0.181042	0.101701	0.027699	0.000629218	-0.157225	-0.133103	-0.266492	-0.277589	-0.167488	-0.164004	-0.182973	-0.186638	-0.166115	-0.148119	-0.105719
14.7204	0.116113	0.0714818	0.0103974	-0.00741135	-0.159844	-0.135583	-0.269431	-0.281343	-0.171541	-0.168234	-0.187086	-0.190465	-0.170339	-0.152573	-0.110255
14.7402	0.0507516	0.0409782	-0.00701096	-0.0155673	-0.162462	-0.138076	-0.272331	-0.285054	-0.175575	-0.172445	-0.191178	-0.194269	-0.174544	-0.15701	-0.114776
14.76	-0.0146377	0.0102355	-0.0245096	-0.0238346	-0.16508	-0.140584	-0.275195	-0.288723	-0.179589	-0.176637	-0.195249	-0.198051	-0.178729	-0.161428	-0.119281
14.7798	-0.0796563	-0.0207004	-0.042082	-0.0322089	-0.167699	-0.143106	-0.278021	-0.29235	-0.183584	-0.18081	-0.199299	-0.201812	-0.182895	-0.165828	-0.123771
14.7996	-0.143913	-0.051783	-0.0597116	-0.0406861	-0.170318	-0.145644	-0.28081	-0.295934	-0.18756	-0.184964	-0.203328	-0.205551	-0.18704	-0.170209	-0.128245
14.8194	-0.207029	-0.0829655	-0.0773819	-0.0492617	-0.172937	-0.148196	-0.283564	-0.299476	-0.191515	-0.1891	-0.207335	-0.209269	-0.191166	-0.174572	-0.132704
14.8392	-0.26864	-0.114201	-0.0950765	-0.0579314	-0.175558	-0.150764	-0.286281	-0.302977	-0.195452	-0.193217	-0.211322	-0.212965	-0.195272	-0.178916	-0.137147
14.859	-0.328401	-0.145442	-0.112779	-0.0666905	-0.178181	-0.153348	-0.288962	-0.306435	-0.199369	-0.197315	-0.215287	-0.216639	-0.199358	-0.183242	-0.141574
14.8788	-0.385992	-0.176642	-0.130473	-0.0755345	-0.180805	-0.155949	-0.291609	-0.309851	-0.203266	-0.201393	-0.219231	-0.220291	-0.203424	-0.18755	-0.145986
14.8986	-0.441114	-0.207753	-0.148142	-0.0844587	-0.183432	-0.158566	-0.29422	-0.313225	-0.207144	-0.205453	-0.223154	-0.223922	-0.207471	-0.191838	-0.150381
14.9184	-0.4935	-0.238729	-0.165771	-0.0934585	-0.186061	-0.1612	-0.296797	-0.316558	-0.211003	-0.209495	-0.227056	-0.227532	-0.211497	-0.196109	-0.154762
14.9382	-0.542914	-0.269522	-0.183343	-0.102529	-0.188693	-0.163852	-0.299339	-0.319849	-0.214842	-0.213517	-0.230937	-0.23112	-0.215504	-0.20036	-0.159126
14.958	-0.58915	-0.300085	-0.200842	-0.111665	-0.191328	-0.166521	-0.301847	-0.3231	-0.218662	-0.21752	-0.234797	-0.234686	-0.219491	-0.204594	-0.163474
14.9778	-0.632038	-0.330374	-0.218253	-0.120862	-0.193967	-0.169208	-0.304322	-0.326308	-0.222463	-0.221504	-0.238636	-0.238231	-0.223459	-0.208808	-0.167807
14.9976	-0.671444	-0.360342	-0.235561	-0.130116	-0.196609	-0.171913	-0.306764	-0.329476	-0.226244	-0.225469	-0.242453	-0.241755	-0.227406	-0.213004	-0.172124
15.0174	-0.70727	-0.389943	-0.252751	-0.13942	-0.199256	-0.174637	-0.309173	-0.332604	-0.230006	-0.229415	-0.24625	-0.245257	-0.231334	-0.217181	-0.176425
15.0372	-0.739454	-0.419134	-0.269806	-0.14877	-0.201907	-0.177379	-0.31155	-0.33569	-0.233749	-0.233342	-0.250025	-0.248738	-0.235242	-0.22134	-0.18071
15.057	-0.767972	-0.447872	-0.286713	-0.158161	-0.204562	-0.18014	-0.313895	-0.338736	-0.237473	-0.23725	-0.253779	-0.252198	-0.23913	-0.22548	-0.184979
15.0768	-0.792835	-0.476113	-0.303458	-0.167588	-0.207222	-0.182919	-0.316208	-0.341741	-0.241178	-0.24114	-0.257513	-0.255637	-0.242999	-0.229601	-0.189233
15.0966	-0.81409	-0.503815	-0.320025	-0.177046	-0.209888	-0.185718	-0.31849	-0.344707	-0.244864	-0.24501	-0.261225	-0.259055	-0.246847	-0.233704	-0.19347
15.1164	-0.831817	-0.530939	-0.336402	-0.186529	-0.212558	-0.188537	-0.320741	-0.347632	-0.24853	-0.248861	-0.264916	-0.262451	-0.250676	-0.237788	-0.197691
15.1362	-0.846129	-0.557444	-0.352574	-0.196032	-0.215234	-0.191374	-0.322961	-0.350518	-0.252178	-0.252693	-0.268586	-0.265827	-0.254485	-0.241853	-0.201896
15.156	-0.857169	-0.583292	-0.368529	-0.205551	-0.217916	-0.194232	-0.325151	-0.353364	-0.255807	-0.256506	-0.272236	-0.269181	-0.258275	-0.245899	-0.206085
15.1758	-0.865106	-0.608445	-0.384253	-0.21508	-0.220604	-0.197108	-0.327312	-0.356171	-0.259416	-0.260299	-0.275864	-0.272515	-0.262044	-0.249927	-0.210258
15.1956	-0.870136	-0.63287	-0.399734	-0.224613	-0.223298	-0.200005	-0.329444	-0.358939	-0.263007	-0.264074	-0.279471	-0.275828	-0.265794	-0.253936	-0.214415
15.2154	-0.872475	-0.65653	-0.41496	-0.234146	-0.225999	-0.202921	-0.331546	-0.361668	-0.266579	-0.26783	-0.283057	-0.27912	-0.269525	-0.257926	-0.218556
15.2352	-0.872361	-0.679393	-0.429918	-0.243673	-0.228706	-0.205858	-0.33362	-0.364358	-0.270132	-0.271567	-0.286623	-0.282391	-0.273235	-0.261897	-0.222681
15.255	-0.870042	-0.701428	-0.444599	-0.253189	-0.231419	-0.208814	-0.335666	-0.36701	-0.273666	-0.275285	-0.290167	-0.285641	-0.276926	-0.26585	-0.22679
15.2748	-0.865784	-0.722607	-0.45899	-0.26269	-0.23414	-0.211789	-0.337685	-0.369623	-0.277182	-0.278983	-0.293691	-0.288871	-0.280597	-0.269784	-0.230882
15.2946	-0.859856	-0.7429	-0.473081	-0.272169	-0.236867	-0.214785	-0.339676	-0.372199	-0.280679	-0.282663	-0.297194	-0.29208	-0.284249	-0.273699	-0.234959
15.3144	-0.852535	-0.762281	-0.486862	-0.281621	-0.239602	-0.217801	-0.34164	-0.374736	-0.284157	-0.286323	-0.300676	-0.295269	-0.287881	-0.277595	-0.239019
15.3342	-0.844098	-0.780728	-0.500323	-0.291043	-0.242344	-0.220836	-0.343577	-0.377236	-0.287617	-0.289965	-0.304137	-0.298438	-0.291494	-0.281473	-0.243063
15.354	-0.834819	-0.798217	-0.513455	-0.300427	-0.245094	-0.223891	-0.345489	-0.379699	-0.291058	-0.293587	-0.307578	-0.301586	-0.295086	-0.285331	-0.247091
15.3738	-0.824968	-0.814728	-0.526249	-0.30977	-0.247851	-0.226966	-0.347375	-0.382125	-0.294481	-0.297191	-0.310997	-0.304713	-0.29866	-0.289171	-0.251102
15.3936	-0.814802	-0.830242	-0.538697	-0.319067	-0.250615	-0.230061	-0.349236	-0.384514	-0.297885	-0.300775	-0.314396	-0.307821	-0.302214	-0.292993	-0.255098
15.4134	-0.804569	-0.844744	-0.550791	-0.328311	-0.253388	-0.233175	-0.351072	-0.386867	-0.301271	-0.304341	-0.317775	-0.310908	-0.305748	-0.296795	-0.259077
15.4332	-0.794501	-0.858219	-0.562522	-0.337499	-0.256168	-0.236308	-0.352883	-0.389183	-0.304638	-0.307887	-0.321133	-0.313975	-0.309263	-0.300579	-0.26304
15.453	-0.784812	-0.870654	-0.573885	-0.346625	-0.258957	-0.239461	-0.354671	-0.391464	-0.307987	-0.311415	-0.32447	-0.317022	-0.312758	-0.304344	-0.266987
15.4728	-0.775694	-0.88204	-0.584873	-0.355685	-0.261753	-0.242633	-0.356435	-0.393709	-0.311318	-0.314923	-0.327786	-0.320049	-0.316235	-0.30809	-0.270917
15.4926	-0.767319	-0.892368	-0.59548	-0.364674	-0.264557	-0.245824	-0.358176	-0.395918	-0.314631	-0.318413	-0.331082	-0.323056	-0.319691	-0.311818	-0.274831
15.5124	-0.759835	-0.901632	-0.6057	-0.373587	-0.26737	-0.249034	-0.359894	-0.398093	-0.317926	-0.321884	-0.334358	-0.326044	-0.323129	-0.315527	-0.278729
15.5322	-0.753362	-0.909829	-0.615529	-0.382419	-0.270191	-0.252262	-0.361589	-0.400232	-0.321202	-0.325335	-0.337613	-0.329012	-0.326547	-0.319217	-0.282611
15.552	-0.747997	-0.916956	-0.624961	-0.391167	-0.273019	-0.255509	-0.363263	-0.402337	-0.324461	-0.328768	-0.340848	-0.331959	-0.329945	-0.322888	-0.286476
15.5718	-0.743808	-0.923015	-0.633993	-0.399824	-0.275857	-0.258774	-0.364916	-0.404408	-0.327701	-0.332182	-0.344062	-0.334888	-0.333325	-0.326541	-0.290325
15.5916	-0.740837	-0.928008	-0.642621	-0.408387	-0.278702	-0.262057	-0.366547	-0.406445	-0.330924	-0.335577	-0.347256	-0.337797	-0.336685	-0.330175	-0.294158
15.6114	-0.739098	-0.931939	-0.650843	-0.416852	-0.281556	-0.265357	-0.368158	-0.408449	-0.334129	-0.338953	-0.35043	-0.340686	-0.340026	-0.33379	-0.297975
15.6312	-0.738579	-0.934816	-0.658655	-0.425213	-0.284418	-0.268675	-0.369748	-0.410419	-0.337316	-0.34231	-0.353584	-0.343556	-0.343348	-0.337387	-0.301775
15.651	-0.739244	-0.936647	-0.666055	-0.433468	-0.287288	-0.27201	-0.371318	-0.412356	-0.340485	-0.345649	-0.356717	-0.346407	-0.346651	-0.340965	-0.305559
15.6708	-0.74103	-0.937443	-0.673043	-0.441611	-0.290166	-0.275362	-0.37287	-0.414261	-0.343637	-0.348968	-0.35983	-0.349239	-0.349935	-0.344524	-0.309327
15.6906	-0.743854	-0.937217	-0.679616	-0.449639	-0.293053	-0.278731	-0.374402	-0.416133	-0.34677	-0.352269	-0.362923	-0.352051	-0.3532	-0.348065	-0.313078
15.7104	-0.74761	-0.935984	-0.685775	-0.457548	-0.295948	-0.282115	-0.375915	-0.417973	-0.349887	-0.355551	-0.365996	-0.354844	-0.356446	-0.351587	-0.316813
15.7302	-0.752176	-0.933762	-0.691519	-0.465334	-0.298851	-0.285516	-0.377411	-0.419782	-0.352986	-0.358815	-0.369049	-0.357619	-0.359672	-0.355091	-0.320532
15.75	-0.757411	-0.930568	-0.696849	-0.472993	-0.301762	-0.288932	-0.378888	-0.421559	-0.356067	-0.362059	-0.372082	-0.360375	-0.36288	-0.358576	-0.324235
15.7698	-0.76316	-0.926424	-0.701765	-0.480521	-0.304681	-0.292364	-0.380349	-0.423306	-0.359131	-0.365285	-0.375095	-0.363111	-0.366069	-0.362043	-0.327921
15.7896	-0.76926	-0.921352	-0.706269	-0.487916	-0.307608	-0.29581	-0.381792	-0.425022	-0.362178	-0.368492	-0.378089	-0.36583	-0.36924	-0.365491	-0.331591
15.8094	-0.775537	-0.915377	-0.710363	-0.495173	-0.310542	-0.299271	-0.383219	-0.426707	-0.365208	-0.371681	-0.381062	-0.368529	-0.372391	-0.368921	-0.335245
15.8292	-0.781812	-0.908524	-0.714048	-0.502289	-0.313485	-0.302745	-0.38463	-0.428363	-0.36822	-0.374851	-0.384016	-0.37121	-0.375524	-0.372332	-0.338883
15.849	-0.787904	-0.900821	-0.717328	-0.509261	-0.316435	-0.306234	-0.386025	-0.429989	-0.371216	-0.378003	-0.38695	-0.373873	-0.378638	-0.375724	-0.342504
15.8688	-0.793632	-0.892297	-0.720206	-0.516087	-0.319393	-0.309735	-0.387405	-0.431585	-0.374194	-0.381136	-0.389865	-0.376517	-0.381734	-0.379099	-0.346109
15.8886	-0.798819	-0.882983	-0.722685	-0.522762	-0.322358	-0.31325	-0.38877	-0.433153	-0.377155	-0.38425	-0.39276	-0.379143	-0.38481	-0.382455	-0.349698
15.9084	-0.803294	-0.87291	-0.724769	-0.529284	-0.32533	-0.316776	-0.39012	-0.434692	-0.3801	-0.387346	-0.395635	-0.381751	-0.387869	-0.385792	-0.353271
15.9282	-0.806893	-0.862113	-0.726463	-0.535651	-0.32831	-0.320315	-0.391457	-0.436204	-0.383027	-0.390423	-0.398491	-0.384341	-0.390909	-0.389111	-0.356827
15.948	-0.809465	-0.850626	-0.727771	-0.541859	-0.331296	-0.323865	-0.392779	-0.437687	-0.385938	-0.393483	-0.401328	-0.386913	-0.39393	-0.392412	-0.360368
15.9678	-0.810873	-0.838484	-0.728699	-0.547907	-0.33429	-0.327425	-0.394089	-0.439143	-0.388832	-0.396523	-0.404145	-0.389467	-0.396933	-0.395695	-0.363892
15.9876	-0.810993	-0.825725	-0.729252	-0.553791	-0.33729	-0.330997	-0.395386	-0.440572	-0.39171	-0.399546	-0.406943	-0.392003	-0.399918	-0.398959	-0.3674
16.0074	-0.809721	-0.812385	-0.729437	-0.559511	-0.340297	-0.334578	-0.39667	-0.441975	-0.394571	-0.40255	-0.409722	-0.394522	-0.402884	-0.402205	-0.370892
16.0272	-0.80697	-0.798505	-0.729259	-0.565062	-0.34331	-0.338168	-0.397942	-0.443351	-0.397415	-0.405535	-0.412482	-0.397023	-0.405832	-0.405433	-0.374367
16.047	-0.802675	-0.784123	-0.728726	-0.570445	-0.346329	-0.341768	-0.399203	-0.444701	-0.400243	-0.408503	-0.415223	-0.399507	-0.408762	-0.408643	-0.377827
16.0668	-0.796789	-0.76928	-0.727844	-0.575656	-0.349355	-0.345376	-0.400452	-0.446026	-0.403055	-0.411452	-0.417944	-0.401973	-0.411674	-0.411835	-0.38127
16.0866	-0.78929	-0.754016	-0.726621	-0.580694	-0.352386	-0.348992	-0.40169	-0.447325	-0.40585	-0.414383	-0.420647	-0.404422	-0.414568	-0.415009	-0.384698
16.1064	-0.780175	-0.738373	-0.725064	-0.585558	-0.355422	-0.352615	-0.402918	-0.4486	-0.408629	-0.417296	-0.423331	-0.406854	-0.417444	-0.418164	-0.388109
16.1262	-0.769466	-0.722393	-0.723182	-0.590246	-0.358464	-0.356244	-0.404136	-0.44985	-0.411392	-0.420191	-0.425996	-0.409268	-0.420302	-0.421302	-0.391504
16.146	-0.757204	-0.706117	-0.720982	-0.594757	-0.361512	-0.35988	-0.405344	-0.451077	-0.414139	-0.423068	-0.428642	-0.411666	-0.423142	-0.424421	-0.394883
16.1658	-0.74345	-0.689588	-0.718474	-0.599089	-0.364564	-0.363522	-0.406543	-0.45228	-0.41687	-0.425927	-0.43127	-0.414047	-0.425965	-0.427523	-0.398246
16.1856	-0.728289	-0.672848	-0.715666	-0.603242	-0.367621	-0.367169	-0.407732	-0.45346	-0.419585	-0.428768	-0.433879	-0.416411	-0.428769	-0.430607	-0.401594
16.2054	-0.711819	-0.65594	-0.712567	-0.607214	-0.370682	-0.37082	-0.408914	-0.454617	-0.422285	-0.431591	-0.43647	-0.418759	-0.431556	-0.433673	-0.404925
16.2252	-0.69416	-0.638905	-0.709187	-0.611006	-0.373747	-0.374475	-0.410087	-0.455752	-0.424968	-0.434396	-0.439042	-0.42109	-0.434325	-0.436721	-0.40824
16.245	-0.675444	-0.621785	-0.705535	-0.614616	-0.376817	-0.378133	-0.411252	-0.456864	-0.427636	-0.437184	-0.441596	-0.423404	-0.437077	-0.439751	-0.411539
16.2648	-0.655817	-0.604624	-0.701621	-0.618044	-0.37989	-0.381794	-0.412409	-0.457955	-0.430288	-0.439953	-0.444132	-0.425702	-0.439811	-0.442764	-0.414823
16.2846	-0.635438	-0.587461	-0.697454	-0.62129	-0.382966	-0.385457	-0.41356	-0.459025	-0.432925	-0.442705	-0.446649	-0.427984	-0.442528	-0.445759	-0.41809
16.3044	-0.614471	-0.570338	-0.693045	-0.624353	-0.386046	-0.389122	-0.414704	-0.460075	-0.435546	-0.44544	-0.449148	-0.43025	-0.445227	-0.448736	-0.421342
16.3242	-0.593091	-0.553294	-0.688405	-0.627234	-0.389128	-0.392787	-0.415841	-0.461104	-0.438152	-0.448156	-0.451629	-0.4325	-0.447909	-0.451696	-0.424578
16.344	-0.571472	-0.536371	-0.683543	-0.629932	-0.392213	-0.396453	-0.416973	-0.462113	-0.440743	-0.450855	-0.454093	-0.434734	-0.450574	-0.454638	-0.427798
16.3638	-0.549795	-0.519605	-0.678471	-0.632448	-0.3953	-0.400118	-0.418099	-0.463102	-0.443318	-0.453537	-0.456538	-0.436952	-0.453222	-0.457563	-0.431002
16.3836	-0.528235	-0.503036	-0.673198	-0.634783	-0.39839	-0.403782	-0.419219	-0.464073	-0.445879	-0.456201	-0.458966	-0.439154	-0.455852	-0.46047	-0.43419
16.4034	-0.506966	-0.486701	-0.667736	-0.636936	-0.40148	-0.407444	-0.420335	-0.465024	-0.448424	-0.458848	-0.461376	-0.441341	-0.458466	-0.46336	-0.437363
16.4232	-0.486155	-0.470635	-0.662095	-0.638908	-0.404572	-0.411104	-0.421446	-0.465958	-0.450954	-0.461477	-0.463768	-0.443513	-0.461062	-0.466232	-0.44052
16.443	-0.465962	-0.454874	-0.656287	-0.6407	-0.407665	-0.414761	-0.422552	-0.466873	-0.453469	-0.464089	-0.466142	-0.445669	-0.463642	-0.469087	-0.443661
16.4628	-0.446536	-0.43945	-0.650322	-0.642314	-0.410759	-0.418415	-0.423655	-0.467772	-0.45597	-0.466684	-0.4685	-0.44781	-0.466205	-0.471925	-0.446787
16.4826	-0.428014	-0.424398	-0.644212	-0.64375	-0.413853	-0.422064	-0.424754	-0.468653	-0.458456	-0.469261	-0.470839	-0.449935	-0.468751	-0.474745	-0.449897
16.5024	-0.410517	-0.409747	-0.637968	-0.645009	-0.416947	-0.425708	-0.42585	-0.469517	-0.460927	-0.471822	-0.473162	-0.452046	-0.471281	-0.477549	-0.452991
16.5222	-0.394154	-0.395528	-0.6316	-0.646093	-0.420041	-0.429347	-0.426943	-0.470365	-0.463383	-0.474365	-0.475467	-0.454142	-0.473793	-0.480335	-0.45607
16.542	-0.379014	-0.38177	-0.62512	-0.647003	-0.423134	-0.43298	-0.428033	-0.471198	-0.465825	-0.476892	-0.477756	-0.456223	-0.47629	-0.483104	-0.459133
16.5618	-0.365169	-0.368498	-0.618539	-0.64774	-0.426226	-0.436605	-0.429122	-0.472015	-0.468253	-0.479401	-0.480027	-0.45829	-0.47877	-0.485856	-0.462181
16.5816	-0.352673	-0.355739	-0.611868	-0.648308	-0.429317	-0.440223	-0.430208	-0.472817	-0.470666	-0.481894	-0.482281	-0.460342	-0.481233	-0.488592	-0.465214
16.6014	-0.34156	-0.343516	-0.605118	-0.648706	-0.432406	-0.443833	-0.431292	-0.473605	-0.473065	-0.484369	-0.484518	-0.462379	-0.483681	-0.49131	-0.468231
16.6212	-0.331846	-0.331852	-0.5983	-0.648938	-0.435493	-0.447434	-0.432375	-0.474379	-0.47545	-0.486828	-0.486739	-0.464402	-0.486112	-0.494012	-0.471232
16.641	-0.323527	-0.320766	-0.591425	-0.649005	-0.438577	-0.451026	-0.433457	-0.475139	-0.47782	-0.48927	-0.488943	-0.466411	-0.488527	-0.496696	-0.474218
16.6608	-0.316579	-0.310278	-0.584503	-0.64891	-0.441658	-0.454607	-0.434539	-0.475885	-0.480177	-0.491696	-0.49113	-0.468406	-0.490925	-0.499364	-0.477189
16.6806	-0.310963	-0.300404	-0.577547	-0.648654	-0.444737	-0.458178	-0.43562	-0.476619	-0.48252	-0.494105	-0.493301	-0.470387	-0.493308	-0.502016	-0.480145
16.7004	-0.306619	-0.29116	-0.570565	-0.648241	-0.447811	-0.461737	-0.436701	-0.477341	-0.484848	-0.496497	-0.495456	-0.472354	-0.495675	-0.50465	-0.483085
16.7202	-0.303476	-0.282559	-0.563569	-0.647673	-0.450882	-0.465284	-0.437782	-0.47805	-0.487163	-0.498873	-0.497594	-0.474308	-0.498026	-0.507268	-0.48601
16.74	-0.301444	-0.274614	-0.556568	-0.646952	-0.453948	-0.468818	-0.438863	-0.478748	-0.489465	-0.501233	-0.499716	-0.476248	-0.500362	-0.50987	-0.48892
16.7598	-0.300423	-0.267333	-0.549574	-0.646082	-0.45701	-0.472338	-0.439945	-0.479435	-0.491753	-0.503576	-0.501822	-0.478174	-0.502682	-0.512455	-0.491815
16.7796	-0.300301	-0.260724	-0.542597	-0.645064	-0.460066	-0.475845	-0.441028	-0.480111	-0.494027	-0.505903	-0.503912	-0.480087	-0.504986	-0.515024	-0.494695
16.7994	-0.300957	-0.254795	-0.535645	-0.643904	-0.463117	-0.479337	-0.442113	-0.480777	-0.496288	-0.508214	-0.505986	-0.481987	-0.507275	-0.517577	-0.497559
16.8192	-0.302265	-0.249549	-0.52873	-0.642602	-0.466161	-0.482813	-0.443199	-0.481432	-0.498535	-0.510509	-0.508044	-0.483874	-0.509548	-0.520113	-0.500409
16.839	-0.304093	-0.244989	-0.52186	-0.641163	-0.4692	-0.486274	-0.444287	-0.482079	-0.500769	-0.512787	-0.510086	-0.485747	-0.511806	-0.522633	-0.503243
16.8588	-0.306306	-0.241116	-0.515045	-0.639589	-0.472231	-0.489717	-0.445377	-0.482716	-0.50299	-0.51505	-0.512113	-0.487608	-0.514049	-0.525137	-0.506063
16.8786	-0.30877	-0.237929	-0.508294	-0.637885	-0.475256	-0.493144	-0.446469	-0.483344	-0.505198	-0.517297	-0.514124	-0.489457	-0.516276	-0.527625	-0.508868
16.8984	-0.311354	-0.235425	-0.501616	-0.636053	-0.478273	-0.496552	-0.447564	-0.483965	-0.507393	-0.519528	-0.51612	-0.491292	-0.518489	-0.530097	-0.511658
16.9182	-0.31393	-0.233601	-0.49502	-0.634097	-0.481282	-0.499942	-0.448662	-0.484577	-0.509575	-0.521743	-0.518101	-0.493115	-0.520686	-0.532553	-0.514433
16.938	-0.316378	-0.232449	-0.488514	-0.632021	-0.484282	-0.503313	-0.449763	-0.485182	-0.511744	-0.523942	-0.520066	-0.494926	-0.522869	-0.534993	-0.517193
16.9578	-0.318586	-0.231962	-0.482107	-0.629829	-0.487274	-0.506664	-0.450867	-0.485781	-0.5139	-0.526126	-0.522016	-0.496724	-0.525037	-0.537417	-0.519939
16.9776	-0.320452	-0.232131	-0.475806	-0.627524	-0.490257	-0.509995	-0.451975	-0.486372	-0.516044	-0.528294	-0.523952	-0.498511	-0.52719	-0.539825	-0.52267
16.9974	-0.321887	-0.232945	-0.46962	-0.62511	-0.49323	-0.513305	-0.453087	-0.486957	-0.518175	-0.530447	-0.525872	-0.500285	-0.529329	-0.542218	-0.525386
17.0172	-0.322817	-0.234391	-0.463555	-0.622591	-0.496193	-0.516593	-0.454203	-0.487537	-0.520293	-0.532585	-0.527778	-0.502047	-0.531453	-0.544596	-0.528088
17.037	-0.323181	-0.236457	-0.457619	-0.619971	-0.499145	-0.519859	-0.455323	-0.488111	-0.522399	-0.534707	-0.529669	-0.503798	-0.533562	-0.546957	-0.530775
17.0568	-0.322935	-0.239126	-0.45182	-0.617254	-0.502087	-0.523102	-0.456447	-0.48868	-0.524493	-0.536814	-0.531545	-0.505537	-0.535657	-0.549304	-0.533448
17.0766	-0.322053	-0.242382	-0.446163	-0.614444	-0.505017	-0.526322	-0.457577	-0.489245	-0.526575	-0.538906	-0.533407	-0.507265	-0.537738	-0.551635	-0.536106
17.0964	-0.320524	-0.246207	-0.440655	-0.611546	-0.507936	-0.529518	-0.458711	-0.489806	-0.528644	-0.540982	-0.535254	-0.508981	-0.539805	-0.55395	-0.53875
17.1162	-0.318358	-0.250583	-0.435302	-0.608563	-0.510843	-0.532689	-0.45985	-0.490362	-0.530701	-0.543044	-0.537087	-0.510686	-0.541858	-0.55625	-0.541379
17.136	-0.315579	-0.255488	-0.430111	-0.6055	-0.513737	-0.535836	-0.460995	-0.490916	-0.532746	-0.545091	-0.538906	-0.51238	-0.543896	-0.558536	-0.543994
17.1558	-0.312232	-0.260902	-0.425086	-0.602362	-0.516618	-0.538957	-0.462146	-0.491466	-0.534779	-0.547123	-0.540711	-0.514063	-0.545921	-0.560806	-0.546595
17.1756	-0.308375	-0.266803	-0.420232	-0.599152	-0.519486	-0.542051	-0.463302	-0.492014	-0.5368	-0.54914	-0.542502	-0.515735	-0.547932	-0.563061	-0.549182
17.1954	-0.304085	-0.273167	-0.415556	-0.595875	-0.52234	-0.54512	-0.464464	-0.49256	-0.53881	-0.551142	-0.54428	-0.517396	-0.549929	-0.565301	-0.551754
17.2152	-0.299452	-0.27997	-0.411061	-0.592535	-0.52518	-0.548161	-0.465632	-0.493104	-0.540808	-0.55313	-0.546043	-0.519047	-0.551913	-0.567526	-0.554313
17.235	-0.294579	-0.287188	-0.406752	-0.589138	-0.528006	-0.551174	-0.466806	-0.493646	-0.542794	-0.555104	-0.547793	-0.520687	-0.553883	-0.569736	-0.556857
17.2548	-0.289583	-0.294795	-0.402632	-0.585687	-0.530817	-0.554159	-0.467987	-0.494188	-0.544769	-0.557063	-0.549529	-0.522317	-0.555839	-0.571932	-0.559388
17.2746	-0.284588	-0.302764	-0.398706	-0.582187	-0.533612	-0.557116	-0.469175	-0.494729	-0.546732	-0.559007	-0.551252	-0.523937	-0.557782	-0.574113	-0.561904
17.2944	-0.279728	-0.31107	-0.394977	-0.578642	-0.536391	-0.560044	-0.470369	-0.49527	-0.548684	-0.560937	-0.552962	-0.525546	-0.559712	-0.576279	-0.564407
17.3142	-0.275143	-0.319685	-0.391448	-0.575058	-0.539155	-0.562941	-0.471571	-0.49581	-0.550624	-0.562854	-0.554659	-0.527146	-0.561629	-0.578431	-0.566895
17.334	-0.270974	-0.328582	-0.388122	-0.571438	-0.541902	-0.565809	-0.472779	-0.496352	-0.552554	-0.564756	-0.556342	-0.528735	-0.563533	-0.580569	-0.56937
17.3538	-0.267367	-0.337733	-0.385001	-0.567787	-0.544632	-0.568647	-0.473995	-0.496894	-0.554472	-0.566644	-0.558013	-0.530315	-0.565424	-0.582692	-0.571831
17.3736	-0.264464	-0.34711	-0.382088	-0.56411	-0.547344	-0.571453	-0.475219	-0.497437	-0.55638	-0.568518	-0.55967	-0.531886	-0.567302	-0.584801	-0.574279
17.3934	-0.262404	-0.356686	-0.379384	-0.560412	-0.550039	-0.574228	-0.47645	-0.497982	-0.558276	-0.570378	-0.561315	-0.533447	-0.569167	-0.586895	-0.576712
17.4132	-0.261323	-0.366431	-0.376892	-0.556697	-0.552716	-0.576971	-0.477688	-0.498529	-0.560162	-0.572225	-0.562948	-0.534998	-0.57102	-0.588976	-0.579133
17.433	-0.261346	-0.376319	-0.374612	-0.552969	-0.555375	-0.579682	-0.478935	-0.499079	-0.562037	-0.574058	-0.564568	-0.536541	-0.57286	-0.591042	-0.581539
17.4528	-0.262589	-0.386321	-0.372545	-0.549233	-0.558014	-0.582361	-0.48019	-0.499631	-0.563901	-0.575877	-0.566175	-0.538074	-0.574687	-0.593095	-0.583933
17.4726	-0.265156	-0.396409	-0.370693	-0.545494	-0.560635	-0.585006	-0.481452	-0.500186	-0.565754	-0.577683	-0.567771	-0.539599	-0.576502	-0.595133	-0.586313
17.4924	-0.269135	-0.406557	-0.369055	-0.541756	-0.563236	-0.587618	-0.482723	-0.500744	-0.567597	-0.579476	-0.569354	-0.541114	-0.578305	-0.597158	-0.588679
17.5122	-0.274602	-0.416737	-0.367632	-0.538024	-0.565817	-0.590197	-0.484003	-0.501307	-0.56943	-0.581255	-0.570925	-0.542621	-0.580096	-0.599169	-0.591032
17.532	-0.281611	-0.426922	-0.366424	-0.534303	-0.568378	-0.592741	-0.485291	-0.501873	-0.571252	-0.583021	-0.572484	-0.544119	-0.581874	-0.601167	-0.593372
17.5518	-0.290201	-0.437086	-0.36543	-0.530596	-0.570918	-0.595251	-0.486587	-0.502444	-0.573064	-0.584774	-0.574032	-0.545609	-0.583641	-0.603151	-0.595699
17.5716	-0.30039	-0.447205	-0.36465	-0.526908	-0.573437	-0.597726	-0.487893	-0.50302	-0.574866	-0.586514	-0.575567	-0.547091	-0.585395	-0.605121	-0.598013
17.5914	-0.312176	-0.457252	-0.364083	-0.523243	-0.575935	-0.600167	-0.489207	-0.503601	-0.576657	-0.588241	-0.577092	-0.548564	-0.587138	-0.607078	-0.600313
17.6112	-0.325534	-0.467204	-0.363727	-0.519607	-0.578411	-0.602572	-0.49053	-0.504187	-0.578439	-0.589955	-0.578605	-0.550029	-0.58887	-0.609022	-0.602601
17.631	-0.340421	-0.477038	-0.363582	-0.516003	-0.580865	-0.604941	-0.491862	-0.504779	-0.580211	-0.591657	-0.580106	-0.551487	-0.590589	-0.610952	-0.604875
17.6508	-0.356773	-0.486729	-0.363645	-0.512435	-0.583297	-0.607275	-0.493203	-0.505377	-0.581973	-0.593346	-0.581596	-0.552936	-0.592297	-0.61287	-0.607137
17.6706	-0.374502	-0.496258	-0.363915	-0.508909	-0.585706	-0.609573	-0.494554	-0.505982	-0.583725	-0.595022	-0.583076	-0.554378	-0.593994	-0.614774	-0.609386
17.6904	-0.393505	-0.505603	-0.364389	-0.505427	-0.588093	-0.611834	-0.495914	-0.506593	-0.585467	-0.596686	-0.584544	-0.555813	-0.59568	-0.616665	-0.611622
17.7102	-0.413656	-0.514743	-0.365066	-0.501994	-0.590456	-0.614059	-0.497283	-0.507212	-0.5872	-0.598337	-0.586001	-0.55724	-0.597354	-0.618544	-0.613846
17.73	-0.434815	-0.523661	-0.365942	-0.498614	-0.592796	-0.616246	-0.498661	-0.507838	-0.588923	-0.599976	-0.587448	-0.558659	-0.599017	-0.62041	-0.616057
17.7498	-0.456824	-0.532338	-0.367015	-0.495292	-0.595112	-0.618397	-0.500049	-0.508471	-0.590637	-0.601603	-0.588884	-0.560072	-0.60067	-0.622263	-0.618255
17.7696	-0.479512	-0.540757	-0.368282	-0.49203	-0.597403	-0.620511	-0.501447	-0.509113	-0.592341	-0.603218	-0.59031	-0.561477	-0.602311	-0.624103	-0.620441
17.7894	-0.502694	-0.548903	-0.369739	-0.488834	-0.599671	-0.622588	-0.502854	-0.509763	-0.594036	-0.604821	-0.591725	-0.562876	-0.603942	-0.625931	-0.622614
17.8092	-0.526177	-0.556761	-0.371384	-0.485706	-0.601913	-0.624627	-0.504271	-0.510422	-0.595722	-0.606413	-0.59313	-0.564267	-0.605562	-0.627746	-0.624775
17.829	-0.54976	-0.564319	-0.373213	-0.482651	-0.604131	-0.626628	-0.505697	-0.511089	-0.597399	-0.607992	-0.594525	-0.565652	-0.607171	-0.629549	-0.626923
17.8488	-0.573236	-0.571563	-0.375222	-0.479671	-0.606324	-0.628592	-0.507134	-0.511766	-0.599067	-0.60956	-0.59591	-0.567031	-0.60877	-0.63134	-0.62906
17.8686	-0.596395	-0.578482	-0.377407	-0.476772	-0.608491	-0.630518	-0.50858	-0.512452	-0.600726	-0.611116	-0.597285	-0.568403	-0.610358	-0.633118	-0.631184
17.8884	-0.619029	-0.585068	-0.379764	-0.473955	-0.610632	-0.632406	-0.510036	-0.513148	-0.602375	-0.612661	-0.598651	-0.569769	-0.611937	-0.634884	-0.633296
17.9082	-0.640931	-0.591312	-0.382289	-0.471225	-0.612748	-0.634256	-0.511502	-0.513854	-0.604017	-0.614194	-0.600006	-0.571128	-0.613505	-0.636639	-0.635396
17.928	-0.661898	-0.597205	-0.384979	-0.468586	-0.614837	-0.636068	-0.512978	-0.51457	-0.605649	-0.615716	-0.601352	-0.572482	-0.615063	-0.638381	-0.637483
17.9478	-0.681739	-0.602743	-0.387827	-0.466039	-0.616901	-0.637842	-0.514464	-0.515297	-0.607273	-0.617227	-0.602689	-0.57383	-0.616611	-0.640112	-0.639559
17.9676	-0.700269	-0.60792	-0.39083	-0.463588	-0.618937	-0.639577	-0.51596	-0.516035	-0.608888	-0.618727	-0.604017	-0.575172	-0.618149	-0.641831	-0.641623
17.9874	-0.717317	-0.612733	-0.393983	-0.461237	-0.620947	-0.641275	-0.517466	-0.516783	-0.610494	-0.620215	-0.605335	-0.576508	-0.619678	-0.643538	-0.643676
18.0072	-0.732729	-0.617179	-0.397282	-0.458988	-0.62293	-0.642934	-0.518982	-0.517543	-0.612093	-0.621693	-0.606645	-0.577839	-0.621197	-0.645233	-0.645716
18.027	-0.746365	-0.621258	-0.400721	-0.456844	-0.624886	-0.644555	-0.520508	-0.518315	-0.613682	-0.62316	-0.607945	-0.579164	-0.622706	-0.646917	-0.647745
18.0468	-0.758105	-0.624968	-0.404295	-0.454808	-0.626814	-0.646138	-0.522044	-0.519099	-0.615264	-0.624617	-0.609237	-0.580484	-0.624206	-0.64859	-0.649762
18.0666	-0.76785	-0.628312	-0.408	-0.452883	-0.628715	-0.647683	-0.52359	-0.519894	-0.616837	-0.626063	-0.61052	-0.581799	-0.625697	-0.650251	-0.651768
18.0864	-0.775523	-0.631291	-0.411831	-0.451071	-0.630589	-0.64919	-0.525146	-0.520702	-0.618403	-0.627499	-0.611794	-0.583109	-0.627178	-0.651901	-0.653762
18.1062	-0.781067	-0.63391	-0.415781	-0.449374	-0.632435	-0.650659	-0.526712	-0.521523	-0.61996	-0.628924	-0.61306	-0.584413	-0.628651	-0.65354	-0.655745
18.126	-0.784453	-0.636172	-0.419847	-0.447795	-0.634252	-0.65209	-0.528288	-0.522356	-0.621509	-0.630339	-0.614318	-0.585713	-0.630114	-0.655168	-0.657716
18.1458	-0.785673	-0.638083	-0.424023	-0.446336	-0.636042	-0.653483	-0.529874	-0.523203	-0.623051	-0.631743	-0.615568	-0.587009	-0.631568	-0.656785	-0.659676
18.1656	-0.784745	-0.639649	-0.428303	-0.445	-0.637804	-0.654839	-0.531471	-0.524063	-0.624585	-0.633138	-0.61681	-0.588299	-0.633014	-0.658392	-0.661625
18.1854	-0.781709	-0.640879	-0.432683	-0.443787	-0.639537	-0.656157	-0.533077	-0.524936	-0.626111	-0.634523	-0.618043	-0.589586	-0.634451	-0.659987	-0.663563
18.2052	-0.776632	-0.64178	-0.437157	-0.442701	-0.641243	-0.657438	-0.534693	-0.525822	-0.627629	-0.635898	-0.619269	-0.590868	-0.635879	-0.661572	-0.66549
18.225	-0.7696	-0.642361	-0.441719	-0.441743	-0.642919	-0.658681	-0.536319	-0.526723	-0.62914	-0.637263	-0.620488	-0.592146	-0.637299	-0.663146	-0.667405
18.2448	-0.760725	-0.642633	-0.446365	-0.440914	-0.644568	-0.659887	-0.537956	-0.527638	-0.630643	-0.638619	-0.621698	-0.593419	-0.63871	-0.66471	-0.66931
18.2646	-0.750137	-0.642608	-0.451089	-0.440216	-0.646187	-0.661057	-0.539602	-0.528567	-0.632139	-0.639965	-0.622902	-0.594689	-0.640113	-0.666263	-0.671204
18.2844	-0.737984	-0.642295	-0.455886	-0.439651	-0.647779	-0.66219	-0.541258	-0.52951	-0.633627	-0.641302	-0.624098	-0.595955	-0.641508	-0.667806	-0.673087
18.3042	-0.724435	-0.641708	-0.46075	-0.439219	-0.649341	-0.663286	-0.542923	-0.530468	-0.635109	-0.642629	-0.625287	-0.597217	-0.642895	-0.669339	-0.674959
18.324	-0.709671	-0.640861	-0.465677	-0.438923	-0.650875	-0.664346	-0.544599	-0.531441	-0.636583	-0.643947	-0.626468	-0.598476	-0.644274	-0.670861	-0.676821
18.3438	-0.693886	-0.639765	-0.470661	-0.438763	-0.65238	-0.665371	-0.546284	-0.532429	-0.63805	-0.645256	-0.627643	-0.599731	-0.645645	-0.672374	-0.678672
18.3636	-0.677286	-0.638436	-0.475697	-0.43874	-0.653856	-0.666359	-0.547979	-0.533432	-0.63951	-0.646556	-0.628811	-0.600983	-0.647008	-0.673877	-0.680512
18.3834	-0.660082	-0.636888	-0.480779	-0.438855	-0.655304	-0.667312	-0.549684	-0.53445	-0.640963	-0.647848	-0.629973	-0.602231	-0.648364	-0.67537	-0.682342
18.4032	-0.642494	-0.635136	-0.485904	-0.439108	-0.656723	-0.668231	-0.551398	-0.535484	-0.642409	-0.64913	-0.631127	-0.603476	-0.649712	-0.676853	-0.684162
18.423	-0.624741	-0.633195	-0.491065	-0.439501	-0.658113	-0.669114	-0.553122	-0.536533	-0.643848	-0.650404	-0.632276	-0.604719	-0.651053	-0.678326	-0.685972
18.4428	-0.607044	-0.631081	-0.496258	-0.440033	-0.659475	-0.669963	-0.554856	-0.537599	-0.64528	-0.651669	-0.633418	-0.605958	-0.652386	-0.67979	-0.687771
18.4626	-0.589619	-0.62881	-0.501478	-0.440706	-0.660808	-0.670778	-0.556599	-0.53868	-0.646706	-0.652926	-0.634554	-0.607194	-0.653712	-0.681244	-0.68956
18.4824	-0.572678	-0.626397	-0.506721	-0.441519	-0.662113	-0.671559	-0.558351	-0.539777	-0.648126	-0.654175	-0.635684	-0.608428	-0.655031	-0.682689	-0.691338
18.5022	-0.556425	-0.62386	-0.511981	-0.442472	-0.663389	-0.672306	-0.560112	-0.540891	-0.649538	-0.655415	-0.636808	-0.60966	-0.656342	-0.684125	-0.693107
18.522	-0.541051	-0.621215	-0.517254	-0.443566	-0.664636	-0.673021	-0.561883	-0.54202	-0.650944	-0.656647	-0.637926	-0.610888	-0.657647	-0.685552	-0.694866
18.5418	-0.526735	-0.618477	-0.522536	-0.4448	-0.665856	-0.673702	-0.563663	-0.543167	-0.652344	-0.657871	-0.639038	-0.612115	-0.658945	-0.686969	-0.696615
18.5616	-0.513641	-0.615663	-0.527822	-0.446174	-0.667047	-0.674352	-0.565452	-0.54433	-0.653738	-0.659087	-0.640145	-0.613339	-0.660237	-0.688378	-0.698354
18.5814	-0.501916	-0.612789	-0.533108	-0.447688	-0.66821	-0.67497	-0.56725	-0.545509	-0.655125	-0.660296	-0.641246	-0.614561	-0.661521	-0.689777	-0.700084
18.6012	-0.491686	-0.609871	-0.53839	-0.449341	-0.669345	-0.675556	-0.569057	-0.546706	-0.656506	-0.661497	-0.642342	-0.615781	-0.6628	-0.691168	-0.701803
18.621	-0.48306	-0.606926	-0.543663	-0.451133	-0.670452	-0.676112	-0.570873	-0.547919	-0.657881	-0.66269	-0.643433	-0.616999	-0.664071	-0.69255	-0.703514
18.6408	-0.476121	-0.603968	-0.548924	-0.453063	-0.671532	-0.676637	-0.572698	-0.54915	-0.659251	-0.663875	-0.644518	-0.618216	-0.665337	-0.693923	-0.705214
18.6606	-0.470932	-0.601013	-0.554169	-0.455129	-0.672584	-0.677132	-0.574531	-0.550397	-0.660614	-0.665054	-0.645599	-0.619431	-0.666596	-0.695288	-0.706905
18.6804	-0.467533	-0.598076	-0.559394	-0.457333	-0.673608	-0.677597	-0.576373	-0.551662	-0.661971	-0.666225	-0.646675	-0.620644	-0.667849	-0.696645	-0.708587
18.7002	-0.465939	-0.595172	-0.564596	-0.459671	-0.674605	-0.678033	-0.578224	-0.552944	-0.663322	-0.667389	-0.647746	-0.621855	-0.669096	-0.697993	-0.71026
18.72	-0.466142	-0.592315	-0.569771	-0.462143	-0.675576	-0.678441	-0.580083	-0.554243	-0.664668	-0.668546	-0.648813	-0.623066	-0.670337	-0.699333	-0.711923
18.7398	-0.46811	-0.589519	-0.574917	-0.464748	-0.676519	-0.678821	-0.58195	-0.55556	-0.666008	-0.669696	-0.649875	-0.624275	-0.671573	-0.700664	-0.713577
18.7596	-0.471791	-0.586797	-0.580028	-0.467484	-0.677436	-0.679173	-0.583826	-0.556895	-0.667342	-0.670839	-0.650932	-0.625483	-0.672802	-0.701988	-0.715222
18.7794	-0.477106	-0.584162	-0.585104	-0.47035	-0.678327	-0.679499	-0.585709	-0.558247	-0.668671	-0.671976	-0.651986	-0.626689	-0.674026	-0.703304	-0.716858
18.7992	-0.483962	-0.581625	-0.59014	-0.473345	-0.679191	-0.679798	-0.587601	-0.559616	-0.669994	-0.673106	-0.653035	-0.627895	-0.675245	-0.704612	-0.718485
18.819	-0.492241	-0.5792	-0.595135	-0.476466	-0.68003	-0.680071	-0.5895	-0.561003	-0.671312	-0.674229	-0.654081	-0.6291	-0.676458	-0.705912	-0.720103
18.8388	-0.50181	-0.576896	-0.600085	-0.479712	-0.680842	-0.680319	-0.591408	-0.562409	-0.672625	-0.675346	-0.655122	-0.630305	-0.677666	-0.707204	-0.721712
18.8586	-0.512521	-0.574725	-0.604987	-0.48308	-0.68163	-0.680542	-0.593323	-0.563831	-0.673932	-0.676457	-0.65616	-0.631508	-0.678869	-0.708489	-0.723312
18.8784	-0.524211	-0.572696	-0.609841	-0.48657	-0.682392	-0.680741	-0.595246	-0.565272	-0.675234	-0.677562	-0.657194	-0.632711	-0.680066	-0.709766	-0.724904
18.8982	-0.536707	-0.570818	-0.614642	-0.490178	-0.68313	-0.680917	-0.597176	-0.566731	-0.676531	-0.67866	-0.658224	-0.633914	-0.681259	-0.711036	-0.726488
18.918	-0.549826	-0.569099	-0.61939	-0.493903	-0.683843	-0.681069	-0.599114	-0.568207	-0.677823	-0.679753	-0.659251	-0.635116	-0.682446	-0.712298	-0.728062
18.9378	-0.563379	-0.567548	-0.624082	-0.497743	-0.684532	-0.6812	-0.601058	-0.569701	-0.67911	-0.68084	-0.660275	-0.636319	-0.683629	-0.713553	-0.729629
18.9576	-0.577175	-0.566171	-0.628717	-0.501694	-0.685197	-0.681309	-0.603011	-0.571214	-0.680392	-0.681921	-0.661295	-0.637521	-0.684807	-0.714802	-0.731186
18.9774	-0.591018	-0.564975	-0.633292	-0.505755	-0.685838	-0.681397	-0.60497	-0.572744	-0.68167	-0.682996	-0.662313	-0.638722	-0.685981	-0.716043	-0.732736
18.9972	-0.604718	-0.563965	-0.637807	-0.509923	-0.686456	-0.681465	-0.606936	-0.574292	-0.682942	-0.684067	-0.663327	-0.639925	-0.68715	-0.717277	-0.734278
19.017	-0.618085	-0.563147	-0.64226	-0.514195	-0.687052	-0.681513	-0.608908	-0.575858	-0.68421	-0.685131	-0.664339	-0.641127	-0.688315	-0.718504	-0.735811
19.0368	-0.630938	-0.562523	-0.646649	-0.518569	-0.687625	-0.681542	-0.610888	-0.577442	-0.685472	-0.686191	-0.665348	-0.642329	-0.689475	-0.719725	-0.737336
19.0566	-0.643104	-0.562099	-0.650974	-0.523042	-0.688176	-0.681552	-0.612874	-0.579044	-0.686731	-0.687245	-0.666355	-0.643532	-0.690631	-0.720939	-0.738853
19.0764	-0.654422	-0.561877	-0.655234	-0.527611	-0.688705	-0.681545	-0.614866	-0.580664	-0.687985	-0.688294	-0.667359	-0.644735	-0.691783	-0.722146	-0.740362
19.0962	-0.664743	-0.561858	-0.659427	-0.532273	-0.689213	-0.681521	-0.616865	-0.582302	-0.689234	-0.689338	-0.66836	-0.645939	-0.692931	-0.723347	-0.741864
19.116	-0.673933	-0.562045	-0.663553	-0.537025	-0.6897	-0.681481	-0.61887	-0.583958	-0.690479	-0.690378	-0.669359	-0.647143	-0.694075	-0.724541	-0.743357
19.1358	-0.681878	-0.562437	-0.667612	-0.541864	-0.690166	-0.681426	-0.620881	-0.585632	-0.69172	-0.691412	-0.670357	-0.648348	-0.695215	-0.72573	-0.744843
19.1556	-0.688479	-0.563036	-0.671602	-0.546787	-0.690612	-0.681355	-0.622898	-0.587323	-0.692956	-0.692443	-0.671352	-0.649554	-0.696352	-0.726912	-0.746321
19.1754	-0.693658	-0.56384	-0.675524	-0.55179	-0.691039	-0.68127	-0.624921	-0.589032	-0.694188	-0.693468	-0.672345	-0.650761	-0.697485	-0.728088	-0.747792
19.1952	-0.697357	-0.564848	-0.679377	-0.556871	-0.691447	-0.681172	-0.626949	-0.590759	-0.695416	-0.694489	-0.673336	-0.651969	-0.698614	-0.729258	-0.749255
19.215	-0.699541	-0.566059	-0.68316	-0.562026	-0.691835	-0.681062	-0.628983	-0.592504	-0.69664	-0.695506	-0.674326	-0.653178	-0.69974	-0.730422	-0.750711
19.2348	-0.700194	-0.56747	-0.686875	-0.567252	-0.692206	-0.680939	-0.631023	-0.594267	-0.69786	-0.696519	-0.675314	-0.654388	-0.700863	-0.73158	-0.752159
19.2546	-0.699324	-0.569079	-0.690521	-0.572546	-0.692559	-0.680805	-0.633068	-0.596047	-0.699076	-0.697528	-0.676301	-0.655599	-0.701982	-0.732732	-0.7536
19.2744	-0.69696	-0.570882	-0.694098	-0.577903	-0.692894	-0.680661	-0.635117	-0.597844	-0.700288	-0.698532	-0.677286	-0.656812	-0.703098	-0.733879	-0.755034
19.2942	-0.693152	-0.572875	-0.697606	-0.583321	-0.693212	-0.680507	-0.637172	-0.599659	-0.701496	-0.699533	-0.678271	-0.658026	-0.704211	-0.73502	-0.756461
19.314	-0.687969	-0.575054	-0.701046	-0.588796	-0.693515	-0.680344	-0.639232	-0.601492	-0.7027	-0.70053	-0.679254	-0.659242	-0.705321	-0.736156	-0.75788
19.3338	-0.681501	-0.577414	-0.704418	-0.594323	-0.693801	-0.680173	-0.641296	-0.603342	-0.703901	-0.701523	-0.680235	-0.660459	-0.706428	-0.737286	-0.759293
19.3536	-0.673856	-0.57995	-0.707723	-0.599901	-0.694072	-0.679995	-0.643365	-0.605209	-0.705098	-0.702513	-0.681217	-0.661678	-0.707533	-0.738411	-0.760699
19.3734	-0.665158	-0.582657	-0.710961	-0.605525	-0.694328	-0.67981	-0.645439	-0.607093	-0.706291	-0.7035	-0.682197	-0.662899	-0.708635	-0.739531	-0.762098
19.3932	-0.655545	-0.585529	-0.714133	-0.611191	-0.69457	-0.679619	-0.647517	-0.608994	-0.707481	-0.704483	-0.683176	-0.664121	-0.709734	-0.740646	-0.76349
19.413	-0.645171	-0.588559	-0.717239	-0.616895	-0.694798	-0.679423	-0.649599	-0.610912	-0.708668	-0.705463	-0.684155	-0.665346	-0.71083	-0.741756	-0.764875
19.4328	-0.634197	-0.591742	-0.720281	-0.622635	-0.695013	-0.679222	-0.651685	-0.612848	-0.709851	-0.70644	-0.685134	-0.666572	-0.711925	-0.742861	-0.766254
19.4526	-0.622795	-0.59507	-0.72326	-0.628406	-0.695216	-0.679018	-0.653775	-0.6148	-0.71103	-0.707414	-0.686112	-0.667801	-0.713016	-0.743961	-0.767626
19.4724	-0.611143	-0.598538	-0.726176	-0.634204	-0.695406	-0.678811	-0.655868	-0.616768	-0.712207	-0.708385	-0.68709	-0.669031	-0.714106	-0.745056	-0.768992
19.4922	-0.599423	-0.602138	-0.72903	-0.640026	-0.695585	-0.678602	-0.657966	-0.618754	-0.71338	-0.709353	-0.688067	-0.670264	-0.715193	-0.746147	-0.770351
19.512	-0.587819	-0.605862	-0.731823	-0.645867	-0.695753	-0.678392	-0.660066	-0.620755	-0.71455	-0.710318	-0.689045	-0.671499	-0.716279	-0.747233	-0.771704
19.5318	-0.576513	-0.609705	-0.734557	-0.651725	-0.69591	-0.678181	-0.662171	-0.622773	-0.715717	-0.711281	-0.690022	-0.672737	-0.717362	-0.748315	-0.773051
19.5516	-0.565685	-0.613658	-0.737233	-0.657595	-0.696058	-0.677971	-0.664278	-0.624808	-0.71688	-0.712242	-0.691	-0.673977	-0.718444	-0.749392	-0.774391
19.5714	-0.55551	-0.617714	-0.739851	-0.663474	-0.696197	-0.677762	-0.666389	-0.626858	-0.718041	-0.7132	-0.691978	-0.67522	-0.719524	-0.750465	-0.775726
19.5912	-0.546153	-0.621867	-0.742414	-0.669357	-0.696327	-0.677554	-0.668502	-0.628924	-0.719199	-0.714155	-0.692957	-0.676465	-0.720602	-0.751533	-0.777054
19.611	-0.537771	-0.626109	-0.744922	-0.675241	-0.696449	-0.67735	-0.670618	-0.631006	-0.720354	-0.715109	-0.693935	-0.677713	-0.721678	-0.752598	-0.778376
19.6308	-0.530509	-0.630433	-0.747376	-0.681123	-0.696563	-0.677148	-0.672737	-0.633104	-0.721506	-0.716061	-0.694915	-0.678964	-0.722753	-0.753659	-0.779693
19.6506	-0.524498	-0.634831	-0.749778	-0.686998	-0.696671	-0.676951	-0.674859	-0.635218	-0.722656	-0.71701	-0.695895	-0.680217	-0.723826	-0.754715	-0.781003
19.6704	-0.519853	-0.639298	-0.752129	-0.692862	-0.696773	-0.676759	-0.676982	-0.637346	-0.723803	-0.717958	-0.696875	-0.681474	-0.724898	-0.755768	-0.782308
19.6902	-0.516672	-0.643826	-0.754431	-0.698713	-0.696869	-0.676572	-0.679108	-0.63949	-0.724947	-0.718904	-0.697857	-0.682733	-0.725969	-0.756817	-0.783607
19.71	-0.515038	-0.648408	-0.756684	-0.704546	-0.696961	-0.676392	-0.681237	-0.641649	-0.726088	-0.719849	-0.69884	-0.683996	-0.727039	-0.757862	-0.7849
19.7298	-0.51501	-0.653038	-0.758891	-0.710357	-0.697048	-0.67622	-0.683367	-0.643823	-0.727227	-0.720792	-0.699823	-0.685261	-0.728107	-0.758904	-0.786188
19.7496	-0.516632	-0.657711	-0.761052	-0.716143	-0.697131	-0.676055	-0.685499	-0.646012	-0.728364	-0.721733	-0.700808	-0.68653	-0.729174	-0.759942	-0.78747
19.7694	-0.519926	-0.66242	-0.763169	-0.721901	-0.697212	-0.675899	-0.687632	-0.648215	-0.729498	-0.722673	-0.701794	-0.687802	-0.730241	-0.760977	-0.788747
19.7892	-0.524894	-0.667159	-0.765244	-0.727626	-0.69729	-0.675753	-0.689767	-0.650433	-0.73063	-0.723612	-0.702781	-0.689077	-0.731306	-0.762008	-0.790019
19.809	-0.531516	-0.671923	-0.767276	-0.733316	-0.697366	-0.675617	-0.691904	-0.652665	-0.731759	-0.72455	-0.70377	-0.690355	-0.732371	-0.763036	-0.791285
19.8288	-0.539755	-0.676707	-0.769269	-0.738966	-0.697441	-0.675492	-0.694042	-0.654911	-0.732886	-0.725487	-0.70476	-0.691637	-0.733435	-0.764061	-0.792546
19.8486	-0.549554	-0.681506	-0.771223	-0.744573	-0.697516	-0.675379	-0.696181	-0.657171	-0.734011	-0.726423	-0.705752	-0.692923	-0.734499	-0.765083	-0.793802
19.8684	-0.560836	-0.686315	-0.773139	-0.750135	-0.697592	-0.675278	-0.698321	-0.659444	-0.735134	-0.727358	-0.706746	-0.694212	-0.735562	-0.766102	-0.795052
19.8882	-0.573508	-0.69113	-0.775019	-0.755646	-0.697668	-0.675191	-0.700462	-0.661731	-0.736255	-0.728292	-0.707741	-0.695504	-0.736624	-0.767117	-0.796298
19.908	-0.587462	-0.695948	-0.776863	-0.761105	-0.697745	-0.675117	-0.702603	-0.664032	-0.737374	-0.729225	-0.708739	-0.6968	-0.737686	-0.76813	-0.797539
19.9278	-0.602573	-0.700764	-0.778674	-0.766508	-0.697825	-0.675059	-0.704746	-0.666345	-0.738491	-0.730159	-0.709738	-0.6981	-0.738748	-0.769141	-0.798775
19.9476	-0.618705	-0.705575	-0.780452	-0.771851	-0.697908	-0.675016	-0.706888	-0.668672	-0.739606	-0.731091	-0.710739	-0.699404	-0.739809	-0.770148	-0.800006
19.9674	-0.635709	-0.710378	-0.782199	-0.777132	-0.697995	-0.674989	-0.709031	-0.671011	-0.740719	-0.732024	-0.711743	-0.700712	-0.74087	-0.771153	-0.801232
19.9872	-0.65343	-0.715172	-0.783915	-0.782347	-0.698085	-0.674978	-0.711175	-0.673362	-0.74183	-0.732956	-0.712749	-0.702023	-0.741932	-0.772156	-0.802454
20.007	-0.671704	-0.719952	-0.785602	-0.787493	-0.698181	-0.674986	-0.713318	-0.675726	-0.74294	-0.733888	-0.713757	-0.703338	-0.742993	-0.773156	-0.803671
20.0268	-0.690361	-0.724717	-0.78726	-0.792568	-0.698281	-0.675011	-0.715461	-0.678102	-0.744048	-0.73482	-0.714767	-0.704657	-0.744054	-0.774153	-0.804883
20.0466	-0.70923	-0.729466	-0.788891	-0.797568	-0.698389	-0.675056	-0.717604	-0.68049	-0.745154	-0.735752	-0.71578	-0.705981	-0.745116	-0.775148	-0.806091
20.0664	-0.728138	-0.734196	-0.790496	-0.802491	-0.698503	-0.67512	-0.719747	-0.68289	-0.746258	-0.736684	-0.716796	-0.707308	-0.746177	-0.776142	-0.807295
20.0862	-0.746916	-0.738908	-0.792075	-0.807334	-0.698624	-0.675205	-0.721889	-0.685301	-0.747361	-0.737616	-0.717814	-0.70864	-0.747239	-0.777133	-0.808494
20.106	-0.765397	-0.743599	-0.79363	-0.812094	-0.698754	-0.67531	-0.724031	-0.687723	-0.748463	-0.738549	-0.718836	-0.709975	-0.748301	-0.778122	-0.809689
20.1258	-0.783419	-0.748269	-0.795161	-0.816769	-0.698892	-0.675437	-0.726172	-0.690156	-0.749563	-0.739482	-0.71986	-0.711315	-0.749364	-0.779108	-0.81088
20.1456	-0.800828	-0.752918	-0.796668	-0.821356	-0.69904	-0.675587	-0.728312	-0.6926	-0.750662	-0.740416	-0.720887	-0.712659	-0.750427	-0.780094	-0.812066
20.1654	-0.817482	-0.757545	-0.798154	-0.825852	-0.699198	-0.675759	-0.730451	-0.695054	-0.75176	-0.74135	-0.721917	-0.714008	-0.751491	-0.781077	-0.813249
20.1852	-0.833247	-0.762151	-0.799617	-0.830256	-0.699367	-0.675955	-0.73259	-0.697519	-0.752856	-0.742285	-0.72295	-0.71536	-0.752556	-0.782058	-0.814427
20.205	-0.848005	-0.766735	-0.80106	-0.834565	-0.699547	-0.676175	-0.734727	-0.699993	-0.753951	-0.743221	-0.723986	-0.716718	-0.753621	-0.783038	-0.815602
20.2248	-0.861648	-0.771298	-0.802482	-0.838777	-0.69974	-0.676419	-0.736862	-0.702478	-0.755045	-0.744157	-0.725025	-0.718079	-0.754687	-0.784017	-0.816772
20.2446	-0.874088	-0.77584	-0.803884	-0.842889	-0.699945	-0.676689	-0.738997	-0.704972	-0.756138	-0.745095	-0.726068	-0.719445	-0.755753	-0.784993	-0.817939
20.2644	-0.885251	-0.780363	-0.805266	-0.846901	-0.700163	-0.676985	-0.74113	-0.707475	-0.757229	-0.746034	-0.727114	-0.720816	-0.756821	-0.785969	-0.819102
20.2842	-0.895079	-0.784866	-0.806629	-0.850808	-0.700396	-0.677307	-0.743261	-0.709988	-0.75832	-0.746974	-0.728164	-0.722191	-0.75789	-0.786943	-0.820261
20.304	-0.903534	-0.78935	-0.807973	-0.854611	-0.700643	-0.677656	-0.74539	-0.712509	-0.75941	-0.747915	-0.729217	-0.723571	-0.75896	-0.787915	-0.821417
20.3238	-0.910594	-0.793816	-0.809299	-0.858308	-0.700905	-0.678033	-0.747517	-0.715039	-0.760499	-0.748857	-0.730274	-0.724955	-0.76003	-0.788887	-0.822569
20.3436	-0.916254	-0.798265	-0.810606	-0.861895	-0.701183	-0.678438	-0.749643	-0.717577	-0.761587	-0.749801	-0.731335	-0.726344	-0.761103	-0.789857	-0.823718
20.3634	-0.92053	-0.802697	-0.811895	-0.865373	-0.701478	-0.678872	-0.751766	-0.720123	-0.762674	-0.750747	-0.732399	-0.727738	-0.762176	-0.790827	-0.824863
20.3832	-0.923452	-0.807114	-0.813166	-0.868739	-0.70179	-0.679335	-0.753887	-0.722677	-0.763761	-0.751694	-0.733468	-0.729137	-0.76325	-0.791795	-0.826004
20.403	-0.925068	-0.811516	-0.814419	-0.871993	-0.702119	-0.679827	-0.756006	-0.725239	-0.764847	-0.752642	-0.73454	-0.73054	-0.764326	-0.792762	-0.827143
20.4228	-0.925441	-0.815904	-0.815654	-0.875132	-0.702467	-0.68035	-0.758122	-0.727808	-0.765932	-0.753593	-0.735616	-0.731948	-0.765404	-0.793729	-0.828278
20.4426	-0.924649	-0.820278	-0.816872	-0.878157	-0.702834	-0.680903	-0.760236	-0.730383	-0.767016	-0.754545	-0.736696	-0.733361	-0.766483	-0.794695	-0.829409
20.4624	-0.922783	-0.824639	-0.818071	-0.881065	-0.70322	-0.681488	-0.762347	-0.732966	-0.7681	-0.755499	-0.737781	-0.734779	-0.767563	-0.79566	-0.830538
20.4822	-0.919946	-0.828987	-0.819252	-0.883855	-0.703626	-0.682104	-0.764455	-0.735555	-0.769184	-0.756456	-0.738869	-0.736201	-0.768645	-0.796624	-0.831664
20.502	-0.916251	-0.833322	-0.820415	-0.886528	-0.704053	-0.682752	-0.766561	-0.738151	-0.770267	-0.757414	-0.739962	-0.737629	-0.769729	-0.797588	-0.832786
20.5218	-0.911822	-0.837644	-0.821559	-0.889082	-0.704502	-0.683432	-0.768663	-0.740752	-0.77135	-0.758375	-0.74106	-0.739062	-0.770815	-0.798551	-0.833906
20.5416	-0.906788	-0.841953	-0.822685	-0.891516	-0.704972	-0.684146	-0.770763	-0.743359	-0.772432	-0.759338	-0.742161	-0.740499	-0.771902	-0.799514	-0.835023
20.5614	-0.901282	-0.846247	-0.823792	-0.89383	-0.705464	-0.684892	-0.772859	-0.745971	-0.773514	-0.760303	-0.743267	-0.741942	-0.772991	-0.800477	-0.836136
20.5812	-0.895442	-0.850528	-0.82488	-0.896024	-0.705979	-0.685673	-0.774952	-0.748589	-0.774596	-0.761271	-0.744378	-0.743389	-0.774082	-0.801439	-0.837247
20.601	-0.889408	-0.854792	-0.825948	-0.898097	-0.706518	-0.686487	-0.777042	-0.751211	-0.775678	-0.762241	-0.745493	-0.744842	-0.775175	-0.802401	-0.838356
20.6208	-0.883318	-0.85904	-0.826995	-0.900048	-0.707081	-0.687336	-0.779128	-0.753838	-0.77676	-0.763214	-0.746613	-0.746299	-0.77627	-0.803363	-0.839461
20.6406	-0.877308	-0.86327	-0.828023	-0.901879	-0.707668	-0.688219	-0.78121	-0.75647	-0.777841	-0.764189	-0.747738	-0.747762	-0.777367	-0.804325	-0.840564
20.6604	-0.87151	-0.867479	-0.82903	-0.903588	-0.70828	-0.689138	-0.783289	-0.759105	-0.778922	-0.765167	-0.748867	-0.74923	-0.778467	-0.805286	-0.841665
20.6802	-0.86605	-0.871665	-0.830015	-0.905176	-0.708918	-0.690092	-0.785364	-0.761744	-0.780004	-0.766148	-0.750001	-0.750703	-0.779568	-0.806248	-0.842763
20.7	-0.861045	-0.875827	-0.830979	-0.906642	-0.709581	-0.691082	-0.787436	-0.764387	-0.781085	-0.767132	-0.751141	-0.752181	-0.780672	-0.80721	-0.843858
20.7198	-0.856605	-0.879961	-0.83192	-0.907988	-0.710272	-0.692107	-0.789503	-0.767032	-0.782167	-0.768119	-0.752285	-0.753664	-0.781778	-0.808172	-0.844951
20.7396	-0.852829	-0.884063	-0.832838	-0.909214	-0.710989	-0.693169	-0.791567	-0.769681	-0.783249	-0.769109	-0.753434	-0.755152	-0.782886	-0.809134	-0.846042
20.7594	-0.849802	-0.888131	-0.833733	-0.910319	-0.711733	-0.694267	-0.793626	-0.772333	-0.784331	-0.770102	-0.754588	-0.756646	-0.783997	-0.810097	-0.84713
20.7792	-0.847599	-0.892161	-0.834604	-0.911305	-0.712506	-0.695402	-0.795681	-0.774986	-0.785413	-0.771098	-0.755747	-0.758144	-0.78511	-0.811059	-0.848216
20.799	-0.846279	-0.896148	-0.835451	-0.912172	-0.713306	-0.696575	-0.797732	-0.777642	-0.786495	-0.772098	-0.756911	-0.759648	-0.786226	-0.812023	-0.8493
20.8188	-0.845888	-0.900089	-0.836272	-0.912921	-0.714136	-0.697784	-0.799779	-0.7803	-0.787578	-0.773101	-0.758081	-0.761158	-0.787344	-0.812986	-0.850382
20.8386	-0.846456	-0.903977	-0.837068	-0.913553	-0.714994	-0.69903	-0.801821	-0.782959	-0.788662	-0.774107	-0.759256	-0.762672	-0.788464	-0.813951	-0.851462
20.8584	-0.847999	-0.907809	-0.837838	-0.914069	-0.715883	-0.700315	-0.803859	-0.785619	-0.789745	-0.775117	-0.760436	-0.764192	-0.789588	-0.814915	-0.852539
20.8782	-0.850515	-0.911578	-0.838581	-0.914469	-0.716801	-0.701637	-0.805892	-0.788281	-0.790829	-0.77613	-0.761622	-0.765717	-0.790714	-0.815881	-0.853615
20.898	-0.853991	-0.915279	-0.839296	-0.914755	-0.717749	-0.702996	-0.807921	-0.790942	-0.791914	-0.777147	-0.762813	-0.767247	-0.791843	-0.816847	-0.854689
20.9178	-0.858395	-0.918906	-0.839983	-0.914929	-0.718728	-0.704394	-0.809945	-0.793605	-0.792999	-0.778168	-0.764009	-0.768782	-0.792974	-0.817814	-0.855761
20.9376	-0.863682	-0.922452	-0.840642	-0.914991	-0.719739	-0.70583	-0.811964	-0.796267	-0.794085	-0.779192	-0.765211	-0.770323	-0.794108	-0.818782	-0.856831
20.9574	-0.869795	-0.925911	-0.841271	-0.914943	-0.72078	-0.707304	-0.813978	-0.798929	-0.795172	-0.78022	-0.766419	-0.771869	-0.795246	-0.81975	-0.8579
20.9772	-0.876662	-0.929277	-0.841871	-0.914787	-0.721854	-0.708817	-0.815988	-0.801591	-0.796259	-0.781252	-0.767632	-0.77342	-0.796386	-0.82072	-0.858966
20.997	-0.8842	-0.932541	-0.842441	-0.914524	-0.72296	-0.710368	-0.817992	-0.804252	-0.797347	-0.782289	-0.76885	-0.774976	-0.797529	-0.821691	-0.860031
21.0168	-0.892316	-0.935698	-0.84298	-0.914155	-0.724098	-0.711957	-0.819991	-0.806912	-0.798436	-0.783329	-0.770075	-0.776538	-0.798675	-0.822662	-0.861095
21.0366	-0.900906	-0.938739	-0.843488	-0.913683	-0.725268	-0.713585	-0.821985	-0.809571	-0.799526	-0.784373	-0.771305	-0.778105	-0.799824	-0.823635	-0.862157
21.0564	-0.909861	-0.941658	-0.843964	-0.913109	-0.726472	-0.715251	-0.823974	-0.812228	-0.800617	-0.785421	-0.772541	-0.779678	-0.800976	-0.824609	-0.863217
21.0762	-0.919063	-0.944446	-0.844408	-0.912436	-0.727709	-0.716956	-0.825958	-0.814883	-0.801708	-0.786474	-0.773783	-0.781255	-0.802131	-0.825584	-0.864276
21.096	-0.928391	-0.947095	-0.84482	-0.911665	-0.728979	-0.718699	-0.827937	-0.817536	-0.802801	-0.78753	-0.77503	-0.782838	-0.803289	-0.82656	-0.865333
21.1158	-0.93772	-0.949599	-0.845198	-0.910798	-0.730284	-0.720481	-0.82991	-0.820187	-0.803895	-0.788591	-0.776284	-0.784426	-0.80445	-0.827537	-0.866389
21.1356	-0.946926	-0.951949	-0.845544	-0.909838	-0.731622	-0.722301	-0.831878	-0.822834	-0.80499	-0.789657	-0.777543	-0.78602	-0.805615	-0.828516	-0.867444
21.1554	-0.955882	-0.954137	-0.845856	-0.908787	-0.732994	-0.72416	-0.83384	-0.825479	-0.806085	-0.790727	-0.778808	-0.787618	-0.806783	-0.829497	-0.868498
21.1752	-0.964465	-0.956156	-0.846134	-0.907647	-0.734401	-0.726056	-0.835797	-0.828121	-0.807183	-0.791801	-0.780079	-0.789222	-0.807954	-0.830478	-0.86955
21.195	-0.972557	-0.957998	-0.846379	-0.90642	-0.735842	-0.727991	-0.837748	-0.830759	-0.808281	-0.79288	-0.781357	-0.790831	-0.809128	-0.831462	-0.870601
21.2148	-0.980042	-0.959655	-0.846589	-0.905109	-0.737318	-0.729964	-0.839694	-0.833393	-0.80938	-0.793964	-0.78264	-0.792446	-0.810306	-0.832447	-0.871651
21.2346	-0.986814	-0.96112	-0.846765	-0.903717	-0.738829	-0.731976	-0.841634	-0.836023	-0.810481	-0.795052	-0.783929	-0.794065	-0.811487	-0.833433	-0.8727
21.2544	-0.992774	-0.962386	-0.846906	-0.902246	-0.740375	-0.734024	-0.843568	-0.838648	-0.811584	-0.796145	-0.785225	-0.79569	-0.812672	-0.834421	-0.873747
21.2742	-0.997832	-0.963446	-0.847014	-0.900699	-0.741957	-0.736111	-0.845497	-0.841269	-0.812687	-0.797243	-0.786526	-0.79732	-0.813859	-0.835411	-0.874794
21.294	-1.00191	-0.964292	-0.847087	-0.899078	-0.743573	-0.738235	-0.847419	-0.843885	-0.813792	-0.798345	-0.787834	-0.798955	-0.815051	-0.836402	-0.87584
21.3138	-1.00494	-0.964918	-0.847125	-0.897387	-0.745225	-0.740396	-0.849336	-0.846496	-0.814899	-0.799452	-0.789148	-0.800596	-0.816246	-0.837396	-0.876885
21.3336	-1.00687	-0.965318	-0.84713	-0.895627	-0.746912	-0.742595	-0.851247	-0.849101	-0.816007	-0.800565	-0.790468	-0.802241	-0.817444	-0.838391	-0.877929
21.3534	-1.00765	-0.965486	-0.8471	-0.893802	-0.748635	-0.74483	-0.853152	-0.851701	-0.817117	-0.801682	-0.791794	-0.803892	-0.818646	-0.839388	-0.878972
21.3732	-1.00727	-0.965416	-0.847037	-0.891916	-0.750393	-0.747102	-0.855052	-0.854294	-0.818228	-0.802804	-0.793127	-0.805548	-0.819852	-0.840387	-0.880015
21.393	-1.0057	-0.965104	-0.84694	-0.88997	-0.752187	-0.749411	-0.856945	-0.856882	-0.819341	-0.803932	-0.794466	-0.807208	-0.821061	-0.841388	-0.881056
21.4128	-1.00295	-0.964545	-0.84681	-0.887967	-0.754017	-0.751755	-0.858832	-0.859462	-0.820456	-0.805064	-0.795811	-0.808874	-0.822273	-0.84239	-0.882097
21.4326	-0.999041	-0.963734	-0.846648	-0.885912	-0.755882	-0.754136	-0.860713	-0.862036	-0.821572	-0.806202	-0.797163	-0.810546	-0.82349	-0.843395	-0.883137
21.4524	-0.993991	-0.962668	-0.846453	-0.883807	-0.757783	-0.756552	-0.862588	-0.864603	-0.82269	-0.807345	-0.798521	-0.812222	-0.82471	-0.844402	-0.884177
21.4722	-0.987848	-0.961343	-0.846226	-0.881654	-0.75972	-0.759003	-0.864457	-0.867162	-0.82381	-0.808493	-0.799885	-0.813903	-0.825933	-0.845411	-0.885216
21.492	-0.98067	-0.959758	-0.845969	-0.879459	-0.761691	-0.761489	-0.866319	-0.869714	-0.824932	-0.809646	-0.801255	-0.815589	-0.827161	-0.846423	-0.886254
21.5118	-0.972525	-0.95791	-0.845681	-0.877222	-0.763699	-0.76401	-0.868176	-0.872258	-0.826056	-0.810805	-0.802632	-0.81728	-0.828392	-0.847436	-0.887292
21.5316	-0.963494	-0.955798	-0.845364	-0.874948	-0.765742	-0.766565	-0.870026	-0.874794	-0.827182	-0.811969	-0.804016	-0.818976	-0.829627	-0.848452	-0.88833
21.5514	-0.953668	-0.953421	-0.845017	-0.872641	-0.76782	-0.769154	-0.87187	-0.877322	-0.82831	-0.813139	-0.805405	-0.820677	-0.830865	-0.84947	-0.889367
21.5712	-0.943147	-0.950779	-0.844643	-0.870302	-0.769933	-0.771776	-0.873708	-0.879841	-0.82944	-0.814314	-0.806802	-0.822383	-0.832108	-0.85049	-0.890403
21.591	-0.932041	-0.947873	-0.844241	-0.867936	-0.772082	-0.774432	-0.87554	-0.882351	-0.830571	-0.815494	-0.808204	-0.824094	-0.833354	-0.851513	-0.89144
21.6108	-0.920464	-0.944704	-0.843813	-0.865546	-0.774265	-0.77712	-0.877365	-0.884852	-0.831705	-0.81668	-0.809613	-0.82581	-0.834604	-0.852538	-0.892476
21.6306	-0.908536	-0.941274	-0.84336	-0.863135	-0.776483	-0.77984	-0.879184	-0.887344	-0.832842	-0.817872	-0.811029	-0.82753	-0.835858	-0.853565	-0.893511
21.6504	-0.896381	-0.937586	-0.842883	-0.860707	-0.778736	-0.782593	-0.880996	-0.889826	-0.83398	-0.819069	-0.812451	-0.829256	-0.837116	-0.854595	-0.894547
21.6702	-0.884127	-0.933643	-0.842384	-0.858265	-0.781023	-0.785376	-0.882802	-0.892298	-0.835121	-0.820272	-0.813879	-0.830986	-0.838378	-0.855627	-0.895582
21.69	-0.871899	-0.92945	-0.841862	-0.855812	-0.783344	-0.788191	-0.884602	-0.89476	-0.836264	-0.82148	-0.815314	-0.832721	-0.839643	-0.856662	-0.896617
21.7098	-0.859822	-0.925012	-0.841321	-0.853352	-0.7857	-0.791036	-0.886395	-0.897212	-0.837409	-0.822694	-0.816756	-0.83446	-0.840912	-0.8577	-0.897651
21.7296	-0.848022	-0.920335	-0.84076	-0.850888	-0.788089	-0.79391	-0.888182	-0.899654	-0.838556	-0.823914	-0.818204	-0.836204	-0.842186	-0.85874	-0.898686
21.7494	-0.836615	-0.915425	-0.840181	-0.848423	-0.790511	-0.796815	-0.889963	-0.902085	-0.839706	-0.82514	-0.819658	-0.837953	-0.843463	-0.859782	-0.899721
21.7692	-0.825715	-0.910289	-0.839587	-0.845962	-0.792967	-0.799748	-0.891737	-0.904504	-0.840859	-0.826371	-0.821119	-0.839706	-0.844744	-0.860828	-0.900755
21.789	-0.81543	-0.904935	-0.838978	-0.843506	-0.795456	-0.802709	-0.893504	-0.906913	-0.842014	-0.827609	-0.822586	-0.841464	-0.846029	-0.861876	-0.90179
21.8088	-0.805855	-0.899373	-0.838356	-0.84106	-0.797977	-0.805698	-0.895265	-0.90931	-0.843171	-0.828852	-0.82406	-0.843227	-0.847318	-0.862926	-0.902824
21.8286	-0.79708	-0.893612	-0.837722	-0.838628	-0.800531	-0.808715	-0.89702	-0.911696	-0.844331	-0.830101	-0.825541	-0.844994	-0.848611	-0.863979	-0.903859
21.8484	-0.789182	-0.887662	-0.837078	-0.836211	-0.803117	-0.811758	-0.898768	-0.914069	-0.845493	-0.831356	-0.827028	-0.846765	-0.849908	-0.865036	-0.904893
21.8682	-0.782227	-0.881535	-0.836427	-0.833814	-0.805734	-0.814827	-0.90051	-0.916431	-0.846659	-0.832617	-0.828521	-0.848541	-0.851209	-0.866094	-0.905928
21.888	-0.776268	-0.875241	-0.835769	-0.83144	-0.808383	-0.817922	-0.902245	-0.91878	-0.847826	-0.833883	-0.830021	-0.850322	-0.852514	-0.867156	-0.906962
21.9078	-0.771347	-0.868793	-0.835107	-0.829093	-0.811063	-0.821042	-0.903973	-0.921117	-0.848997	-0.835156	-0.831527	-0.852106	-0.853823	-0.868221	-0.907997
21.9276	-0.767488	-0.862204	-0.834442	-0.826775	-0.813773	-0.824186	-0.905696	-0.923442	-0.85017	-0.836435	-0.83304	-0.853895	-0.855136	-0.869288	-0.909032
21.9474	-0.764707	-0.855489	-0.833776	-0.824489	-0.816513	-0.827353	-0.907411	-0.925753	-0.851346	-0.83772	-0.834559	-0.855688	-0.856453	-0.870358	-0.910068
21.9672	-0.763	-0.84866	-0.833112	-0.82224	-0.819283	-0.830544	-0.90912	-0.928051	-0.852525	-0.83901	-0.836085	-0.857485	-0.857774	-0.871431	-0.911103
21.987	-0.762352	-0.841733	-0.83245	-0.82003	-0.822083	-0.833757	-0.910823	-0.930336	-0.853707	-0.840307	-0.837617	-0.859287	-0.859099	-0.872507	-0.912139
22.0068	-0.762735	-0.834723	-0.831794	-0.817862	-0.824911	-0.836992	-0.912519	-0.932608	-0.854891	-0.84161	-0.839156	-0.861093	-0.860428	-0.873586	-0.913175
22.0266	-0.764106	-0.827646	-0.831145	-0.81574	-0.827768	-0.840248	-0.914209	-0.934866	-0.856079	-0.842919	-0.840701	-0.862902	-0.86176	-0.874668	-0.914211
22.0464	-0.766409	-0.820518	-0.830506	-0.813666	-0.830652	-0.843525	-0.915892	-0.93711	-0.857269	-0.844234	-0.842252	-0.864716	-0.863097	-0.875753	-0.915248
22.0662	-0.769575	-0.813356	-0.829878	-0.811643	-0.833564	-0.846821	-0.917568	-0.93934	-0.858462	-0.845555	-0.84381	-0.866534	-0.864438	-0.876841	-0.916285
22.086	-0.773526	-0.806177	-0.829263	-0.809675	-0.836503	-0.850136	-0.919238	-0.941556	-0.859659	-0.846883	-0.845374	-0.868355	-0.865783	-0.877932	-0.917322
22.1058	-0.778171	-0.798998	-0.828664	-0.807765	-0.839469	-0.853469	-0.920902	-0.943757	-0.860858	-0.848216	-0.846945	-0.870181	-0.867132	-0.879026	-0.91836
22.1256	-0.783411	-0.791838	-0.828082	-0.805915	-0.84246	-0.85682	-0.922558	-0.945944	-0.862061	-0.849556	-0.848522	-0.87201	-0.868485	-0.880123	-0.919398
22.1454	-0.789139	-0.784713	-0.827521	-0.804128	-0.845476	-0.860188	-0.924209	-0.948116	-0.863266	-0.850902	-0.850105	-0.873843	-0.869841	-0.881223	-0.920437
22.1652	-0.79524	-0.777642	-0.826982	-0.802407	-0.848518	-0.863573	-0.925853	-0.950274	-0.864475	-0.852253	-0.851694	-0.87568	-0.871202	-0.882326	-0.921476
22.185	-0.801595	-0.770644	-0.826467	-0.800755	-0.851583	-0.866972	-0.92749	-0.952416	-0.865687	-0.853612	-0.85329	-0.87752	-0.872567	-0.883433	-0.922516
22.2048	-0.808079	-0.763736	-0.825979	-0.799175	-0.854672	-0.870387	-0.929121	-0.954543	-0.866902	-0.854976	-0.854892	-0.879364	-0.873935	-0.884542	-0.923556
22.2246	-0.814568	-0.756938	-0.82552	-0.797668	-0.857784	-0.873815	-0.930746	-0.956655	-0.868121	-0.856346	-0.8565	-0.881212	-0.875308	-0.885655	-0.924597
22.2444	-0.820934	-0.750267	-0.825091	-0.796238	-0.860919	-0.877256	-0.932364	-0.958751	-0.869342	-0.857723	-0.858115	-0.883063	-0.876685	-0.88677	-0.925638
22.2642	-0.827051	-0.743742	-0.824696	-0.794888	-0.864075	-0.88071	-0.933976	-0.960832	-0.870567	-0.859106	-0.859736	-0.884918	-0.878065	-0.887889	-0.92668
22.284	-0.832795	-0.737382	-0.824336	-0.793619	-0.867253	-0.884176	-0.935581	-0.962897	-0.871796	-0.860495	-0.861362	-0.886776	-0.87945	-0.889011	-0.927722
22.3038	-0.838048	-0.731204	-0.824014	-0.792434	-0.870451	-0.887653	-0.93718	-0.964946	-0.873027	-0.86189	-0.862995	-0.888637	-0.880838	-0.890136	-0.928765
22.3236	-0.842694	-0.725226	-0.823732	-0.791335	-0.873669	-0.89114	-0.938772	-0.966979	-0.874262	-0.863292	-0.864635	-0.890502	-0.88223	-0.891265	-0.929808
22.3434	-0.846627	-0.719467	-0.823491	-0.790325	-0.876906	-0.894636	-0.940358	-0.968996	-0.875501	-0.8647	-0.86628	-0.892369	-0.883626	-0.892396	-0.930853
22.3632	-0.849746	-0.713942	-0.823295	-0.789405	-0.880162	-0.89814	-0.941938	-0.970996	-0.876743	-0.866114	-0.867931	-0.89424	-0.885027	-0.893531	-0.931897
22.383	-0.851964	-0.70867	-0.823145	-0.788579	-0.883435	-0.901653	-0.943511	-0.97298	-0.877988	-0.867534	-0.869588	-0.896115	-0.88643	-0.894669	-0.932943
22.4028	-0.853201	-0.703667	-0.823044	-0.787847	-0.886726	-0.905172	-0.945077	-0.974947	-0.879237	-0.86896	-0.871252	-0.897992	-0.887838	-0.89581	-0.933989
22.4226	-0.85339	-0.698948	-0.822992	-0.787212	-0.890033	-0.908698	-0.946638	-0.976898	-0.88049	-0.870393	-0.872921	-0.899872	-0.88925	-0.896955	-0.935036
22.4424	-0.852478	-0.69453	-0.822994	-0.786675	-0.893356	-0.912229	-0.948192	-0.978832	-0.881746	-0.871831	-0.874596	-0.901755	-0.890665	-0.898102	-0.936084
22.4622	-0.850424	-0.690428	-0.82305	-0.786239	-0.896694	-0.915765	-0.94974	-0.980749	-0.883005	-0.873276	-0.876277	-0.903641	-0.892084	-0.899253	-0.937132
22.482	-0.847202	-0.686655	-0.823163	-0.785906	-0.900046	-0.919304	-0.951281	-0.982649	-0.884269	-0.874727	-0.877964	-0.90553	-0.893507	-0.900407	-0.938181
22.5018	-0.842802	-0.683226	-0.823334	-0.785676	-0.903412	-0.922847	-0.952816	-0.984532	-0.885536	-0.876185	-0.879657	-0.907421	-0.894934	-0.901565	-0.939231
22.5216	-0.837226	-0.680153	-0.823566	-0.785552	-0.906791	-0.926392	-0.954345	-0.986398	-0.886806	-0.877648	-0.881355	-0.909315	-0.896365	-0.902725	-0.940281
22.5414	-0.830494	-0.677449	-0.82386	-0.785534	-0.910181	-0.929938	-0.955868	-0.988246	-0.88808	-0.879118	-0.883059	-0.911212	-0.897799	-0.903889	-0.941333
22.5612	-0.82264	-0.675125	-0.824218	-0.785625	-0.913583	-0.933484	-0.957384	-0.990078	-0.889358	-0.880593	-0.884769	-0.913112	-0.899237	-0.905056	-0.942385
22.581	-0.813714	-0.673192	-0.824642	-0.785825	-0.916996	-0.93703	-0.958894	-0.991891	-0.89064	-0.882075	-0.886485	-0.915013	-0.900679	-0.906227	-0.943438
22.6008	-0.80378	-0.67166	-0.825134	-0.786136	-0.920418	-0.940575	-0.960398	-0.993687	-0.891926	-0.883563	-0.888206	-0.916918	-0.902124	-0.9074	-0.944492
22.6206	-0.792916	-0.670537	-0.825695	-0.786559	-0.923849	-0.944119	-0.961896	-0.995466	-0.893215	-0.885057	-0.889933	-0.918824	-0.903573	-0.908577	-0.945546
22.6404	-0.781214	-0.669832	-0.826328	-0.787095	-0.927288	-0.947659	-0.963388	-0.997226	-0.894508	-0.886557	-0.891665	-0.920733	-0.905026	-0.909757	-0.946601
22.6602	-0.768778	-0.669552	-0.827033	-0.787745	-0.930735	-0.951196	-0.964873	-0.998969	-0.895805	-0.888064	-0.893403	-0.922644	-0.906482	-0.910941	-0.947658
22.68	-0.755724	-0.669702	-0.827812	-0.78851	-0.934188	-0.954729	-0.966352	-1.00069	-0.897106	-0.889576	-0.895146	-0.924557	-0.907941	-0.912127	-0.948715
22.6998	-0.742179	-0.670288	-0.828667	-0.789391	-0.937647	-0.958256	-0.967825	-1.0024	-0.89841	-0.891094	-0.896894	-0.926472	-0.909405	-0.913317	-0.949773
22.7196	-0.728278	-0.671314	-0.829598	-0.790387	-0.941111	-0.961777	-0.969292	-1.00409	-0.899719	-0.892618	-0.898648	-0.928389	-0.910872	-0.91451	-0.950831
22.7394	-0.714166	-0.672782	-0.830609	-0.791501	-0.944579	-0.965292	-0.970753	-1.00576	-0.901032	-0.894149	-0.900408	-0.930309	-0.912342	-0.915707	-0.951891
22.7592	-0.699991	-0.674696	-0.831698	-0.792732	-0.94805	-0.968799	-0.972208	-1.00742	-0.902348	-0.895685	-0.902172	-0.93223	-0.913816	-0.916906	-0.952951
22.779	-0.68591	-0.677055	-0.832868	-0.794081	-0.951524	-0.972297	-0.973657	-1.00905	-0.903668	-0.897227	-0.903942	-0.934152	-0.915293	-0.918109	-0.954013
22.7988	-0.672081	-0.67986	-0.834121	-0.795549	-0.955	-0.975786	-0.9751	-1.01067	-0.904993	-0.898775	-0.905717	-0.936077	-0.916774	-0.919315	-0.955075
22.8186	-0.658663	-0.683108	-0.835456	-0.797135	-0.958476	-0.979265	-0.976537	-1.01227	-0.906321	-0.900329	-0.907496	-0.938003	-0.918258	-0.920524	-0.956138
22.8384	-0.645817	-0.686799	-0.836875	-0.798839	-0.961952	-0.982733	-0.977968	-1.01385	-0.907653	-0.901889	-0.909281	-0.939931	-0.919745	-0.921737	-0.957202
22.8582	-0.633701	-0.690929	-0.838379	-0.800662	-0.965427	-0.98619	-0.979393	-1.01541	-0.90899	-0.903455	-0.911071	-0.94186	-0.921236	-0.922952	-0.958266
22.878	-0.622469	-0.695493	-0.839968	-0.802604	-0.9689	-0.989634	-0.980812	-1.01695	-0.91033	-0.905027	-0.912866	-0.94379	-0.92273	-0.924171	-0.959332
22.8978	-0.612272	-0.700485	-0.841644	-0.804664	-0.972371	-0.993065	-0.982225	-1.01848	-0.911675	-0.906604	-0.914666	-0.945722	-0.924227	-0.925393	-0.960399
22.9176	-0.603252	-0.7059	-0.843407	-0.806843	-0.975839	-0.996481	-0.983632	-1.01999	-0.913023	-0.908187	-0.91647	-0.947655	-0.925727	-0.926618	-0.961466
22.9374	-0.595544	-0.711729	-0.845258	-0.80914	-0.979302	-0.999883	-0.985034	-1.02148	-0.914376	-0.909776	-0.91828	-0.94959	-0.927231	-0.927847	-0.962534
22.9572	-0.589274	-0.717965	-0.847196	-0.811554	-0.98276	-1.00327	-0.986429	-1.02295	-0.915733	-0.91137	-0.920094	-0.951525	-0.928738	-0.929078	-0.963604
22.977	-0.584556	-0.724597	-0.849223	-0.814086	-0.986212	-1.00664	-0.987819	-1.0244	-0.917094	-0.91297	-0.921912	-0.953462	-0.930248	-0.930313	-0.964674
22.9968	-0.581491	-0.731615	-0.85134	-0.816734	-0.989657	-1.00999	-0.989203	-1.02584	-0.918459	-0.914576	-0.923736	-0.955399	-0.931761	-0.93155	-0.965745
23.0166	-0.580166	-0.739008	-0.853545	-0.819499	-0.993095	-1.01333	-0.990581	-1.02725	-0.919828	-0.916188	-0.925563	-0.957337	-0.933277	-0.932791	-0.966817
23.0364	-0.580657	-0.746764	-0.855839	-0.822379	-0.996524	-1.01664	-0.991953	-1.02865	-0.921201	-0.917805	-0.927395	-0.959276	-0.934796	-0.934035	-0.967889
23.0562	-0.583021	-0.754869	-0.858223	-0.825373	-0.999944	-1.01994	-0.99332	-1.03003	-0.922579	-0.919427	-0.929232	-0.961216	-0.936318	-0.935282	-0.968963
23.076	-0.587299	-0.763309	-0.860697	-0.82848	-1.00335	-1.02322	-0.994681	-1.03139	-0.92396	-0.921055	-0.931073	-0.963157	-0.937843	-0.936532	-0.970038
23.0958	-0.593517	-0.772069	-0.863259	-0.831701	-1.00675	-1.02647	-0.996036	-1.03273	-0.925346	-0.922688	-0.932918	-0.965098	-0.93937	-0.937785	-0.971113
23.1156	-0.601684	-0.781135	-0.865911	-0.835033	-1.01014	-1.02971	-0.997385	-1.03406	-0.926736	-0.924327	-0.934767	-0.967039	-0.940901	-0.939041	-0.972189
23.1354	-0.611789	-0.790489	-0.868652	-0.838475	-1.01351	-1.03292	-0.998729	-1.03536	-0.928131	-0.925971	-0.936621	-0.968981	-0.942435	-0.9403	-0.973266
23.1552	-0.623807	-0.800114	-0.871482	-0.842026	-1.01687	-1.03611	-1.00007	-1.03665	-0.929529	-0.927621	-0.938478	-0.970923	-0.943971	-0.941562	-0.974344
23.175	-0.637694	-0.809994	-0.8744	-0.845685	-1.02022	-1.03927	-1.0014	-1.03792	-0.930932	-0.929276	-0.94034	-0.972866	-0.94551	-0.942827	-0.975423
23.1948	-0.653389	-0.820111	-0.877405	-0.84945	-1.02355	-1.04241	-1.00273	-1.03918	-0.932339	-0.930936	-0.942205	-0.974808	-0.947052	-0.944095	-0.976503
23.2146	-0.670815	-0.830444	-0.880498	-0.85332	-1.02686	-1.04553	-1.00405	-1.04041	-0.93375	-0.932601	-0.944074	-0.976751	-0.948596	-0.945366	-0.977583
23.2344	-0.68988	-0.840976	-0.883677	-0.857294	-1.03016	-1.04862	-1.00536	-1.04163	-0.935165	-0.934271	-0.945948	-0.978693	-0.950143	-0.94664	-0.978665
23.2542	-0.710477	-0.851687	-0.886942	-0.861369	-1.03344	-1.05168	-1.00667	-1.04283	-0.936585	-0.935947	-0.947824	-0.980636	-0.951692	-0.947916	-0.979747
23.274	-0.732484	-0.862558	-0.890292	-0.865544	-1.0367	-1.05471	-1.00798	-1.04401	-0.938009	-0.937627	-0.949705	-0.982578	-0.953244	-0.949196	-0.98083
23.2938	-0.755766	-0.873567	-0.893725	-0.869818	-1.03994	-1.05772	-1.00928	-1.04517	-0.939437	-0.939312	-0.951589	-0.98452	-0.954799	-0.950478	-0.981914
23.3136	-0.78018	-0.884695	-0.897242	-0.874187	-1.04316	-1.0607	-1.01057	-1.04631	-0.940869	-0.941003	-0.953476	-0.986462	-0.956356	-0.951763	-0.982998
23.3334	-0.805569	-0.895922	-0.900841	-0.878651	-1.04637	-1.06365	-1.01186	-1.04744	-0.942306	-0.942698	-0.955367	-0.988403	-0.957915	-0.953051	-0.984084
23.3532	-0.831769	-0.907226	-0.904521	-0.883208	-1.04954	-1.06657	-1.01314	-1.04855	-0.943747	-0.944398	-0.957261	-0.990344	-0.959476	-0.954342	-0.98517
23.373	-0.85861	-0.918587	-0.908281	-0.887855	-1.0527	-1.06946	-1.01442	-1.04964	-0.945192	-0.946103	-0.959159	-0.992284	-0.96104	-0.955635	-0.986257
23.3928	-0.885915	-0.929984	-0.912119	-0.892589	-1.05584	-1.07232	-1.01569	-1.05072	-0.946641	-0.947813	-0.961059	-0.994223	-0.962606	-0.956931	-0.987345
23.4126	-0.913504	-0.941397	-0.916034	-0.89741	-1.05894	-1.07515	-1.01696	-1.05178	-0.948095	-0.949527	-0.962963	-0.996162	-0.964175	-0.95823	-0.988433
23.4324	-0.941196	-0.952805	-0.920025	-0.902315	-1.06203	-1.07794	-1.01822	-1.05282	-0.949553	-0.951246	-0.96487	-0.9981	-0.965745	-0.959531	-0.989522
23.4522	-0.968809	-0.964188	-0.92409	-0.907301	-1.06509	-1.08071	-1.01948	-1.05384	-0.951015	-0.95297	-0.966779	-1.00004	-0.967318	-0.960836	-0.990612
23.472	-0.996162	-0.975525	-0.928227	-0.912366	-1.06812	-1.08343	-1.02073	-1.05484	-0.952481	-0.954698	-0.968692	-1.00197	-0.968892	-0.962142	-0.991703
23.4918	-1.02308	-0.986798	-0.932436	-0.917507	-1.07113	-1.08613	-1.02198	-1.05583	-0.953952	-0.95643	-0.970607	-1.00391	-0.970469	-0.963451	-0.992794
23.5116	-1.04939	-0.997986	-0.936714	-0.922723	-1.0741	-1.08879	-1.02322	-1.05681	-0.955426	-0.958167	-0.972525	-1.00584	-0.972047	-0.964763	-0.993886
23.5314	-1.07493	-1.00907	-0.941059	-0.92801	-1.07705	-1.09142	-1.02445	-1.05776	-0.956906	-0.959909	-0.974446	-1.00777	-0.973627	-0.966077	-0.994979
23.5512	-1.09954	-1.02003	-0.94547	-0.933365	-1.07997	-1.09401	-1.02568	-1.0587	-0.958389	-0.961654	-0.976369	-1.0097	-0.975209	-0.967394	-0.996072
23.571	-1.12308	-1.03086	-0.949945	-0.938787	-1.08286	-1.09656	-1.0269	-1.05962	-0.959876	-0.963404	-0.978295	-1.01163	-0.976793	-0.968713	-0.997166
23.5908	-1.14541	-1.04152	-0.954482	-0.944273	-1.08572	-1.09908	-1.02812	-1.06053	-0.961368	-0.965158	-0.980223	-1.01356	-0.978379	-0.970035	-0.99826
23.6106	-1.1664	-1.05201	-0.959079	-0.949819	-1.08855	-1.10157	-1.02934	-1.06142	-0.962864	-0.966916	-0.982153	-1.01549	-0.979966	-0.971359	-0.999355
23.6304	-1.18596	-1.06231	-0.963734	-0.955423	-1.09135	-1.10401	-1.03055	-1.06229	-0.964364	-0.968678	-0.984086	-1.01741	-0.981555	-0.972685	-1.00045
23.6502	-1.20398	-1.0724	-0.968445	-0.961082	-1.09411	-1.10642	-1.03175	-1.06315	-0.965868	-0.970444	-0.986021	-1.01933	-0.983146	-0.974014	-1.00155
23.67	-1.22039	-1.08227	-0.97321	-0.966793	-1.09685	-1.10879	-1.03295	-1.06399	-0.967377	-0.972214	-0.987957	-1.02125	-0.984737	-0.975344	-1.00264
23.6898	-1.23512	-1.09191	-0.978026	-0.972554	-1.09954	-1.11112	-1.03414	-1.06482	-0.968889	-0.973987	-0.989896	-1.02317	-0.986331	-0.976678	-1.00374
23.7096	-1.24814	-1.10129	-0.982891	-0.978361	-1.10221	-1.11341	-1.03533	-1.06563	-0.970406	-0.975765	-0.991836	-1.02509	-0.987926	-0.978013	-1.00484
23.7294	-1.2594	-1.11042	-0.987804	-0.984211	-1.10483	-1.11566	-1.03652	-1.06642	-0.971927	-0.977546	-0.993778	-1.027	-0.989522	-0.97935	-1.00594
23.7492	-1.2689	-1.11927	-0.992761	-0.990101	-1.10743	-1.11788	-1.03769	-1.0672	-0.973452	-0.97933	-0.995722	-1.02891	-0.991119	-0.98069	-1.00704
23.769	-1.27664	-1.12784	-0.997761	-0.996029	-1.10998	-1.12005	-1.03887	-1.06796	-0.974981	-0.981119	-0.997668	-1.03082	-0.992717	-0.982032	-1.00814
23.7888	-1.28265	-1.13611	-1.0028	-1.00199	-1.1125	-1.12218	-1.04004	-1.06871	-0.976514	-0.98291	-0.999615	-1.03273	-0.994317	-0.983375	-1.00924
23.8086	-1.28696	-1.14408	-1.00788	-1.00798	-1.11498	-1.12428	-1.0412	-1.06945	-0.978051	-0.984706	-1.00156	-1.03464	-0.995918	-0.984721	-1.01034
23.8284	-1.28962	-1.15175	-1.01299	-1.014	-1.11743	-1.12633	-1.04236	-1.07016	-0.979592	-0.986504	-1.00351	-1.03654	-0.99752	-0.986069	-1.01144
23.8482	-1.29071	-1.15909	-1.01814	-1.02005	-1.11984	-1.12834	-1.04351	-1.07087	-0.981138	-0.988306	-1.00546	-1.03844	-0.999122	-0.987418	-1.01254
23.868	-1.2903	-1.16612	-1.02331	-1.02612	-1.1222	-1.13031	-1.04466	-1.07156	-0.982687	-0.990111	-1.00742	-1.04033	-1.00073	-0.98877	-1.01364
23.8878	-1.28849	-1.17281	-1.02852	-1.0322	-1.12453	-1.13223	-1.0458	-1.07224	-0.98424	-0.991919	-1.00937	-1.04223	-1.00233	-0.990123	-1.01474
23.9076	-1.28539	-1.17917	-1.03375	-1.0383	-1.12682	-1.13412	-1.04694	-1.0729	-0.985797	-0.99373	-1.01132	-1.04412	-1.00394	-0.991478	-1.01584
23.9274	-1.28111	-1.1852	-1.039	-1.04441	-1.12907	-1.13596	-1.04807	-1.07355	-0.987358	-0.995544	-1.01328	-1.046	-1.00554	-0.992835	-1.01694
23.9472	-1.27578	-1.19089	-1.04427	-1.05053	-1.13127	-1.13776	-1.0492	-1.07418	-0.988923	-0.997361	-1.01523	-1.04789	-1.00715	-0.994194	-1.01805
23.967	-1.26954	-1.19625	-1.04956	-1.05666	-1.13344	-1.13952	-1.05033	-1.0748	-0.990492	-0.99918	-1.01719	-1.04977	-1.00876	-0.995554	-1.01915
23.9868	-1.2625	-1.20126	-1.05486	-1.06279	-1.13557	-1.14123	-1.05145	-1.07541	-0.992065	-1.001	-1.01914	-1.05165	-1.01036	-0.996916	-1.02025
24.0066	-1.25483	-1.20595	-1.06018	-1.06892	-1.13765	-1.1429	-1.05256	-1.076	-0.993642	-1.00283	-1.0211	-1.05352	-1.01197	-0.99828	-1.02135
24.0264	-1.24667	-1.21029	-1.0655	-1.07504	-1.13969	-1.14453	-1.05367	-1.07658	-0.995222	-1.00465	-1.02306	-1.05539	-1.01358	-0.999645	-1.02246
24.0462	-1.23816	-1.21431	-1.07084	-1.08115	-1.14169	-1.14612	-1.05477	-1.07715	-0.996807	-1.00648	-1.02502	-1.05726	-1.01519	-1.00101	-1.02356
24.066	-1.22944	-1.21799	-1.07618	-1.08726	-1.14364	-1.14766	-1.05587	-1.07771	-0.998394	-1.00832	-1.02697	-1.05912	-1.0168	-1.00238	-1.02466
24.0858	-1.22065	-1.22135	-1.08151	-1.09335	-1.14555	-1.14916	-1.05697	-1.07825	-0.999986	-1.01015	-1.02893	-1.06098	-1.01841	-1.00375	-1.02577
24.1056	-1.21194	-1.2244	-1.08685	-1.09942	-1.14742	-1.15061	-1.05806	-1.07878	-1.00158	-1.01199	-1.03089	-1.06283	-1.02002	-1.00512	-1.02687
24.1254	-1.20342	-1.22713	-1.09219	-1.10547	-1.14924	-1.15202	-1.05914	-1.0793	-1.00318	-1.01383	-1.03285	-1.06468	-1.02163	-1.00649	-1.02797
24.1452	-1.19524	-1.22957	-1.09752	-1.1115	-1.15102	-1.15339	-1.06022	-1.07981	-1.00478	-1.01567	-1.03481	-1.06653	-1.02324	-1.00787	-1.02908
24.165	-1.18749	-1.2317	-1.10284	-1.1175	-1.15276	-1.15471	-1.0613	-1.0803	-1.00639	-1.01751	-1.03676	-1.06837	-1.02485	-1.00924	-1.03018
24.1848	-1.18029	-1.23355	-1.10815	-1.12347	-1.15445	-1.15599	-1.06237	-1.08078	-1.008	-1.01936	-1.03872	-1.07021	-1.02646	-1.01062	-1.03128
24.2046	-1.17372	-1.23512	-1.11344	-1.12941	-1.1561	-1.15723	-1.06343	-1.08126	-1.00961	-1.0212	-1.04067	-1.07205	-1.02807	-1.01199	-1.03239
24.2244	-1.16788	-1.23642	-1.11872	-1.13531	-1.1577	-1.15842	-1.06449	-1.08172	-1.01123	-1.02305	-1.04263	-1.07388	-1.02967	-1.01337	-1.03349
24.2442	-1.16282	-1.23747	-1.12398	-1.14118	-1.15925	-1.15956	-1.06555	-1.08217	-1.01285	-1.0249	-1.04458	-1.0757	-1.03128	-1.01475	-1.03459
24.264	-1.15861	-1.23827	-1.12921	-1.14699	-1.16076	-1.16067	-1.0666	-1.08261	-1.01447	-1.02675	-1.04654	-1.07752	-1.03289	-1.01613	-1.0357
24.2838	-1.15528	-1.23884	-1.13443	-1.15277	-1.16222	-1.16173	-1.06765	-1.08304	-1.0161	-1.02861	-1.04849	-1.07934	-1.0345	-1.01751	-1.0368
24.3036	-1.15287	-1.23918	-1.13961	-1.15849	-1.16364	-1.16275	-1.06869	-1.08346	-1.01773	-1.03046	-1.05044	-1.08115	-1.03611	-1.01889	-1.0379
24.3234	-1.15138	-1.23932	-1.14477	-1.16416	-1.16501	-1.16372	-1.06973	-1.08387	-1.01936	-1.03232	-1.05239	-1.08295	-1.03771	-1.02027	-1.039
24.3432	-1.15081	-1.23926	-1.14989	-1.16978	-1.16634	-1.16465	-1.07076	-1.08427	-1.021	-1.03417	-1.05434	-1.08476	-1.03932	-1.02166	-1.0401
24.363	-1.15115	-1.23902	-1.15498	-1.17534	-1.16762	-1.16553	-1.07179	-1.08466	-1.02264	-1.03603	-1.05629	-1.08655	-1.04092	-1.02304	-1.0412
24.3828	-1.15237	-1.23861	-1.16003	-1.18084	-1.16885	-1.16638	-1.07281	-1.08504	-1.02428	-1.03789	-1.05824	-1.08834	-1.04253	-1.02443	-1.0423
24.4026	-1.15443	-1.23805	-1.16505	-1.18628	-1.17004	-1.16718	-1.07383	-1.08541	-1.02593	-1.03975	-1.06018	-1.09013	-1.04413	-1.02581	-1.0434
24.4224	-1.15728	-1.23734	-1.17002	-1.19164	-1.17118	-1.16793	-1.07485	-1.08577	-1.02758	-1.04161	-1.06212	-1.09191	-1.04573	-1.0272	-1.0445
24.4422	-1.16085	-1.23651	-1.17495	-1.19694	-1.17228	-1.16865	-1.07586	-1.08613	-1.02923	-1.04347	-1.06406	-1.09368	-1.04734	-1.02858	-1.0456
24.462	-1.16507	-1.23557	-1.17983	-1.20217	-1.17333	-1.16932	-1.07686	-1.08647	-1.03089	-1.04533	-1.066	-1.09545	-1.04894	-1.02997	-1.0467
24.4818	-1.16986	-1.23453	-1.18466	-1.20732	-1.17433	-1.16995	-1.07786	-1.08681	-1.03255	-1.04719	-1.06794	-1.09721	-1.05054	-1.03136	-1.0478
24.5016	-1.17513	-1.2334	-1.18944	-1.2124	-1.17529	-1.17054	-1.07886	-1.08714	-1.03421	-1.04905	-1.06988	-1.09897	-1.05213	-1.03274	-1.0489
24.5214	-1.18078	-1.23221	-1.19417	-1.21739	-1.1762	-1.17108	-1.07985	-1.08746	-1.03587	-1.05092	-1.07181	-1.10072	-1.05373	-1.03413	-1.04999
24.5412	-1.18671	-1.23096	-1.19884	-1.22231	-1.17706	-1.17159	-1.08084	-1.08778	-1.03754	-1.05278	-1.07374	-1.10247	-1.05533	-1.03552	-1.05109
24.561	-1.19283	-1.22967	-1.20346	-1.22714	-1.17788	-1.17205	-1.08182	-1.08809	-1.03921	-1.05464	-1.07567	-1.10421	-1.05692	-1.03691	-1.05219
24.5808	-1.19902	-1.22835	-1.20801	-1.23188	-1.17865	-1.17247	-1.0828	-1.08839	-1.04088	-1.05651	-1.07759	-1.10594	-1.05851	-1.0383	-1.05328
24.6006	-1.20518	-1.22702	-1.2125	-1.23653	-1.17938	-1.17285	-1.08377	-1.08868	-1.04256	-1.05837	-1.07952	-1.10767	-1.0601	-1.03968	-1.05438
24.6204	-1.21122	-1.22568	-1.21693	-1.24108	-1.18006	-1.17319	-1.08474	-1.08897	-1.04423	-1.06023	-1.08143	-1.10939	-1.06169	-1.04107	-1.05547
24.6402	-1.21703	-1.22435	-1.22129	-1.24555	-1.1807	-1.1735	-1.0857	-1.08925	-1.04591	-1.06209	-1.08335	-1.1111	-1.06328	-1.04246	-1.05656
24.66	-1.22253	-1.22305	-1.22559	-1.24991	-1.18129	-1.17376	-1.08666	-1.08952	-1.04759	-1.06395	-1.08527	-1.11281	-1.06486	-1.04385	-1.05765
24.6798	-1.22762	-1.22178	-1.22981	-1.25418	-1.18184	-1.17398	-1.08762	-1.08979	-1.04928	-1.06582	-1.08718	-1.11451	-1.06645	-1.04524	-1.05874
24.6996	-1.23224	-1.22056	-1.23396	-1.25835	-1.18234	-1.17416	-1.08857	-1.09005	-1.05097	-1.06768	-1.08908	-1.11621	-1.06803	-1.04662	-1.05983
24.7194	-1.2363	-1.21939	-1.23803	-1.26241	-1.1828	-1.17431	-1.08951	-1.09031	-1.05266	-1.06954	-1.09099	-1.1179	-1.06961	-1.04801	-1.06092
24.7392	-1.23975	-1.21829	-1.24203	-1.26637	-1.18321	-1.17441	-1.09045	-1.09056	-1.05435	-1.07139	-1.09289	-1.11958	-1.07118	-1.0494	-1.06201
24.759	-1.24255	-1.21727	-1.24595	-1.27022	-1.18358	-1.17448	-1.09139	-1.09081	-1.05604	-1.07325	-1.09479	-1.12125	-1.07276	-1.05078	-1.06309
24.7788	-1.24465	-1.21633	-1.24979	-1.27396	-1.18391	-1.17451	-1.09232	-1.09106	-1.05774	-1.07511	-1.09668	-1.12292	-1.07433	-1.05217	-1.06418
24.7986	-1.24604	-1.21548	-1.25355	-1.27759	-1.18419	-1.17451	-1.09325	-1.09129	-1.05943	-1.07697	-1.09857	-1.12458	-1.0759	-1.05356	-1.06526
24.8184	-1.24669	-1.21473	-1.25723	-1.28111	-1.18443	-1.17446	-1.09418	-1.09153	-1.06113	-1.07882	-1.10046	-1.12623	-1.07747	-1.05494	-1.06634
24.8382	-1.24662	-1.21409	-1.26082	-1.28452	-1.18463	-1.17438	-1.09509	-1.09176	-1.06283	-1.08067	-1.10234	-1.12788	-1.07903	-1.05632	-1.06743
24.858	-1.24583	-1.21357	-1.26433	-1.28781	-1.18479	-1.17427	-1.09601	-1.09199	-1.06454	-1.08252	-1.10421	-1.12952	-1.08059	-1.05771	-1.06851
24.8778	-1.24437	-1.21316	-1.26774	-1.29098	-1.1849	-1.17412	-1.09692	-1.09221	-1.06624	-1.08437	-1.10609	-1.13115	-1.08215	-1.05909	-1.06958
24.8976	-1.24225	-1.21287	-1.27107	-1.29403	-1.18497	-1.17394	-1.09783	-1.09243	-1.06795	-1.08622	-1.10796	-1.13277	-1.08371	-1.06047	-1.07066
24.9174	-1.23955	-1.21271	-1.2743	-1.29697	-1.18501	-1.17372	-1.09873	-1.09265	-1.06966	-1.08807	-1.10982	-1.13439	-1.08526	-1.06185	-1.07174
24.9372	-1.23632	-1.21268	-1.27744	-1.29978	-1.185	-1.17347	-1.09963	-1.09286	-1.07137	-1.08991	-1.11168	-1.136	-1.08682	-1.06323	-1.07281
24.957	-1.23263	-1.21278	-1.28049	-1.30247	-1.18495	-1.17319	-1.10052	-1.09308	-1.07308	-1.09176	-1.11354	-1.1376	-1.08836	-1.06461	-1.07388
24.9768	-1.22858	-1.21302	-1.28344	-1.30503	-1.18486	-1.17287	-1.10141	-1.09329	-1.07479	-1.0936	-1.11539	-1.13919	-1.08991	-1.06599	-1.07495
24.9966	-1.22424	-1.21339	-1.28629	-1.30748	-1.18473	-1.17252	-1.10229	-1.09349	-1.0765	-1.09544	-1.11723	-1.14078	-1.09145	-1.06736	-1.07602
25.0164	-1.21973	-1.21389	-1.28905	-1.30979	-1.18457	-1.17215	-1.10317	-1.0937	-1.07822	-1.09727	-1.11907	-1.14235	-1.09299	-1.06874	-1.07709
25.0362	-1.21514	-1.21453	-1.2917	-1.31198	-1.18436	-1.17174	-1.10405	-1.09391	-1.07993	-1.09911	-1.12091	-1.14392	-1.09452	-1.07011	-1.07816
25.056	-1.21057	-1.2153	-1.29425	-1.31405	-1.18412	-1.1713	-1.10492	-1.09411	-1.08165	-1.10094	-1.12274	-1.14548	-1.09606	-1.07148	-1.07922
25.0758	-1.20615	-1.2162	-1.2967	-1.31598	-1.18385	-1.17083	-1.10579	-1.09431	-1.08337	-1.10276	-1.12456	-1.14703	-1.09758	-1.07285	-1.08028
25.0956	-1.20197	-1.21722	-1.29905	-1.31779	-1.18353	-1.17033	-1.10665	-1.09451	-1.08509	-1.10459	-1.12638	-1.14858	-1.09911	-1.07422	-1.08135
25.1154	-1.19815	-1.21837	-1.30129	-1.31946	-1.18318	-1.1698	-1.10751	-1.09472	-1.08681	-1.10641	-1.1282	-1.15011	-1.10063	-1.07559	-1.0824
25.1352	-1.19479	-1.21964	-1.30343	-1.32101	-1.1828	-1.16925	-1.10836	-1.09492	-1.08853	-1.10823	-1.13001	-1.15164	-1.10215	-1.07696	-1.08346
25.155	-1.19199	-1.22102	-1.30546	-1.32242	-1.18238	-1.16867	-1.10921	-1.09512	-1.09025	-1.11005	-1.13181	-1.15316	-1.10366	-1.07832	-1.08452
25.1748	-1.18984	-1.22251	-1.30738	-1.32371	-1.18192	-1.16807	-1.11006	-1.09532	-1.09197	-1.11186	-1.1336	-1.15467	-1.10517	-1.07968	-1.08557
25.1946	-1.18842	-1.22411	-1.30919	-1.32486	-1.18144	-1.16743	-1.1109	-1.09552	-1.09369	-1.11367	-1.13539	-1.15617	-1.10668	-1.08104	-1.08662
25.2144	-1.18782	-1.2258	-1.3109	-1.32589	-1.18092	-1.16678	-1.11174	-1.09572	-1.09541	-1.11548	-1.13718	-1.15766	-1.10818	-1.0824	-1.08767
25.2342	-1.1881	-1.22757	-1.31249	-1.32678	-1.18036	-1.1661	-1.11257	-1.09592	-1.09714	-1.11728	-1.13896	-1.15914	-1.10968	-1.08376	-1.08871
25.254	-1.1893	-1.22943	-1.31397	-1.32754	-1.17978	-1.16539	-1.1134	-1.09613	-1.09886	-1.11908	-1.14073	-1.16062	-1.11117	-1.08511	-1.08976
25.2738	-1.19147	-1.23136	-1.31534	-1.32817	-1.17917	-1.16466	-1.11422	-1.09633	-1.10058	-1.12087	-1.14249	-1.16208	-1.11266	-1.08646	-1.0908
25.2936	-1.19463	-1.23336	-1.3166	-1.32867	-1.17852	-1.16391	-1.11505	-1.09654	-1.1023	-1.12266	-1.14425	-1.16354	-1.11414	-1.08781	-1.09184
25.3134	-1.19878	-1.2354	-1.31774	-1.32904	-1.17785	-1.16314	-1.11586	-1.09675	-1.10403	-1.12445	-1.146	-1.16498	-1.11562	-1.08916	-1.09288
25.3332	-1.20393	-1.2375	-1.31877	-1.32927	-1.17715	-1.16235	-1.11668	-1.09696	-1.10575	-1.12623	-1.14775	-1.16642	-1.1171	-1.09051	-1.09391
25.353	-1.21004	-1.23963	-1.31968	-1.32938	-1.17642	-1.16154	-1.11748	-1.09717	-1.10747	-1.12801	-1.14949	-1.16785	-1.11857	-1.09185	-1.09495
25.3728	-1.21707	-1.24179	-1.32048	-1.32936	-1.17566	-1.16071	-1.11829	-1.09739	-1.10919	-1.12979	-1.15122	-1.16927	-1.12004	-1.09319	-1.09598
25.3926	-1.22498	-1.24396	-1.32116	-1.3292	-1.17488	-1.15986	-1.11909	-1.0976	-1.11092	-1.13156	-1.15294	-1.17067	-1.1215	-1.09453	-1.097
25.4124	-1.23369	-1.24614	-1.32173	-1.32892	-1.17407	-1.15899	-1.11989	-1.09783	-1.11264	-1.13332	-1.15466	-1.17207	-1.12296	-1.09586	-1.09803
25.4322	-1.24311	-1.24831	-1.32218	-1.32851	-1.17324	-1.15811	-1.12068	-1.09805	-1.11436	-1.13508	-1.15637	-1.17346	-1.12441	-1.0972	-1.09905
25.452	-1.25314	-1.25047	-1.32251	-1.32797	-1.17238	-1.15721	-1.12147	-1.09828	-1.11608	-1.13684	-1.15807	-1.17484	-1.12586	-1.09853	-1.10007
25.4718	-1.26367	-1.2526	-1.32272	-1.32731	-1.1715	-1.15629	-1.12225	-1.09851	-1.1178	-1.13859	-1.15976	-1.17621	-1.1273	-1.09985	-1.10109
25.4916	-1.27458	-1.2547	-1.32282	-1.32652	-1.1706	-1.15536	-1.12303	-1.09874	-1.11951	-1.14033	-1.16145	-1.17757	-1.12874	-1.10118	-1.1021
25.5114	-1.28572	-1.25675	-1.3228	-1.3256	-1.16968	-1.15441	-1.12381	-1.09898	-1.12123	-1.14207	-1.16313	-1.17892	-1.13017	-1.1025	-1.10311
25.5312	-1.29696	-1.25874	-1.32266	-1.32457	-1.16873	-1.15345	-1.12458	-1.09922	-1.12295	-1.14381	-1.1648	-1.18026	-1.13159	-1.10382	-1.10412
25.551	-1.30814	-1.26067	-1.3224	-1.32341	-1.16777	-1.15248	-1.12535	-1.09947	-1.12466	-1.14554	-1.16646	-1.18159	-1.13301	-1.10513	-1.10512
25.5708	-1.31911	-1.26252	-1.32203	-1.32212	-1.16678	-1.1515	-1.12612	-1.09972	-1.12637	-1.14726	-1.16812	-1.18291	-1.13443	-1.10644	-1.10613
25.5906	-1.32971	-1.26428	-1.32153	-1.32072	-1.16578	-1.15051	-1.12688	-1.09997	-1.12808	-1.14898	-1.16976	-1.18422	-1.13584	-1.10775	-1.10713
25.6104	-1.33977	-1.26595	-1.32092	-1.3192	-1.16476	-1.1495	-1.12763	-1.10023	-1.12979	-1.15069	-1.1714	-1.18552	-1.13724	-1.10906	-1.10812
25.6302	-1.34914	-1.26751	-1.32019	-1.31756	-1.16372	-1.14849	-1.12839	-1.1005	-1.1315	-1.1524	-1.17303	-1.18681	-1.13864	-1.11036	-1.10911
25.65	-1.35766	-1.26895	-1.31934	-1.3158	-1.16267	-1.14747	-1.12914	-1.10077	-1.13321	-1.1541	-1.17465	-1.18808	-1.14004	-1.11166	-1.1101
25.6698	-1.36519	-1.27028	-1.31837	-1.31393	-1.1616	-1.14644	-1.12988	-1.10105	-1.13491	-1.1558	-1.17626	-1.18935	-1.14142	-1.11295	-1.11109
25.6896	-1.37158	-1.27147	-1.31729	-1.31195	-1.16052	-1.1454	-1.13062	-1.10133	-1.13662	-1.15748	-1.17787	-1.19061	-1.1428	-1.11424	-1.11207
25.7094	-1.37671	-1.27252	-1.31609	-1.30985	-1.15943	-1.14436	-1.13136	-1.10162	-1.13832	-1.15917	-1.17946	-1.19185	-1.14418	-1.11553	-1.11305
25.7292	-1.38045	-1.27343	-1.31477	-1.30765	-1.15832	-1.14331	-1.1321	-1.10191	-1.14002	-1.16084	-1.18105	-1.19309	-1.14555	-1.11681	-1.11403
25.749	-1.3827	-1.27418	-1.31333	-1.30533	-1.1572	-1.14225	-1.13283	-1.10221	-1.14171	-1.16251	-1.18262	-1.19431	-1.14691	-1.11809	-1.115
25.7688	-1.38338	-1.27478	-1.31178	-1.30292	-1.15607	-1.1412	-1.13356	-1.10252	-1.14341	-1.16417	-1.18419	-1.19553	-1.14827	-1.11937	-1.11597
25.7886	-1.38241	-1.27521	-1.31011	-1.30039	-1.15494	-1.14014	-1.13428	-1.10283	-1.1451	-1.16583	-1.18575	-1.19673	-1.14962	-1.12064	-1.11694
25.8084	-1.37974	-1.27547	-1.30833	-1.29777	-1.15379	-1.13907	-1.135	-1.10315	-1.14679	-1.16747	-1.18729	-1.19792	-1.15096	-1.12191	-1.1179
25.8282	-1.37535	-1.27555	-1.30644	-1.29504	-1.15263	-1.13801	-1.13572	-1.10348	-1.14847	-1.16912	-1.18883	-1.1991	-1.1523	-1.12317	-1.11886
25.848	-1.36922	-1.27546	-1.30443	-1.29222	-1.15147	-1.13694	-1.13643	-1.10381	-1.15015	-1.17075	-1.19036	-1.20027	-1.15363	-1.12443	-1.11981
25.8678	-1.36136	-1.27518	-1.3023	-1.2893	-1.1503	-1.13588	-1.13714	-1.10415	-1.15183	-1.17238	-1.19188	-1.20143	-1.15495	-1.12569	-1.12076
25.8876	-1.35182	-1.27472	-1.30007	-1.28628	-1.14913	-1.13481	-1.13785	-1.1045	-1.15351	-1.174	-1.19339	-1.20257	-1.15627	-1.12694	-1.12171
25.9074	-1.34065	-1.27407	-1.29772	-1.28318	-1.14795	-1.13375	-1.13855	-1.10486	-1.15518	-1.17561	-1.19489	-1.20371	-1.15758	-1.12819	-1.12265
25.9272	-1.32793	-1.27324	-1.29527	-1.27998	-1.14677	-1.13269	-1.13925	-1.10522	-1.15685	-1.17721	-1.19638	-1.20483	-1.15888	-1.12943	-1.12359
25.947	-1.31375	-1.27221	-1.29271	-1.2767	-1.14558	-1.13163	-1.13994	-1.10559	-1.15852	-1.17881	-1.19786	-1.20594	-1.16018	-1.13066	-1.12453
25.9668	-1.29826	-1.271	-1.29003	-1.27333	-1.1444	-1.13057	-1.14063	-1.10597	-1.16018	-1.1804	-1.19933	-1.20704	-1.16147	-1.1319	-1.12546
25.9866	-1.28158	-1.2696	-1.28725	-1.26989	-1.14321	-1.12952	-1.14132	-1.10636	-1.16184	-1.18198	-1.20079	-1.20813	-1.16275	-1.13313	-1.12639
26.0064	-1.26388	-1.26801	-1.28437	-1.26636	-1.14202	-1.12848	-1.14201	-1.10675	-1.1635	-1.18355	-1.20224	-1.20921	-1.16403	-1.13435	-1.12731
26.0262	-1.24534	-1.26623	-1.28138	-1.26275	-1.14084	-1.12744	-1.14269	-1.10716	-1.16515	-1.18511	-1.20367	-1.21028	-1.1653	-1.13557	-1.12823
26.046	-1.22615	-1.26427	-1.27829	-1.25907	-1.13965	-1.12641	-1.14337	-1.10757	-1.16679	-1.18667	-1.2051	-1.21133	-1.16656	-1.13678	-1.12914
26.0658	-1.20651	-1.26213	-1.2751	-1.25532	-1.13847	-1.12538	-1.14405	-1.10799	-1.16844	-1.18821	-1.20652	-1.21237	-1.16781	-1.13799	-1.13005
26.0856	-1.18666	-1.25981	-1.2718	-1.2515	-1.13729	-1.12437	-1.14472	-1.10842	-1.17008	-1.18975	-1.20792	-1.2134	-1.16906	-1.13919	-1.13096
26.1054	-1.1668	-1.25732	-1.26841	-1.24761	-1.13612	-1.12336	-1.14539	-1.10886	-1.17171	-1.19128	-1.20932	-1.21442	-1.17029	-1.14039	-1.13186
26.1252	-1.14718	-1.25466	-1.26493	-1.24365	-1.13495	-1.12236	-1.14605	-1.10931	-1.17334	-1.1928	-1.2107	-1.21543	-1.17152	-1.14158	-1.13276
26.145	-1.12802	-1.25184	-1.26134	-1.23964	-1.13378	-1.12137	-1.14672	-1.10977	-1.17496	-1.19432	-1.21207	-1.21642	-1.17275	-1.14277	-1.13365
26.1648	-1.10956	-1.24886	-1.25767	-1.23557	-1.13263	-1.1204	-1.14738	-1.11023	-1.17658	-1.19582	-1.21343	-1.2174	-1.17396	-1.14395	-1.13454
26.1846	-1.09203	-1.24573	-1.2539	-1.23144	-1.13148	-1.11943	-1.14803	-1.11071	-1.1782	-1.19731	-1.21478	-1.21837	-1.17517	-1.14513	-1.13542
26.2044	-1.07565	-1.24245	-1.25004	-1.22726	-1.13034	-1.11848	-1.14869	-1.1112	-1.17981	-1.1988	-1.21612	-1.21933	-1.17637	-1.1463	-1.1363
26.2242	-1.06064	-1.23903	-1.2461	-1.22303	-1.12921	-1.11754	-1.14934	-1.11169	-1.18141	-1.20027	-1.21745	-1.22028	-1.17756	-1.14747	-1.13718
26.244	-1.04719	-1.23549	-1.24207	-1.21875	-1.12809	-1.11662	-1.14999	-1.1122	-1.18301	-1.20174	-1.21876	-1.22121	-1.17874	-1.14863	-1.13805
26.2638	-1.0355	-1.23182	-1.23796	-1.21442	-1.12698	-1.11571	-1.15063	-1.11271	-1.18461	-1.2032	-1.22006	-1.22213	-1.17992	-1.14978	-1.13891
26.2836	-1.02573	-1.22803	-1.23377	-1.21006	-1.12588	-1.11481	-1.15127	-1.11323	-1.1862	-1.20464	-1.22136	-1.22304	-1.18108	-1.15093	-1.13977
26.3034	-1.01804	-1.22414	-1.2295	-1.20566	-1.1248	-1.11394	-1.15191	-1.11377	-1.18778	-1.20608	-1.22263	-1.22393	-1.18224	-1.15208	-1.14062
26.3232	-1.01254	-1.22015	-1.22515	-1.20122	-1.12373	-1.11307	-1.15255	-1.11431	-1.18935	-1.20751	-1.2239	-1.22482	-1.18339	-1.15321	-1.14147
26.343	-1.00934	-1.21607	-1.22073	-1.19675	-1.12267	-1.11223	-1.15318	-1.11487	-1.19092	-1.20892	-1.22516	-1.22569	-1.18453	-1.15434	-1.14232
26.3628	-1.00851	-1.21192	-1.21624	-1.19225	-1.12163	-1.1114	-1.15381	-1.11543	-1.19249	-1.21033	-1.2264	-1.22655	-1.18567	-1.15547	-1.14316
26.3826	-1.01011	-1.20769	-1.21168	-1.18772	-1.1206	-1.11059	-1.15444	-1.116	-1.19405	-1.21173	-1.22763	-1.22739	-1.18679	-1.15659	-1.14399
26.4024	-1.01414	-1.2034	-1.20706	-1.18317	-1.11959	-1.1098	-1.15506	-1.11659	-1.1956	-1.21311	-1.22885	-1.22823	-1.18791	-1.1577	-1.14482
26.4222	-1.02059	-1.19905	-1.20237	-1.1786	-1.1186	-1.10903	-1.15569	-1.11718	-1.19714	-1.21449	-1.23005	-1.22905	-1.18901	-1.15881	-1.14564
26.442	-1.02942	-1.19467	-1.19763	-1.17402	-1.11763	-1.10828	-1.15631	-1.11779	-1.19868	-1.21585	-1.23125	-1.22985	-1.19011	-1.15991	-1.14646
26.4618	-1.04056	-1.19025	-1.19282	-1.16942	-1.11667	-1.10755	-1.15692	-1.11841	-1.20021	-1.21721	-1.23243	-1.23065	-1.1912	-1.161	-1.14728
26.4816	-1.05391	-1.18581	-1.18796	-1.1648	-1.11574	-1.10684	-1.15754	-1.11903	-1.20174	-1.21855	-1.2336	-1.23143	-1.19228	-1.16209	-1.14808
26.5014	-1.06931	-1.18135	-1.18305	-1.16018	-1.11482	-1.10616	-1.15815	-1.11967	-1.20326	-1.21988	-1.23475	-1.2322	-1.19335	-1.16317	-1.14889
26.5212	-1.08663	-1.17688	-1.17809	-1.15556	-1.11393	-1.1055	-1.15876	-1.12032	-1.20477	-1.2212	-1.23589	-1.23295	-1.19441	-1.16424	-1.14968
26.541	-1.10565	-1.17242	-1.17309	-1.15093	-1.11305	-1.10486	-1.15937	-1.12098	-1.20627	-1.22251	-1.23702	-1.2337	-1.19547	-1.16531	-1.15047
26.5608	-1.12617	-1.16797	-1.16805	-1.14631	-1.1122	-1.10424	-1.15997	-1.12164	-1.20776	-1.22381	-1.23814	-1.23443	-1.19651	-1.16637	-1.15126
26.5806	-1.14794	-1.16354	-1.16297	-1.14169	-1.11137	-1.10365	-1.16057	-1.12232	-1.20925	-1.2251	-1.23924	-1.23514	-1.19755	-1.16742	-1.15204
26.6004	-1.17071	-1.15914	-1.15785	-1.13707	-1.11057	-1.10308	-1.16117	-1.12301	-1.21073	-1.22638	-1.24033	-1.23585	-1.19857	-1.16847	-1.15281
26.6202	-1.1942	-1.15478	-1.1527	-1.13247	-1.10979	-1.10253	-1.16177	-1.12372	-1.2122	-1.22764	-1.2414	-1.23654	-1.19959	-1.16951	-1.15358
26.64	-1.2181	-1.15046	-1.14753	-1.12788	-1.10904	-1.10202	-1.16237	-1.12443	-1.21367	-1.22889	-1.24247	-1.23721	-1.20059	-1.17054	-1.15434
26.6598	-1.24212	-1.14619	-1.14233	-1.12331	-1.10831	-1.10153	-1.16296	-1.12515	-1.21512	-1.23013	-1.24352	-1.23788	-1.20159	-1.17156	-1.1551
26.6796	-1.26594	-1.14198	-1.1371	-1.11875	-1.1076	-1.10106	-1.16355	-1.12588	-1.21657	-1.23136	-1.24455	-1.23853	-1.20258	-1.17258	-1.15585
26.6994	-1.28924	-1.13783	-1.13187	-1.11422	-1.10692	-1.10062	-1.16414	-1.12663	-1.21801	-1.23258	-1.24557	-1.23916	-1.20355	-1.17359	-1.1566
26.7192	-1.31169	-1.13376	-1.12662	-1.10972	-1.10627	-1.10021	-1.16473	-1.12738	-1.21944	-1.23379	-1.24658	-1.23979	-1.20452	-1.17459	-1.15733
26.739	-1.33299	-1.12976	-1.12136	-1.10524	-1.10565	-1.09983	-1.16531	-1.12815	-1.22086	-1.23498	-1.24758	-1.2404	-1.20548	-1.17559	-1.15807
26.7588	-1.35281	-1.12584	-1.11609	-1.10079	-1.10506	-1.09947	-1.16589	-1.12892	-1.22228	-1.23616	-1.24856	-1.241	-1.20642	-1.17658	-1.15879
26.7786	-1.37086	-1.12201	-1.11083	-1.09638	-1.10449	-1.09915	-1.16647	-1.12971	-1.22368	-1.23733	-1.24952	-1.24158	-1.20736	-1.17756	-1.15951
26.7984	-1.38685	-1.11827	-1.10556	-1.09201	-1.10395	-1.09885	-1.16705	-1.13051	-1.22507	-1.23848	-1.25047	-1.24215	-1.20829	-1.17853	-1.16023
26.8182	-1.4005	-1.11462	-1.10031	-1.08767	-1.10345	-1.09858	-1.16763	-1.13132	-1.22646	-1.23963	-1.25141	-1.24271	-1.20921	-1.1795	-1.16093
26.838	-1.41158	-1.11107	-1.09506	-1.08338	-1.10297	-1.09834	-1.1682	-1.13214	-1.22783	-1.24076	-1.25234	-1.24325	-1.21011	-1.18045	-1.16164
26.8578	-1.41986	-1.10762	-1.08983	-1.07914	-1.10253	-1.09814	-1.16877	-1.13297	-1.2292	-1.24187	-1.25325	-1.24378	-1.21101	-1.1814	-1.16233
26.8776	-1.42515	-1.10427	-1.08461	-1.07494	-1.10211	-1.09796	-1.16934	-1.13381	-1.23056	-1.24298	-1.25414	-1.2443	-1.2119	-1.18235	-1.16302
26.8974	-1.42728	-1.10102	-1.07942	-1.0708	-1.10173	-1.09781	-1.16991	-1.13466	-1.2319	-1.24407	-1.25502	-1.2448	-1.21277	-1.18328	-1.1637
26.9172	-1.42612	-1.09788	-1.07426	-1.06671	-1.10138	-1.09769	-1.17048	-1.13552	-1.23324	-1.24515	-1.25589	-1.24529	-1.21364	-1.18421	-1.16438
26.937	-1.42158	-1.09484	-1.06913	-1.06268	-1.10106	-1.09761	-1.17104	-1.13639	-1.23457	-1.24622	-1.25674	-1.24576	-1.2145	-1.18512	-1.16504
26.9568	-1.4136	-1.0919	-1.06404	-1.0587	-1.10077	-1.09755	-1.17161	-1.13727	-1.23588	-1.24727	-1.25758	-1.24622	-1.21534	-1.18603	-1.16571
26.9766	-1.40215	-1.08907	-1.05898	-1.05479	-1.10052	-1.09753	-1.17217	-1.13816	-1.23719	-1.24831	-1.2584	-1.24667	-1.21617	-1.18693	-1.16636
26.9964	-1.38727	-1.08634	-1.05397	-1.05095	-1.1003	-1.09754	-1.17273	-1.13907	-1.23848	-1.24933	-1.2592	-1.24711	-1.217	-1.18783	-1.16701
27.0162	-1.369	-1.08371	-1.049	-1.04717	-1.10011	-1.09758	-1.17329	-1.13998	-1.23977	-1.25034	-1.26	-1.24753	-1.21781	-1.18871	-1.16765
27.036	-1.34746	-1.08117	-1.04409	-1.04346	-1.09996	-1.09765	-1.17384	-1.1409	-1.24104	-1.25134	-1.26077	-1.24793	-1.21861	-1.18959	-1.16828
27.0558	-1.32277	-1.07874	-1.03924	-1.03982	-1.09984	-1.09776	-1.1744	-1.14183	-1.2423	-1.25233	-1.26154	-1.24832	-1.2194	-1.19045	-1.16891
27.0756	-1.29512	-1.07639	-1.03445	-1.03626	-1.09976	-1.0979	-1.17495	-1.14278	-1.24356	-1.2533	-1.26228	-1.2487	-1.22018	-1.19131	-1.16953
27.0954	-1.26471	-1.07414	-1.02972	-1.03278	-1.09971	-1.09807	-1.1755	-1.14373	-1.2448	-1.25425	-1.26302	-1.24907	-1.22095	-1.19216	-1.17015
27.1152	-1.2318	-1.07197	-1.02507	-1.02937	-1.09969	-1.09827	-1.17605	-1.14469	-1.24603	-1.2552	-1.26373	-1.24942	-1.22171	-1.19301	-1.17075
27.135	-1.19667	-1.06988	-1.02049	-1.02605	-1.09972	-1.09851	-1.1766	-1.14566	-1.24724	-1.25613	-1.26444	-1.24976	-1.22246	-1.19384	-1.17135
27.1548	-1.15963	-1.06786	-1.01599	-1.02281	-1.09977	-1.09878	-1.17715	-1.14664	-1.24845	-1.25704	-1.26512	-1.25008	-1.2232	-1.19466	-1.17195
27.1746	-1.12102	-1.06592	-1.01157	-1.01966	-1.09986	-1.09909	-1.17769	-1.14764	-1.24964	-1.25794	-1.26579	-1.25039	-1.22392	-1.19548	-1.17253
27.1944	-1.08119	-1.06404	-1.00723	-1.0166	-1.09999	-1.09942	-1.17824	-1.14864	-1.25082	-1.25883	-1.26645	-1.25069	-1.22463	-1.19628	-1.17311
27.2142	-1.04054	-1.06222	-1.00299	-1.01363	-1.10016	-1.09979	-1.17878	-1.14965	-1.25199	-1.2597	-1.26709	-1.25097	-1.22534	-1.19708	-1.17368
27.234	-0.999451	-1.06045	-0.998849	-1.01075	-1.10036	-1.1002	-1.17932	-1.15066	-1.25315	-1.26055	-1.26772	-1.25123	-1.22603	-1.19787	-1.17424
27.2538	-0.958337	-1.05874	-0.994804	-1.00797	-1.10059	-1.10063	-1.17986	-1.15169	-1.2543	-1.2614	-1.26832	-1.25149	-1.22671	-1.19865	-1.1748
27.2736	-0.91761	-1.05706	-0.990864	-1.00528	-1.10086	-1.1011	-1.1804	-1.15273	-1.25543	-1.26222	-1.26892	-1.25173	-1.22738	-1.19942	-1.17535
27.2934	-0.877687	-1.05542	-0.987031	-1.00269	-1.10117	-1.10161	-1.18094	-1.15378	-1.25655	-1.26304	-1.2695	-1.25195	-1.22803	-1.20018	-1.17589
27.3132	-0.838981	-1.05382	-0.98331	-1.0002	-1.10152	-1.10215	-1.18147	-1.15483	-1.25765	-1.26383	-1.27006	-1.25216	-1.22868	-1.20093	-1.17642
27.333	-0.801898	-1.05223	-0.979706	-0.997816	-1.1019	-1.10272	-1.18201	-1.15589	-1.25875	-1.26462	-1.2706	-1.25236	-1.22931	-1.20167	-1.17694
27.3528	-0.766833	-1.05066	-0.976221	-0.995534	-1.10231	-1.10332	-1.18254	-1.15696	-1.25983	-1.26539	-1.27113	-1.25255	-1.22993	-1.2024	-1.17746
27.3726	-0.734162	-1.0491	-0.972861	-0.993358	-1.10277	-1.10396	-1.18307	-1.15804	-1.2609	-1.26614	-1.27165	-1.25272	-1.23054	-1.20313	-1.17797
27.3924	-0.704242	-1.04755	-0.969628	-0.991289	-1.10326	-1.10463	-1.1836	-1.15913	-1.26195	-1.26688	-1.27215	-1.25287	-1.23114	-1.20384	-1.17848
27.4122	-0.677404	-1.04599	-0.966527	-0.989328	-1.10378	-1.10533	-1.18413	-1.16022	-1.26299	-1.2676	-1.27263	-1.25301	-1.23173	-1.20454	-1.17897
27.432	-0.65395	-1.04443	-0.96356	-0.987478	-1.10434	-1.10607	-1.18466	-1.16133	-1.26402	-1.2683	-1.2731	-1.25314	-1.2323	-1.20524	-1.17946
27.4518	-0.63415	-1.04285	-0.960733	-0.985739	-1.10494	-1.10684	-1.18519	-1.16244	-1.26503	-1.269	-1.27355	-1.25325	-1.23286	-1.20592	-1.17994
27.4716	-0.618236	-1.04125	-0.958048	-0.984113	-1.10557	-1.10764	-1.18572	-1.16356	-1.26603	-1.26967	-1.27398	-1.25335	-1.23341	-1.2066	-1.18041
27.4914	-0.606401	-1.03963	-0.955508	-0.982602	-1.10624	-1.10847	-1.18624	-1.16468	-1.26702	-1.27033	-1.2744	-1.25344	-1.23395	-1.20726	-1.18087
27.5112	-0.598797	-1.03798	-0.953117	-0.981206	-1.10695	-1.10934	-1.18677	-1.16581	-1.26799	-1.27098	-1.2748	-1.25351	-1.23448	-1.20792	-1.18132
27.531	-0.595531	-1.0363	-0.950879	-0.979926	-1.10769	-1.11024	-1.18729	-1.16695	-1.26895	-1.27161	-1.27519	-1.25357	-1.23499	-1.20856	-1.18177
27.5508	-0.596667	-1.03458	-0.948796	-0.978764	-1.10846	-1.11117	-1.18781	-1.1681	-1.26989	-1.27222	-1.27555	-1.25361	-1.2355	-1.2092	-1.18221
27.5706	-0.602218	-1.03282	-0.946871	-0.977721	-1.10928	-1.11213	-1.18833	-1.16925	-1.27082	-1.27282	-1.27591	-1.25364	-1.23599	-1.20982	-1.18264
27.5904	-0.612154	-1.03101	-0.945107	-0.976797	-1.11012	-1.11313	-1.18885	-1.17041	-1.27173	-1.2734	-1.27624	-1.25365	-1.23646	-1.21043	-1.18306
27.6102	-0.626395	-1.02916	-0.943507	-0.975993	-1.111	-1.11415	-1.18937	-1.17157	-1.27263	-1.27396	-1.27656	-1.25365	-1.23693	-1.21104	-1.18348
27.63	-0.644816	-1.02725	-0.942073	-0.975311	-1.11192	-1.11521	-1.18989	-1.17274	-1.27351	-1.27451	-1.27687	-1.25364	-1.23738	-1.21163	-1.18388
27.6498	-0.667245	-1.02529	-0.940809	-0.97475	-1.11286	-1.1163	-1.19041	-1.17392	-1.27438	-1.27505	-1.27715	-1.25361	-1.23782	-1.21222	-1.18428
27.6696	-0.693467	-1.02329	-0.939717	-0.974313	-1.11385	-1.11742	-1.19092	-1.1751	-1.27523	-1.27556	-1.27742	-1.25357	-1.23825	-1.21279	-1.18467
27.6894	-0.723223	-1.02122	-0.938798	-0.973998	-1.11486	-1.11856	-1.19144	-1.17629	-1.27607	-1.27606	-1.27768	-1.25351	-1.23867	-1.21335	-1.18505
27.7092	-0.756217	-1.0191	-0.938055	-0.973807	-1.11591	-1.11974	-1.19195	-1.17748	-1.27689	-1.27655	-1.27791	-1.25345	-1.23907	-1.2139	-1.18542
27.729	-0.792113	-1.01693	-0.93749	-0.97374	-1.11699	-1.12095	-1.19246	-1.17868	-1.2777	-1.27702	-1.27813	-1.25336	-1.23946	-1.21445	-1.18578
27.7488	-0.830546	-1.01471	-0.937105	-0.973798	-1.11811	-1.12218	-1.19298	-1.17988	-1.27849	-1.27747	-1.27834	-1.25326	-1.23984	-1.21498	-1.18614
27.7686	-0.871118	-1.01244	-0.936902	-0.97398	-1.11925	-1.12345	-1.19349	-1.18109	-1.27927	-1.2779	-1.27852	-1.25315	-1.24021	-1.2155	-1.18649
27.7884	-0.913408	-1.01012	-0.936882	-0.974288	-1.12043	-1.12474	-1.19399	-1.1823	-1.28003	-1.27832	-1.27869	-1.25303	-1.24056	-1.21601	-1.18682
27.8082	-0.956973	-1.00775	-0.937046	-0.97472	-1.12164	-1.12606	-1.1945	-1.18351	-1.28077	-1.27872	-1.27885	-1.25289	-1.2409	-1.21651	-1.18715
27.828	-1.00135	-1.00535	-0.937396	-0.975278	-1.12288	-1.12741	-1.19501	-1.18473	-1.2815	-1.27911	-1.27898	-1.25273	-1.24123	-1.217	-1.18747
27.8478	-1.04609	-1.00291	-0.937934	-0.975961	-1.12415	-1.12878	-1.19552	-1.18595	-1.28221	-1.27948	-1.2791	-1.25256	-1.24154	-1.21747	-1.18778
27.8676	-1.09069	-1.00043	-0.938659	-0.976769	-1.12545	-1.13019	-1.19602	-1.18718	-1.2829	-1.27983	-1.27921	-1.25238	-1.24184	-1.21794	-1.18809
27.8874	-1.13469	-0.997932	-0.939572	-0.977702	-1.12678	-1.13162	-1.19653	-1.18841	-1.28358	-1.28017	-1.27929	-1.25219	-1.24213	-1.2184	-1.18838
27.9072	-1.17762	-0.995413	-0.940675	-0.97876	-1.12814	-1.13307	-1.19703	-1.18964	-1.28424	-1.28048	-1.27936	-1.25198	-1.24241	-1.21884	-1.18867
27.927	-1.21901	-0.992881	-0.941968	-0.979943	-1.12953	-1.13455	-1.19753	-1.19087	-1.28488	-1.28078	-1.27941	-1.25175	-1.24267	-1.21927	-1.18894
27.9468	-1.25842	-0.990345	-0.94345	-0.98125	-1.13094	-1.13605	-1.19803	-1.19211	-1.28551	-1.28107	-1.27945	-1.25151	-1.24292	-1.2197	-1.18921
27.9666	-1.29542	-0.987812	-0.945123	-0.98268	-1.13239	-1.13758	-1.19853	-1.19334	-1.28612	-1.28133	-1.27947	-1.25126	-1.24316	-1.22011	-1.18947
27.9864	-1.32961	-0.985291	-0.946986	-0.984234	-1.13385	-1.13913	-1.19903	-1.19458	-1.28671	-1.28158	-1.27947	-1.251	-1.24338	-1.22051	-1.18972
28.0062	-1.36061	-0.982791	-0.949038	-0.98591	-1.13535	-1.14071	-1.19952	-1.19582	-1.28728	-1.28182	-1.27945	-1.25072	-1.2436	-1.2209	-1.18996
28.026	-1.38809	-0.980323	-0.95128	-0.987708	-1.13687	-1.14231	-1.20002	-1.19707	-1.28784	-1.28203	-1.27942	-1.25042	-1.24379	-1.22127	-1.19019
28.0458	-1.41175	-0.977896	-0.953711	-0.989628	-1.13842	-1.14393	-1.20051	-1.19831	-1.28838	-1.28223	-1.27937	-1.25012	-1.24398	-1.22164	-1.19041
28.0656	-1.43131	-0.975522	-0.956329	-0.991668	-1.13999	-1.14557	-1.20101	-1.19955	-1.2889	-1.28241	-1.2793	-1.24979	-1.24415	-1.222	-1.19062
28.0854	-1.44656	-0.973211	-0.959134	-0.993828	-1.14159	-1.14723	-1.2015	-1.2008	-1.28941	-1.28257	-1.27922	-1.24946	-1.24431	-1.22234	-1.19083
28.1052	-1.45733	-0.970976	-0.962125	-0.996107	-1.1432	-1.14892	-1.20199	-1.20204	-1.2899	-1.28272	-1.27911	-1.24911	-1.24446	-1.22267	-1.19102
28.125	-1.46349	-0.968828	-0.965301	-0.998503	-1.14485	-1.15062	-1.20248	-1.20329	-1.29036	-1.28285	-1.279	-1.24875	-1.24459	-1.22299	-1.19121
28.1448	-1.46496	-0.966779	-0.968659	-1.00102	-1.14651	-1.15234	-1.20296	-1.20453	-1.29082	-1.28296	-1.27886	-1.24837	-1.24471	-1.2233	-1.19138
28.1646	-1.46172	-0.964843	-0.972199	-1.00364	-1.14819	-1.15408	-1.20345	-1.20578	-1.29125	-1.28305	-1.27871	-1.24798	-1.24481	-1.2236	-1.19155
28.1844	-1.45378	-0.963031	-0.975918	-1.00639	-1.1499	-1.15584	-1.20394	-1.20702	-1.29166	-1.28313	-1.27854	-1.24758	-1.24491	-1.22389	-1.1917
28.2042	-1.44124	-0.961358	-0.979815	-1.00924	-1.15162	-1.15762	-1.20442	-1.20826	-1.29206	-1.28319	-1.27835	-1.24716	-1.24499	-1.22416	-1.19185
28.224	-1.4242	-0.959836	-0.983886	-1.01221	-1.15337	-1.15941	-1.2049	-1.2095	-1.29243	-1.28323	-1.27815	-1.24673	-1.24505	-1.22442	-1.19199
28.2438	-1.40284	-0.958478	-0.98813	-1.01529	-1.15513	-1.16122	-1.20538	-1.21074	-1.29279	-1.28325	-1.27793	-1.24628	-1.2451	-1.22467	-1.19212
28.2636	-1.37738	-0.957298	-0.992544	-1.01847	-1.15691	-1.16305	-1.20586	-1.21197	-1.29313	-1.28326	-1.27769	-1.24582	-1.24514	-1.22491	-1.19224
28.2834	-1.34808	-0.956309	-0.997126	-1.02177	-1.15871	-1.16489	-1.20633	-1.21321	-1.29345	-1.28325	-1.27743	-1.24535	-1.24517	-1.22514	-1.19235
28.3032	-1.31525	-0.955524	-1.00187	-1.02516	-1.16052	-1.16674	-1.20681	-1.21444	-1.29376	-1.28322	-1.27716	-1.24487	-1.24518	-1.22536	-1.19244
28.323	-1.27923	-0.954956	-1.00678	-1.02867	-1.16235	-1.16861	-1.20728	-1.21567	-1.29404	-1.28317	-1.27687	-1.24437	-1.24518	-1.22556	-1.19253
28.3428	-1.24038	-0.954619	-1.01184	-1.03227	-1.1642	-1.17049	-1.20775	-1.21689	-1.2943	-1.2831	-1.27656	-1.24385	-1.24516	-1.22575	-1.19262
28.3626	-1.19913	-0.954524	-1.01706	-1.03598	-1.16606	-1.17238	-1.20822	-1.21811	-1.29455	-1.28302	-1.27624	-1.24333	-1.24514	-1.22593	-1.19269
28.3824	-1.1559	-0.954685	-1.02243	-1.03978	-1.16793	-1.17429	-1.20869	-1.21933	-1.29477	-1.28292	-1.2759	-1.24279	-1.24509	-1.2261	-1.19275
28.4022	-1.11115	-0.955114	-1.02795	-1.04368	-1.16981	-1.1762	-1.20915	-1.22054	-1.29498	-1.2828	-1.27554	-1.24223	-1.24504	-1.22625	-1.1928
28.422	-1.06534	-0.955822	-1.03361	-1.04768	-1.17171	-1.17812	-1.20961	-1.22175	-1.29516	-1.28266	-1.27516	-1.24167	-1.24497	-1.2264	-1.19284
28.4418	-1.01896	-0.956821	-1.03941	-1.05176	-1.17361	-1.18006	-1.21007	-1.22295	-1.29533	-1.28251	-1.27477	-1.24109	-1.24489	-1.22653	-1.19287
28.4616	-0.972487	-0.958121	-1.04534	-1.05594	-1.17553	-1.182	-1.21053	-1.22415	-1.29548	-1.28233	-1.27436	-1.24049	-1.24479	-1.22665	-1.19289
28.4814	-0.926418	-0.959733	-1.0514	-1.06021	-1.17746	-1.18395	-1.21099	-1.22534	-1.29561	-1.28214	-1.27393	-1.23989	-1.24468	-1.22676	-1.1929
28.5012	-0.881234	-0.961667	-1.05759	-1.06456	-1.17939	-1.1859	-1.21144	-1.22653	-1.29571	-1.28193	-1.27349	-1.23927	-1.24456	-1.22685	-1.19291
28.521	-0.83741	-0.963932	-1.0639	-1.069	-1.18134	-1.18787	-1.21189	-1.22771	-1.2958	-1.28171	-1.27303	-1.23863	-1.24442	-1.22693	-1.1929
28.5408	-0.795406	-0.966536	-1.07032	-1.07352	-1.18328	-1.18984	-1.21234	-1.22888	-1.29587	-1.28146	-1.27255	-1.23799	-1.24427	-1.227	-1.19288
28.5606	-0.755663	-0.969486	-1.07686	-1.07811	-1.18524	-1.19181	-1.21279	-1.23005	-1.29591	-1.2812	-1.27205	-1.23733	-1.24411	-1.22706	-1.19285
28.5804	-0.718598	-0.972791	-1.0835	-1.08278	-1.1872	-1.19378	-1.21323	-1.23121	-1.29594	-1.28092	-1.27154	-1.23665	-1.24393	-1.22711	-1.19281
28.6002	-0.684601	-0.976456	-1.09024	-1.08753	-1.18917	-1.19576	-1.21367	-1.23236	-1.29595	-1.28062	-1.27101	-1.23597	-1.24374	-1.22714	-1.19277
28.62	-0.65403	-0.980486	-1.09708	-1.09235	-1.19113	-1.19775	-1.21411	-1.23351	-1.29593	-1.2803	-1.27046	-1.23527	-1.24353	-1.22716	-1.19271
28.6398	-0.627206	-0.984886	-1.10401	-1.09724	-1.1931	-1.19973	-1.21454	-1.23465	-1.2959	-1.27996	-1.2699	-1.23456	-1.24331	-1.22717	-1.19264
28.6596	-0.604413	-0.989659	-1.11102	-1.10219	-1.19508	-1.20172	-1.21497	-1.23578	-1.29585	-1.27961	-1.26932	-1.23383	-1.24308	-1.22717	-1.19256
28.6794	-0.585893	-0.994808	-1.11811	-1.10721	-1.19705	-1.2037	-1.2154	-1.2369	-1.29577	-1.27924	-1.26872	-1.23309	-1.24283	-1.22715	-1.19247
28.6992	-0.571845	-1.00034	-1.12527	-1.11229	-1.19902	-1.20568	-1.21583	-1.23801	-1.29568	-1.27885	-1.26811	-1.23234	-1.24257	-1.22712	-1.19237
28.719	-0.562422	-1.00624	-1.1325	-1.11743	-1.201	-1.20767	-1.21625	-1.23911	-1.29556	-1.27844	-1.26747	-1.23158	-1.2423	-1.22708	-1.19227
28.7388	-0.55773	-1.01252	-1.13979	-1.12262	-1.20297	-1.20965	-1.21667	-1.2402	-1.29542	-1.27801	-1.26683	-1.2308	-1.24201	-1.22702	-1.19215
28.7586	-0.557829	-1.01918	-1.14713	-1.12787	-1.20494	-1.21162	-1.21708	-1.24128	-1.29526	-1.27757	-1.26616	-1.23001	-1.24171	-1.22696	-1.19202
28.7784	-0.56273	-1.02622	-1.15452	-1.13317	-1.2069	-1.2136	-1.21749	-1.24235	-1.29508	-1.27711	-1.26548	-1.22921	-1.24139	-1.22688	-1.19188
28.7982	-0.572398	-1.03362	-1.16196	-1.13851	-1.20886	-1.21556	-1.2179	-1.24341	-1.29488	-1.27663	-1.26478	-1.22839	-1.24106	-1.22679	-1.19173
28.818	-0.586751	-1.04139	-1.16943	-1.14389	-1.21082	-1.21753	-1.2183	-1.24446	-1.29466	-1.27613	-1.26406	-1.22757	-1.24072	-1.22668	-1.19157
28.8378	-0.605663	-1.04952	-1.17693	-1.14932	-1.21277	-1.21948	-1.2187	-1.2455	-1.29442	-1.27561	-1.26333	-1.22673	-1.24036	-1.22656	-1.1914
28.8576	-0.628963	-1.05801	-1.18445	-1.15479	-1.21471	-1.22143	-1.2191	-1.24653	-1.29416	-1.27507	-1.26258	-1.22587	-1.23999	-1.22643	-1.19122
28.8774	-0.656441	-1.06684	-1.19199	-1.16029	-1.21665	-1.22337	-1.21949	-1.24754	-1.29387	-1.27452	-1.26181	-1.22501	-1.23961	-1.22629	-1.19103
28.8972	-0.687848	-1.07601	-1.19953	-1.16582	-1.21857	-1.22531	-1.21988	-1.24854	-1.29357	-1.27395	-1.26103	-1.22413	-1.23921	-1.22614	-1.19082
28.917	-0.722899	-1.0855	-1.20709	-1.17138	-1.22049	-1.22723	-1.22026	-1.24953	-1.29324	-1.27336	-1.26023	-1.22324	-1.2388	-1.22597	-1.19061
28.9368	-0.761278	-1.09532	-1.21463	-1.17697	-1.2224	-1.22914	-1.22064	-1.25051	-1.29289	-1.27275	-1.25942	-1.22234	-1.23837	-1.22579	-1.19039
28.9566	-0.802642	-1.10543	-1.22217	-1.18258	-1.22429	-1.23104	-1.22101	-1.25147	-1.29252	-1.27212	-1.25858	-1.22142	-1.23793	-1.22559	-1.19016
28.9764	-0.846623	-1.11584	-1.2297	-1.18821	-1.22617	-1.23293	-1.22138	-1.25242	-1.29213	-1.27148	-1.25773	-1.2205	-1.23748	-1.22539	-1.18991
28.9962	-0.892833	-1.12652	-1.2372	-1.19385	-1.22804	-1.23481	-1.22174	-1.25336	-1.29172	-1.27082	-1.25687	-1.21956	-1.23701	-1.22517	-1.18966
29.016	-0.940869	-1.13747	-1.24467	-1.19951	-1.2299	-1.23667	-1.2221	-1.25428	-1.29128	-1.27014	-1.25598	-1.2186	-1.23653	-1.22493	-1.1894
29.0358	-0.990317	-1.14867	-1.2521	-1.20518	-1.23174	-1.23852	-1.22245	-1.25519	-1.29083	-1.26944	-1.25509	-1.21764	-1.23604	-1.22469	-1.18912
29.0556	-1.04076	-1.16009	-1.2595	-1.21085	-1.23357	-1.24036	-1.2228	-1.25608	-1.29035	-1.26872	-1.25417	-1.21666	-1.23553	-1.22443	-1.18884
29.0754	-1.09177	-1.17173	-1.26684	-1.21653	-1.23538	-1.24217	-1.22315	-1.25696	-1.28985	-1.26799	-1.25324	-1.21568	-1.23501	-1.22416	-1.18854
29.0952	-1.14293	-1.18356	-1.27413	-1.22221	-1.23717	-1.24397	-1.22348	-1.25782	-1.28933	-1.26723	-1.25229	-1.21468	-1.23447	-1.22388	-1.18824
29.115	-1.19383	-1.19557	-1.28136	-1.22788	-1.23895	-1.24576	-1.22381	-1.25866	-1.28878	-1.26646	-1.25133	-1.21367	-1.23392	-1.22358	-1.18792
29.1348	-1.24407	-1.20773	-1.28852	-1.23355	-1.24071	-1.24752	-1.22414	-1.25949	-1.28822	-1.26567	-1.25035	-1.21264	-1.23336	-1.22327	-1.18759
29.1546	-1.29326	-1.22002	-1.2956	-1.23921	-1.24244	-1.24927	-1.22446	-1.2603	-1.28763	-1.26487	-1.24935	-1.21161	-1.23278	-1.22295	-1.18725
29.1744	-1.34104	-1.23243	-1.30261	-1.24485	-1.24416	-1.251	-1.22477	-1.2611	-1.28703	-1.26404	-1.24834	-1.21056	-1.23219	-1.22261	-1.1869
29.1942	-1.38706	-1.24494	-1.30953	-1.25048	-1.24586	-1.2527	-1.22508	-1.26187	-1.28639	-1.2632	-1.24731	-1.2095	-1.23158	-1.22226	-1.18655
29.214	-1.43101	-1.25751	-1.31635	-1.25609	-1.24753	-1.25439	-1.22538	-1.26263	-1.28574	-1.26234	-1.24626	-1.20843	-1.23097	-1.2219	-1.18618
29.2338	-1.47259	-1.27013	-1.32308	-1.26167	-1.24918	-1.25605	-1.22567	-1.26337	-1.28507	-1.26146	-1.2452	-1.20735	-1.23033	-1.22152	-1.1858
29.2536	-1.51155	-1.28277	-1.3297	-1.26723	-1.25081	-1.25769	-1.22596	-1.2641	-1.28437	-1.26056	-1.24413	-1.20625	-1.22969	-1.22114	-1.1854
29.2734	-1.54767	-1.29542	-1.33621	-1.27276	-1.25241	-1.25931	-1.22624	-1.2648	-1.28365	-1.25965	-1.24303	-1.20515	-1.22903	-1.22073	-1.185
29.2932	-1.58075	-1.30804	-1.34261	-1.27826	-1.25399	-1.2609	-1.22651	-1.26549	-1.28291	-1.25872	-1.24192	-1.20403	-1.22836	-1.22032	-1.18459
29.313	-1.61064	-1.32062	-1.34888	-1.28372	-1.25555	-1.26247	-1.22678	-1.26616	-1.28215	-1.25777	-1.2408	-1.2029	-1.22767	-1.21989	-1.18417
29.3328	-1.63724	-1.33312	-1.35503	-1.28914	-1.25707	-1.26401	-1.22704	-1.2668	-1.28137	-1.2568	-1.23966	-1.20176	-1.22697	-1.21945	-1.18373
29.3526	-1.66045	-1.34553	-1.36104	-1.29452	-1.25857	-1.26553	-1.22729	-1.26743	-1.28056	-1.25582	-1.2385	-1.20061	-1.22626	-1.219	-1.18329
29.3724	-1.68025	-1.35783	-1.36691	-1.29985	-1.26004	-1.26701	-1.22753	-1.26804	-1.27973	-1.25481	-1.23733	-1.19945	-1.22553	-1.21853	-1.18283
29.3922	-1.69662	-1.36998	-1.37265	-1.30513	-1.26149	-1.26847	-1.22777	-1.26863	-1.27888	-1.25379	-1.23614	-1.19828	-1.22479	-1.21806	-1.18237
29.412	-1.70959	-1.38197	-1.37823	-1.31036	-1.2629	-1.2699	-1.228	-1.26919	-1.27801	-1.25275	-1.23494	-1.19709	-1.22403	-1.21756	-1.18189
29.4318	-1.71924	-1.39377	-1.38366	-1.31554	-1.26428	-1.27131	-1.22821	-1.26974	-1.27712	-1.2517	-1.23372	-1.1959	-1.22326	-1.21706	-1.1814
29.4516	-1.72566	-1.40535	-1.38894	-1.32065	-1.26564	-1.27268	-1.22842	-1.27026	-1.2762	-1.25062	-1.23249	-1.19469	-1.22248	-1.21654	-1.18091
29.4714	-1.72899	-1.4167	-1.39405	-1.32571	-1.26696	-1.27402	-1.22863	-1.27077	-1.27526	-1.24953	-1.23124	-1.19348	-1.22169	-1.21601	-1.1804
29.4912	-1.72937	-1.4278	-1.39899	-1.33069	-1.26825	-1.27533	-1.22882	-1.27125	-1.2743	-1.24842	-1.22998	-1.19225	-1.22088	-1.21546	-1.17988
29.511	-1.727	-1.43861	-1.40377	-1.33561	-1.2695	-1.27661	-1.229	-1.2717	-1.27332	-1.2473	-1.2287	-1.19101	-1.22005	-1.21491	-1.17935
29.5308	-1.72208	-1.44912	-1.40837	-1.34046	-1.27073	-1.27786	-1.22918	-1.27214	-1.27231	-1.24616	-1.2274	-1.18976	-1.21922	-1.21433	-1.17881
29.5506	-1.71484	-1.45932	-1.41279	-1.34524	-1.27191	-1.27907	-1.22934	-1.27255	-1.27129	-1.245	-1.22609	-1.1885	-1.21837	-1.21375	-1.17825
29.5704	-1.70551	-1.46917	-1.41703	-1.34994	-1.27307	-1.28025	-1.2295	-1.27294	-1.27024	-1.24382	-1.22477	-1.18723	-1.21751	-1.21315	-1.17769
29.5902	-1.69436	-1.47866	-1.42109	-1.35455	-1.27419	-1.28139	-1.22965	-1.27331	-1.26917	-1.24262	-1.22343	-1.18595	-1.21663	-1.21254	-1.17712
29.61	-1.68165	-1.48777	-1.42496	-1.35909	-1.27527	-1.2825	-1.22978	-1.27365	-1.26807	-1.24141	-1.22208	-1.18466	-1.21574	-1.21192	-1.17653
29.6298	-1.66765	-1.49648	-1.42863	-1.36353	-1.27632	-1.28358	-1.22991	-1.27397	-1.26696	-1.24018	-1.22071	-1.18336	-1.21484	-1.21128	-1.17594
29.6496	-1.65263	-1.50478	-1.43212	-1.36789	-1.27733	-1.28461	-1.23003	-1.27426	-1.26582	-1.23894	-1.21932	-1.18204	-1.21392	-1.21063	-1.17533
29.6694	-1.63686	-1.51265	-1.4354	-1.37216	-1.2783	-1.28561	-1.23013	-1.27453	-1.26466	-1.23767	-1.21793	-1.18072	-1.21299	-1.20997	-1.17472
29.6892	-1.6206	-1.52008	-1.43849	-1.37633	-1.27924	-1.28658	-1.23023	-1.27478	-1.26348	-1.23639	-1.21651	-1.17939	-1.21205	-1.2093	-1.17409
29.709	-1.60413	-1.52705	-1.44137	-1.38041	-1.28013	-1.2875	-1.23031	-1.275	-1.26228	-1.2351	-1.21508	-1.17805	-1.2111	-1.20861	-1.17345
29.7288	-1.58767	-1.53354	-1.44405	-1.38438	-1.28099	-1.28839	-1.23038	-1.27519	-1.26106	-1.23378	-1.21364	-1.17669	-1.21013	-1.20791	-1.1728
29.7486	-1.57147	-1.53956	-1.44653	-1.38825	-1.28181	-1.28924	-1.23044	-1.27536	-1.25981	-1.23245	-1.21219	-1.17533	-1.20914	-1.20719	-1.17214
29.7684	-1.55575	-1.54508	-1.4488	-1.39202	-1.28259	-1.29004	-1.23049	-1.2755	-1.25854	-1.2311	-1.21072	-1.17396	-1.20815	-1.20646	-1.17147
29.7882	-1.54069	-1.5501	-1.45086	-1.39568	-1.28332	-1.29081	-1.23053	-1.27562	-1.25725	-1.22974	-1.20923	-1.17258	-1.20714	-1.20572	-1.17079
29.808	-1.52647	-1.55461	-1.45271	-1.39923	-1.28402	-1.29154	-1.23056	-1.27571	-1.25594	-1.22836	-1.20773	-1.17118	-1.20612	-1.20497	-1.1701
29.8278	-1.51326	-1.5586	-1.45435	-1.40266	-1.28468	-1.29223	-1.23057	-1.27578	-1.25461	-1.22696	-1.20622	-1.16978	-1.20508	-1.2042	-1.1694
29.8476	-1.50117	-1.56207	-1.45578	-1.40598	-1.28529	-1.29287	-1.23057	-1.27581	-1.25325	-1.22555	-1.20469	-1.16837	-1.20404	-1.20342	-1.16869
29.8674	-1.49032	-1.56501	-1.457	-1.40918	-1.28586	-1.29347	-1.23056	-1.27582	-1.25187	-1.22412	-1.20315	-1.16695	-1.20298	-1.20263	-1.16796
29.8872	-1.48077	-1.56742	-1.458	-1.41226	-1.28639	-1.29403	-1.23054	-1.27581	-1.25048	-1.22267	-1.2016	-1.16552	-1.2019	-1.20183	-1.16723
29.907	-1.47259	-1.56931	-1.45879	-1.41522	-1.28687	-1.29455	-1.2305	-1.27576	-1.24906	-1.22121	-1.20003	-1.16408	-1.20082	-1.20101	-1.16648
29.9268	-1.46579	-1.57066	-1.45938	-1.41806	-1.28731	-1.29502	-1.23045	-1.27569	-1.24762	-1.21973	-1.19844	-1.16263	-1.19972	-1.20018	-1.16573
29.9466	-1.46037	-1.57147	-1.45974	-1.42077	-1.28771	-1.29545	-1.23039	-1.27559	-1.24615	-1.21823	-1.19685	-1.16117	-1.19861	-1.19933	-1.16496
29.9664	-1.4563	-1.57176	-1.4599	-1.42335	-1.28807	-1.29584	-1.23032	-1.27546	-1.24467	-1.21672	-1.19524	-1.1597	-1.19748	-1.19847	-1.16418
29.9862	-1.45355	-1.57153	-1.45985	-1.4258	-1.28838	-1.29618	-1.23023	-1.2753	-1.24316	-1.21519	-1.19362	-1.15822	-1.19634	-1.1976	-1.16339
30.006	-1.45202	-1.57077	-1.45959	-1.42812	-1.28864	-1.29648	-1.23012	-1.27511	-1.24164	-1.21365	-1.19198	-1.15674	-1.19519	-1.19672	-1.1626
30.0258	-1.45163	-1.5695	-1.45912	-1.4303	-1.28886	-1.29673	-1.23	-1.2749	-1.24009	-1.21209	-1.19033	-1.15524	-1.19403	-1.19583	-1.16179
30.0456	-1.45225	-1.56772	-1.45845	-1.43235	-1.28904	-1.29693	-1.22987	-1.27465	-1.23852	-1.21052	-1.18867	-1.15374	-1.19285	-1.19492	-1.16097
30.0654	-1.45376	-1.56544	-1.45757	-1.43426	-1.28917	-1.29709	-1.22972	-1.27438	-1.23693	-1.20892	-1.18699	-1.15223	-1.19167	-1.19399	-1.16013
30.0852	-1.45601	-1.56267	-1.45648	-1.43603	-1.28925	-1.29721	-1.22956	-1.27407	-1.23532	-1.20732	-1.18531	-1.1507	-1.19046	-1.19306	-1.15929
30.105	-1.45884	-1.55942	-1.4552	-1.43766	-1.28929	-1.29727	-1.22938	-1.27374	-1.23369	-1.2057	-1.1836	-1.14917	-1.18925	-1.19211	-1.15844
30.1248	-1.46207	-1.55571	-1.45371	-1.43915	-1.28928	-1.29729	-1.22919	-1.27338	-1.23203	-1.20406	-1.18189	-1.14763	-1.18803	-1.19115	-1.15758
30.1446	-1.46553	-1.55154	-1.45203	-1.44049	-1.28922	-1.29726	-1.22898	-1.27298	-1.23036	-1.20241	-1.18016	-1.14609	-1.18679	-1.19018	-1.15671
30.1644	-1.46904	-1.54693	-1.45016	-1.44169	-1.28912	-1.29719	-1.22876	-1.27256	-1.22866	-1.20074	-1.17842	-1.14453	-1.18554	-1.18919	-1.15582
30.1842	-1.47241	-1.54189	-1.44809	-1.44274	-1.28897	-1.29707	-1.22852	-1.2721	-1.22695	-1.19905	-1.17667	-1.14296	-1.18427	-1.1882	-1.15493
30.204	-1.47546	-1.53645	-1.44584	-1.44365	-1.28878	-1.29689	-1.22826	-1.27162	-1.22521	-1.19736	-1.17491	-1.14139	-1.183	-1.18719	-1.15402
30.2238	-1.47801	-1.53061	-1.4434	-1.4444	-1.28853	-1.29667	-1.22799	-1.2711	-1.22346	-1.19564	-1.17313	-1.13981	-1.18171	-1.18616	-1.15311
30.2436	-1.4799	-1.52439	-1.44078	-1.44501	-1.28824	-1.29641	-1.2277	-1.27055	-1.22168	-1.19391	-1.17134	-1.13822	-1.18041	-1.18513	-1.15218
30.2634	-1.48096	-1.51781	-1.43798	-1.44547	-1.28791	-1.29609	-1.22739	-1.26998	-1.21988	-1.19217	-1.16954	-1.13662	-1.1791	-1.18408	-1.15124
30.2832	-1.48104	-1.5109	-1.43501	-1.44577	-1.28752	-1.29572	-1.22707	-1.26937	-1.21806	-1.19041	-1.16773	-1.13502	-1.17777	-1.18302	-1.1503
30.303	-1.48	-1.50367	-1.43186	-1.44592	-1.28709	-1.29531	-1.22673	-1.26872	-1.21623	-1.18864	-1.1659	-1.1334	-1.17644	-1.18194	-1.14934
30.3228	-1.47774	-1.49613	-1.42855	-1.44592	-1.28661	-1.29485	-1.22637	-1.26805	-1.21437	-1.18685	-1.16407	-1.13178	-1.17509	-1.18086	-1.14837
30.3426	-1.47415	-1.48832	-1.42508	-1.44576	-1.28608	-1.29433	-1.22599	-1.26734	-1.21249	-1.18505	-1.16222	-1.13015	-1.17373	-1.17976	-1.14739
30.3624	-1.46914	-1.48025	-1.42145	-1.44545	-1.28551	-1.29377	-1.2256	-1.26661	-1.21059	-1.18323	-1.16036	-1.12852	-1.17236	-1.17864	-1.1464
30.3822	-1.46267	-1.47194	-1.41766	-1.44499	-1.28489	-1.29316	-1.22519	-1.26584	-1.20868	-1.1814	-1.15848	-1.12687	-1.17097	-1.17752	-1.14541
30.402	-1.45469	-1.46342	-1.41372	-1.44437	-1.28422	-1.2925	-1.22476	-1.26504	-1.20674	-1.17955	-1.1566	-1.12522	-1.16958	-1.17638	-1.1444
30.4218	-1.44519	-1.4547	-1.40964	-1.4436	-1.2835	-1.29179	-1.22431	-1.2642	-1.20478	-1.1777	-1.15471	-1.12356	-1.16817	-1.17524	-1.14338
30.4416	-1.43418	-1.44581	-1.40541	-1.44267	-1.28273	-1.29103	-1.22384	-1.26333	-1.20281	-1.17582	-1.1528	-1.12189	-1.16675	-1.17407	-1.14235
30.4614	-1.4217	-1.43676	-1.40106	-1.44158	-1.28192	-1.29021	-1.22335	-1.26244	-1.20081	-1.17393	-1.15088	-1.12022	-1.16532	-1.1729	-1.1413
30.4812	-1.4078	-1.42759	-1.39657	-1.44034	-1.28106	-1.28935	-1.22285	-1.2615	-1.19879	-1.17203	-1.14896	-1.11854	-1.16387	-1.17172	-1.14025
30.501	-1.39257	-1.41832	-1.39195	-1.43894	-1.28015	-1.28844	-1.22232	-1.26054	-1.19676	-1.17012	-1.14702	-1.11685	-1.16242	-1.17052	-1.13919
30.5208	-1.3761	-1.40896	-1.38721	-1.43739	-1.2792	-1.28748	-1.22177	-1.25954	-1.19471	-1.16819	-1.14507	-1.11515	-1.16095	-1.16931	-1.13812
30.5406	-1.35853	-1.39953	-1.38236	-1.43568	-1.2782	-1.28647	-1.22121	-1.25851	-1.19263	-1.16625	-1.14311	-1.11345	-1.15948	-1.16809	-1.13704
30.5604	-1.33999	-1.39007	-1.3774	-1.43382	-1.27715	-1.28541	-1.22062	-1.25744	-1.19054	-1.16429	-1.14114	-1.11174	-1.15799	-1.16685	-1.13595
30.5802	-1.32064	-1.38058	-1.37233	-1.4318	-1.27605	-1.2843	-1.22002	-1.25635	-1.18843	-1.16232	-1.13915	-1.11002	-1.15649	-1.1656	-1.13484
30.6	-1.30067	-1.37109	-1.36716	-1.42963	-1.27491	-1.28314	-1.21939	-1.25522	-1.18631	-1.16034	-1.13716	-1.1083	-1.15498	-1.16435	-1.13373
30.6198	-1.28027	-1.36162	-1.3619	-1.4273	-1.27372	-1.28193	-1.21874	-1.25405	-1.18416	-1.15834	-1.13516	-1.10657	-1.15345	-1.16307	-1.13261
30.6396	-1.25963	-1.35219	-1.35655	-1.42482	-1.27248	-1.28067	-1.21807	-1.25285	-1.18199	-1.15633	-1.13315	-1.10483	-1.15192	-1.16179	-1.13148
30.6594	-1.23898	-1.34282	-1.35111	-1.42219	-1.2712	-1.27936	-1.21738	-1.25162	-1.17981	-1.15431	-1.13112	-1.10309	-1.15037	-1.1605	-1.13033
30.6792	-1.21852	-1.33353	-1.3456	-1.41941	-1.26987	-1.278	-1.21667	-1.25036	-1.17761	-1.15228	-1.12909	-1.10134	-1.14882	-1.15919	-1.12918
30.699	-1.19849	-1.32432	-1.34002	-1.41648	-1.26849	-1.27659	-1.21594	-1.24906	-1.17539	-1.15023	-1.12705	-1.09958	-1.14725	-1.15787	-1.12802
30.7188	-1.17911	-1.31523	-1.33436	-1.41339	-1.26707	-1.27513	-1.21518	-1.24773	-1.17315	-1.14817	-1.125	-1.09782	-1.14567	-1.15654	-1.12685
30.7386	-1.1606	-1.30626	-1.32865	-1.41016	-1.2656	-1.27362	-1.21441	-1.24636	-1.1709	-1.1461	-1.12293	-1.09605	-1.14408	-1.1552	-1.12566
30.7584	-1.14317	-1.29744	-1.32288	-1.40679	-1.26409	-1.27207	-1.21361	-1.24496	-1.16862	-1.14401	-1.12086	-1.09427	-1.14248	-1.15384	-1.12447
30.7782	-1.12705	-1.28877	-1.31706	-1.40326	-1.26253	-1.27046	-1.21278	-1.24353	-1.16633	-1.14191	-1.11878	-1.09249	-1.14087	-1.15248	-1.12327
30.798	-1.11242	-1.28026	-1.31119	-1.39959	-1.26093	-1.2688	-1.21194	-1.24206	-1.16403	-1.1398	-1.11669	-1.0907	-1.13925	-1.1511	-1.12206
30.8178	-1.09948	-1.27194	-1.30528	-1.39578	-1.25929	-1.2671	-1.21107	-1.24056	-1.1617	-1.13768	-1.11459	-1.08891	-1.13762	-1.14971	-1.12083
30.8376	-1.08839	-1.26381	-1.29934	-1.39182	-1.25759	-1.26535	-1.21018	-1.23902	-1.15936	-1.13555	-1.11249	-1.08711	-1.13598	-1.14831	-1.1196
30.8574	-1.07932	-1.25588	-1.29337	-1.38773	-1.25586	-1.26355	-1.20927	-1.23745	-1.157	-1.1334	-1.11037	-1.08531	-1.13432	-1.1469	-1.11836
30.8772	-1.0724	-1.24816	-1.28738	-1.3835	-1.25408	-1.2617	-1.20833	-1.23585	-1.15463	-1.13125	-1.10824	-1.08349	-1.13266	-1.14547	-1.11711
30.897	-1.06773	-1.24066	-1.28136	-1.37913	-1.25226	-1.25981	-1.20737	-1.23421	-1.15223	-1.12908	-1.10611	-1.08168	-1.13099	-1.14404	-1.11585
30.9168	-1.06541	-1.23339	-1.27534	-1.37462	-1.2504	-1.25786	-1.20638	-1.23254	-1.14983	-1.1269	-1.10396	-1.07986	-1.1293	-1.14259	-1.11457
30.9366	-1.06551	-1.22635	-1.2693	-1.36998	-1.24849	-1.25587	-1.20537	-1.23084	-1.1474	-1.12471	-1.10181	-1.07803	-1.12761	-1.14113	-1.11329
30.9564	-1.06805	-1.21954	-1.26326	-1.36521	-1.24654	-1.25384	-1.20434	-1.2291	-1.14496	-1.1225	-1.09965	-1.0762	-1.1259	-1.13966	-1.112
30.9762	-1.07305	-1.21297	-1.25723	-1.36031	-1.24455	-1.25175	-1.20328	-1.22732	-1.14251	-1.12029	-1.09748	-1.07436	-1.12419	-1.13818	-1.1107
30.996	-1.08049	-1.20664	-1.2512	-1.35529	-1.24251	-1.24962	-1.2022	-1.22552	-1.14003	-1.11806	-1.09531	-1.07252	-1.12246	-1.13669	-1.10939
31.0158	-1.09033	-1.20056	-1.24518	-1.35013	-1.24044	-1.24745	-1.20109	-1.22368	-1.13754	-1.11583	-1.09312	-1.07067	-1.12073	-1.13519	-1.10807
31.0356	-1.1025	-1.19472	-1.23917	-1.34486	-1.23832	-1.24523	-1.19996	-1.2218	-1.13504	-1.11358	-1.09093	-1.06881	-1.11898	-1.13367	-1.10674
31.0554	-1.11688	-1.18913	-1.23319	-1.33946	-1.23617	-1.24296	-1.1988	-1.21989	-1.13252	-1.11132	-1.08873	-1.06696	-1.11723	-1.13215	-1.10541
31.0752	-1.13335	-1.18377	-1.22723	-1.33395	-1.23397	-1.24065	-1.19762	-1.21795	-1.12999	-1.10905	-1.08652	-1.06509	-1.11546	-1.13061	-1.10406
31.095	-1.15175	-1.17865	-1.22129	-1.32832	-1.23174	-1.23829	-1.19641	-1.21598	-1.12744	-1.10678	-1.0843	-1.06323	-1.11369	-1.12906	-1.1027
31.1148	-1.17191	-1.17376	-1.21539	-1.32258	-1.22946	-1.23589	-1.19518	-1.21397	-1.12488	-1.10449	-1.08208	-1.06135	-1.11191	-1.12751	-1.10134
31.1346	-1.19361	-1.16911	-1.20953	-1.31673	-1.22715	-1.23345	-1.19392	-1.21192	-1.1223	-1.10219	-1.07985	-1.05948	-1.11011	-1.12594	-1.09996
31.1544	-1.21663	-1.16467	-1.20371	-1.31077	-1.2248	-1.23096	-1.19263	-1.20985	-1.1197	-1.09988	-1.07761	-1.05759	-1.10831	-1.12436	-1.09858
31.1742	-1.24073	-1.16045	-1.19793	-1.30471	-1.22241	-1.22843	-1.19132	-1.20774	-1.1171	-1.09756	-1.07537	-1.05571	-1.1065	-1.12276	-1.09718
31.194	-1.26564	-1.15644	-1.1922	-1.29854	-1.21999	-1.22585	-1.18998	-1.2056	-1.11447	-1.09523	-1.07311	-1.05382	-1.10468	-1.12116	-1.09578
31.2138	-1.29108	-1.15262	-1.18652	-1.29227	-1.21752	-1.22324	-1.18862	-1.20342	-1.11184	-1.09289	-1.07086	-1.05192	-1.10285	-1.11955	-1.09437
31.2336	-1.31676	-1.14899	-1.1809	-1.28591	-1.21502	-1.22058	-1.18723	-1.20121	-1.10919	-1.09055	-1.06859	-1.05002	-1.10101	-1.11793	-1.09294
31.2534	-1.34237	-1.14555	-1.17533	-1.27945	-1.21249	-1.21788	-1.18581	-1.19897	-1.10653	-1.08819	-1.06632	-1.04812	-1.09916	-1.11629	-1.09151
31.2732	-1.36762	-1.14227	-1.16982	-1.2729	-1.20992	-1.21514	-1.18436	-1.19669	-1.10385	-1.08582	-1.06404	-1.04621	-1.0973	-1.11465	-1.09007
31.293	-1.39218	-1.13914	-1.16438	-1.26627	-1.20731	-1.21236	-1.18289	-1.19439	-1.10116	-1.08345	-1.06175	-1.0443	-1.09543	-1.113	-1.08863
31.3128	-1.41576	-1.13616	-1.159	-1.25955	-1.20467	-1.20954	-1.18139	-1.19204	-1.09846	-1.08106	-1.05946	-1.04238	-1.09355	-1.11133	-1.08717
31.3326	-1.43803	-1.13331	-1.15369	-1.25275	-1.20199	-1.20668	-1.17986	-1.18967	-1.09574	-1.07867	-1.05717	-1.04047	-1.09167	-1.10966	-1.0857
31.3524	-1.45869	-1.13058	-1.14845	-1.24587	-1.19929	-1.20378	-1.17831	-1.18727	-1.09301	-1.07627	-1.05486	-1.03854	-1.08978	-1.10797	-1.08423
31.3722	-1.47746	-1.12795	-1.14328	-1.23891	-1.19654	-1.20084	-1.17673	-1.18483	-1.09027	-1.07386	-1.05255	-1.03662	-1.08787	-1.10627	-1.08274
31.392	-1.49405	-1.12541	-1.13819	-1.23189	-1.19377	-1.19786	-1.17512	-1.18236	-1.08752	-1.07144	-1.05024	-1.03469	-1.08596	-1.10457	-1.08125
31.4118	-1.5082	-1.12295	-1.13317	-1.2248	-1.19096	-1.19485	-1.17348	-1.17986	-1.08475	-1.06901	-1.04792	-1.03275	-1.08404	-1.10285	-1.07975
31.4316	-1.51965	-1.12055	-1.12823	-1.21764	-1.18813	-1.1918	-1.17182	-1.17732	-1.08198	-1.06658	-1.04559	-1.03081	-1.08211	-1.10113	-1.07824
31.4514	-1.52818	-1.1182	-1.12337	-1.21042	-1.18526	-1.18871	-1.17012	-1.17476	-1.07919	-1.06413	-1.04326	-1.02887	-1.08018	-1.09939	-1.07672
31.4712	-1.5336	-1.11588	-1.11859	-1.20314	-1.18236	-1.18559	-1.1684	-1.17216	-1.07639	-1.06168	-1.04092	-1.02693	-1.07823	-1.09764	-1.07519
31.491	-1.53571	-1.11358	-1.11389	-1.19581	-1.17943	-1.18243	-1.16665	-1.16953	-1.07357	-1.05922	-1.03858	-1.02498	-1.07628	-1.09589	-1.07366
31.5108	-1.53438	-1.11128	-1.10927	-1.18842	-1.17647	-1.17924	-1.16488	-1.16687	-1.07075	-1.05675	-1.03624	-1.02303	-1.07432	-1.09412	-1.07211
31.5306	-1.52948	-1.10897	-1.10473	-1.18099	-1.17348	-1.17601	-1.16307	-1.16418	-1.06792	-1.05428	-1.03388	-1.02108	-1.07235	-1.09235	-1.07056
31.5504	-1.52093	-1.10663	-1.10027	-1.17351	-1.17047	-1.17275	-1.16123	-1.16146	-1.06507	-1.0518	-1.03153	-1.01912	-1.07037	-1.09056	-1.069
31.5702	-1.50866	-1.10426	-1.0959	-1.166	-1.16742	-1.16946	-1.15937	-1.1587	-1.06222	-1.04931	-1.02917	-1.01716	-1.06839	-1.08877	-1.06743
31.59	-1.49267	-1.10183	-1.09161	-1.15845	-1.16435	-1.16613	-1.15748	-1.15592	-1.05935	-1.04681	-1.0268	-1.0152	-1.06639	-1.08696	-1.06585
31.6098	-1.47297	-1.09933	-1.08741	-1.15086	-1.16126	-1.16277	-1.15556	-1.15311	-1.05647	-1.04431	-1.02443	-1.01324	-1.06439	-1.08515	-1.06426
31.6296	-1.4496	-1.09676	-1.08328	-1.14325	-1.15813	-1.15938	-1.15361	-1.15026	-1.05359	-1.0418	-1.02206	-1.01127	-1.06238	-1.08333	-1.06267
31.6494	-1.42264	-1.09409	-1.07924	-1.1356	-1.15498	-1.15596	-1.15163	-1.14739	-1.05069	-1.03928	-1.01968	-1.0093	-1.06037	-1.0815	-1.06107
31.6692	-1.39223	-1.09132	-1.07528	-1.12794	-1.15181	-1.15251	-1.14962	-1.14449	-1.04779	-1.03676	-1.0173	-1.00733	-1.05834	-1.07965	-1.05946
31.689	-1.3585	-1.08844	-1.0714	-1.12026	-1.14861	-1.14903	-1.14758	-1.14156	-1.04487	-1.03423	-1.01491	-1.00535	-1.05631	-1.0778	-1.05784
31.7088	-1.32165	-1.08543	-1.0676	-1.11256	-1.14539	-1.14552	-1.14552	-1.13859	-1.04195	-1.03169	-1.01252	-1.00338	-1.05427	-1.07594	-1.05621
31.7286	-1.28189	-1.08229	-1.06388	-1.10485	-1.14214	-1.14198	-1.14342	-1.1356	-1.03902	-1.02915	-1.01013	-1.0014	-1.05223	-1.07407	-1.05458
31.7484	-1.23947	-1.07901	-1.06024	-1.09714	-1.13887	-1.13842	-1.1413	-1.13258	-1.03607	-1.0266	-1.00773	-0.999415	-1.05018	-1.0722	-1.05293
31.7682	-1.19466	-1.07557	-1.05667	-1.08942	-1.13558	-1.13483	-1.13915	-1.12954	-1.03312	-1.02405	-1.00533	-0.997431	-1.04812	-1.07031	-1.05128
31.788	-1.14778	-1.07198	-1.05317	-1.0817	-1.13226	-1.13121	-1.13696	-1.12646	-1.03017	-1.02149	-1.00292	-0.995445	-1.04605	-1.06841	-1.04963
31.8078	-1.09913	-1.06822	-1.04975	-1.07398	-1.12893	-1.12756	-1.13475	-1.12336	-1.0272	-1.01892	-1.00052	-0.993457	-1.04397	-1.06651	-1.04796
31.8276	-1.04908	-1.06429	-1.0464	-1.06627	-1.12557	-1.12389	-1.13251	-1.12022	-1.02422	-1.01635	-0.998107	-0.991468	-1.04189	-1.0646	-1.04629
31.8474	-0.997985	-1.06019	-1.04312	-1.05857	-1.1222	-1.1202	-1.13024	-1.11707	-1.02124	-1.01378	-0.995694	-0.989477	-1.03981	-1.06268	-1.04461
31.8672	-0.946224	-1.05591	-1.0399	-1.05089	-1.1188	-1.11648	-1.12794	-1.11388	-1.01825	-1.0112	-0.993279	-0.987484	-1.03771	-1.06075	-1.04292
31.887	-0.894188	-1.05145	-1.03675	-1.04322	-1.11538	-1.11274	-1.12561	-1.11067	-1.01526	-1.00861	-0.99086	-0.985489	-1.03561	-1.05881	-1.04122
31.9068	-0.842279	-1.04681	-1.03366	-1.03558	-1.11195	-1.10897	-1.12325	-1.10743	-1.01225	-1.00602	-0.988439	-0.983493	-1.0335	-1.05686	-1.03952
31.9266	-0.7909	-1.04199	-1.03063	-1.02796	-1.1085	-1.10518	-1.12086	-1.10416	-1.00924	-1.00342	-0.986016	-0.981495	-1.03139	-1.0549	-1.03781
31.9464	-0.740456	-1.03699	-1.02766	-1.02037	-1.10503	-1.10138	-1.11844	-1.10087	-1.00622	-1.00082	-0.983591	-0.979496	-1.02927	-1.05294	-1.03609
31.9662	-0.691351	-1.0318	-1.02474	-1.01281	-1.10154	-1.09755	-1.116	-1.09755	-1.0032	-0.998219	-0.981163	-0.977495	-1.02714	-1.05097	-1.03436
31.986	-0.643982	-1.02644	-1.02187	-1.00529	-1.09804	-1.0937	-1.11352	-1.0942	-1.00017	-0.995611	-0.978733	-0.975493	-1.02501	-1.04899	-1.03263
32.0058	-0.598735	-1.02091	-1.01905	-0.997809	-1.09452	-1.08983	-1.11101	-1.09084	-0.997136	-0.992998	-0.976302	-0.97349	-1.02287	-1.047	-1.03089
32.0256	-0.555985	-1.01521	-1.01628	-0.99037	-1.09098	-1.08594	-1.10848	-1.08744	-0.994095	-0.990381	-0.973869	-0.971486	-1.02073	-1.045	-1.02914
32.0454	-0.516089	-1.00935	-1.01355	-0.982977	-1.08743	-1.08204	-1.10591	-1.08402	-0.991048	-0.98776	-0.971434	-0.969481	-1.01858	-1.043	-1.02739
32.0652	-0.479383	-1.00334	-1.01086	-0.975633	-1.08386	-1.07811	-1.10332	-1.08058	-0.987996	-0.985136	-0.968997	-0.967475	-1.01642	-1.04099	-1.02563
32.085	-0.446181	-0.997179	-1.0082	-0.968343	-1.08028	-1.07417	-1.1007	-1.07711	-0.984939	-0.982508	-0.966559	-0.965468	-1.01426	-1.03897	-1.02386
32.1048	-0.416772	-0.99088	-1.00558	-0.961108	-1.07669	-1.07022	-1.09805	-1.07362	-0.981878	-0.979877	-0.96412	-0.96346	-1.01209	-1.03694	-1.02208
32.1246	-0.391412	-0.984454	-1.00298	-0.953934	-1.07308	-1.06625	-1.09536	-1.07011	-0.978811	-0.977243	-0.96168	-0.961452	-1.00992	-1.0349	-1.0203
32.1444	-0.370328	-0.977911	-1.00042	-0.946822	-1.06947	-1.06226	-1.09265	-1.06657	-0.975741	-0.974605	-0.959238	-0.959442	-1.00774	-1.03286	-1.01851
32.1642	-0.353714	-0.971263	-0.997874	-0.939776	-1.06583	-1.05826	-1.08992	-1.06301	-0.972666	-0.971964	-0.956796	-0.957433	-1.00556	-1.03081	-1.01672
32.184	-0.341727	-0.964522	-0.995349	-0.932799	-1.06219	-1.05425	-1.08715	-1.05943	-0.969587	-0.969321	-0.954353	-0.955422	-1.00337	-1.02875	-1.01492
32.2038	-0.334485	-0.957702	-0.992842	-0.925895	-1.05854	-1.05022	-1.08435	-1.05583	-0.966505	-0.966675	-0.951909	-0.953411	-1.00117	-1.02669	-1.01311
32.2236	-0.332068	-0.950816	-0.990347	-0.919065	-1.05487	-1.04618	-1.08152	-1.0522	-0.963419	-0.964027	-0.949465	-0.9514	-0.998974	-1.02462	-1.01129
32.2434	-0.334518	-0.943878	-0.987861	-0.912314	-1.0512	-1.04213	-1.07867	-1.04855	-0.96033	-0.961376	-0.947021	-0.949389	-0.996769	-1.02254	-1.00947
32.2632	-0.341834	-0.936906	-0.985381	-0.905643	-1.04751	-1.03807	-1.07579	-1.04489	-0.957239	-0.958723	-0.944576	-0.947377	-0.99456	-1.02045	-1.00765
32.283	-0.353974	-0.929913	-0.982904	-0.899057	-1.04382	-1.034	-1.07288	-1.0412	-0.954144	-0.956068	-0.942131	-0.945365	-0.992346	-1.01836	-1.00581
32.3028	-0.370856	-0.922916	-0.980427	-0.892556	-1.04011	-1.02991	-1.06994	-1.03749	-0.951047	-0.953411	-0.939685	-0.943353	-0.990127	-1.01626	-1.00397
32.3226	-0.392357	-0.915932	-0.977945	-0.886145	-1.0364	-1.02582	-1.06697	-1.03376	-0.947947	-0.950752	-0.93724	-0.941341	-0.987903	-1.01415	-1.00213
32.3424	-0.418315	-0.908979	-0.975455	-0.879826	-1.03268	-1.02172	-1.06397	-1.03001	-0.944846	-0.948091	-0.934795	-0.939329	-0.985675	-1.01204	-1.00027
32.3622	-0.448529	-0.902072	-0.972955	-0.873602	-1.02895	-1.01762	-1.06095	-1.02625	-0.941742	-0.94543	-0.932351	-0.937317	-0.983442	-1.00992	-0.998414
32.382	-0.48276	-0.895231	-0.970441	-0.867474	-1.02522	-1.0135	-1.0579	-1.02246	-0.938637	-0.942766	-0.929907	-0.935305	-0.981205	-1.00779	-0.99655
32.4018	-0.520735	-0.888472	-0.96791	-0.861446	-1.02148	-1.00938	-1.05482	-1.01866	-0.935531	-0.940102	-0.927463	-0.933294	-0.978963	-1.00566	-0.994679
32.4216	-0.562147	-0.881814	-0.965358	-0.855519	-1.01773	-1.00525	-1.05171	-1.01484	-0.932423	-0.937436	-0.92502	-0.931283	-0.976717	-1.00352	-0.992803
32.4414	-0.606659	-0.875275	-0.962783	-0.849696	-1.01398	-1.00112	-1.04858	-1.011	-0.929315	-0.93477	-0.922578	-0.929272	-0.974468	-1.00137	-0.99092
32.4612	-0.653905	-0.868871	-0.960182	-0.84398	-1.01022	-0.996985	-1.04541	-1.00714	-0.926206	-0.932103	-0.920137	-0.927262	-0.972214	-0.999223	-0.989032
32.481	-0.703494	-0.862621	-0.957551	-0.838371	-1.00645	-0.992845	-1.04223	-1.00327	-0.923096	-0.929435	-0.917697	-0.925252	-0.969956	-0.997064	-0.987139
32.5008	-0.755015	-0.856542	-0.954889	-0.832873	-1.00268	-0.9887	-1.03901	-0.99938	-0.919986	-0.926767	-0.915258	-0.923243	-0.967695	-0.9949	-0.98524
32.5206	-0.808038	-0.850651	-0.952191	-0.827487	-0.998905	-0.984553	-1.03577	-0.995475	-0.916876	-0.924098	-0.91282	-0.921234	-0.965429	-0.99273	-0.983335
32.5404	-0.862117	-0.844965	-0.949456	-0.822216	-0.995126	-0.980404	-1.0325	-0.991555	-0.913767	-0.921429	-0.910384	-0.919227	-0.96316	-0.990554	-0.981424
32.5602	-0.916797	-0.8395	-0.946681	-0.81706	-0.991343	-0.976253	-1.0292	-0.987619	-0.910658	-0.918761	-0.907949	-0.91722	-0.960888	-0.988372	-0.979509
32.58	-0.971614	-0.834272	-0.943863	-0.812021	-0.987557	-0.972101	-1.02588	-0.983669	-0.907549	-0.916092	-0.905516	-0.915214	-0.958612	-0.986184	-0.977588
32.5998	-1.0261	-0.829296	-0.941001	-0.807102	-0.983767	-0.967948	-1.02253	-0.979704	-0.904442	-0.913424	-0.903084	-0.913208	-0.956332	-0.983991	-0.975661
32.6196	-1.0798	-0.824586	-0.938091	-0.802303	-0.979975	-0.963795	-1.01916	-0.975725	-0.901335	-0.910756	-0.900655	-0.911204	-0.95405	-0.981792	-0.97373
32.6394	-1.13224	-0.820156	-0.935133	-0.797626	-0.976181	-0.959643	-1.01576	-0.971733	-0.89823	-0.908088	-0.898227	-0.909201	-0.951764	-0.979588	-0.971793
32.6592	-1.18298	-0.81602	-0.932123	-0.793072	-0.972384	-0.955492	-1.01234	-0.967728	-0.895127	-0.905422	-0.895801	-0.907199	-0.949475	-0.977378	-0.969851
32.679	-1.23158	-0.812189	-0.929061	-0.788643	-0.968585	-0.951343	-1.00889	-0.963711	-0.892025	-0.902756	-0.893378	-0.905199	-0.947183	-0.975163	-0.967905
32.6988	-1.27762	-0.808674	-0.925945	-0.78434	-0.964785	-0.947197	-1.00541	-0.959681	-0.888926	-0.900091	-0.890957	-0.903199	-0.944888	-0.972943	-0.965953
32.7186	-1.3207	-0.805486	-0.922772	-0.780163	-0.960984	-0.943053	-1.00191	-0.955639	-0.885828	-0.897427	-0.888538	-0.901201	-0.94259	-0.970717	-0.963996
32.7384	-1.36043	-0.802634	-0.919542	-0.776114	-0.957182	-0.938912	-0.998387	-0.951587	-0.882734	-0.894765	-0.886122	-0.899204	-0.94029	-0.968487	-0.962035
32.7582	-1.39648	-0.800125	-0.916254	-0.772193	-0.953379	-0.934776	-0.994839	-0.947523	-0.879642	-0.892104	-0.883709	-0.897209	-0.937987	-0.966252	-0.960069
32.778	-1.42853	-0.797968	-0.912906	-0.768402	-0.949576	-0.930644	-0.991267	-0.943449	-0.876553	-0.889444	-0.881298	-0.895215	-0.935681	-0.964011	-0.958098
32.7978	-1.45628	-0.796166	-0.909498	-0.76474	-0.945773	-0.926517	-0.987671	-0.939365	-0.873467	-0.886787	-0.878891	-0.893223	-0.933373	-0.961766	-0.956123
32.8176	-1.47949	-0.794726	-0.906028	-0.761209	-0.94197	-0.922395	-0.984052	-0.935271	-0.870385	-0.884131	-0.876486	-0.891232	-0.931062	-0.959517	-0.954143
32.8374	-1.49795	-0.79365	-0.902496	-0.757809	-0.938168	-0.91828	-0.98041	-0.931169	-0.867306	-0.881477	-0.874084	-0.889243	-0.92875	-0.957263	-0.952159
32.8572	-1.51149	-0.792941	-0.898902	-0.75454	-0.934366	-0.91417	-0.976744	-0.927058	-0.864231	-0.878825	-0.871686	-0.887256	-0.926435	-0.955004	-0.95017
32.877	-1.51997	-0.792598	-0.895246	-0.751402	-0.930565	-0.910068	-0.973057	-0.922938	-0.861161	-0.876175	-0.869291	-0.885271	-0.924118	-0.952741	-0.948177
32.8968	-1.52332	-0.792621	-0.891527	-0.748395	-0.926766	-0.905974	-0.969346	-0.918811	-0.858094	-0.873528	-0.866899	-0.883288	-0.921799	-0.950473	-0.94618
32.9166	-1.52148	-0.793009	-0.887745	-0.745521	-0.922967	-0.901887	-0.965614	-0.914677	-0.855033	-0.870884	-0.864511	-0.881306	-0.919478	-0.948201	-0.944179
32.9364	-1.51446	-0.793757	-0.883901	-0.742778	-0.919171	-0.897809	-0.96186	-0.910535	-0.851976	-0.868242	-0.862127	-0.879327	-0.917155	-0.945925	-0.942173
32.9562	-1.5023	-0.794861	-0.879995	-0.740166	-0.915376	-0.89374	-0.958085	-0.906388	-0.848924	-0.865603	-0.859746	-0.877349	-0.914831	-0.943645	-0.940164
32.976	-1.48509	-0.796315	-0.876028	-0.737685	-0.911584	-0.88968	-0.954288	-0.902234	-0.845877	-0.862967	-0.857369	-0.875374	-0.912505	-0.941361	-0.93815
32.9958	-1.46297	-0.798111	-0.872	-0.735335	-0.907794	-0.885629	-0.950471	-0.898075	-0.842835	-0.860334	-0.854996	-0.873401	-0.910177	-0.939074	-0.936133
33.0156	-1.43609	-0.80024	-0.867913	-0.733115	-0.904006	-0.881589	-0.946633	-0.893911	-0.8398	-0.857704	-0.852628	-0.87143	-0.907848	-0.936782	-0.934112
33.0354	-1.40469	-0.802691	-0.863767	-0.731024	-0.900221	-0.87756	-0.942775	-0.889743	-0.83677	-0.855078	-0.850263	-0.869462	-0.905518	-0.934487	-0.932087
33.0552	-1.369	-0.805454	-0.859564	-0.729063	-0.896439	-0.873542	-0.938898	-0.88557	-0.833746	-0.852455	-0.847903	-0.867496	-0.903186	-0.932188	-0.930058
33.075	-1.32932	-0.808515	-0.855304	-0.72723	-0.89266	-0.869535	-0.935001	-0.881394	-0.830729	-0.849836	-0.845547	-0.865532	-0.900853	-0.929885	-0.928026
33.0948	-1.28597	-0.81186	-0.850991	-0.725524	-0.888884	-0.86554	-0.931085	-0.877215	-0.827718	-0.84722	-0.843196	-0.863571	-0.89852	-0.927579	-0.925991
33.1146	-1.2393	-0.815473	-0.846625	-0.723945	-0.885112	-0.861558	-0.92715	-0.873033	-0.824714	-0.844609	-0.840849	-0.861612	-0.896185	-0.92527	-0.923952
33.1344	-1.18968	-0.819338	-0.842209	-0.722491	-0.881343	-0.857588	-0.923196	-0.868849	-0.821717	-0.842001	-0.838507	-0.859656	-0.893849	-0.922958	-0.921909
33.1542	-1.13753	-0.823436	-0.837743	-0.72116	-0.877578	-0.853631	-0.919225	-0.864664	-0.818727	-0.839398	-0.83617	-0.857703	-0.891513	-0.920642	-0.919864
33.174	-1.08327	-0.827748	-0.833232	-0.719953	-0.873817	-0.849688	-0.915236	-0.860477	-0.815745	-0.8368	-0.833837	-0.855752	-0.889176	-0.918323	-0.917815
33.1938	-1.02734	-0.832254	-0.828677	-0.718867	-0.87006	-0.845758	-0.91123	-0.856289	-0.81277	-0.834205	-0.83151	-0.853804	-0.886838	-0.916002	-0.915763
33.2136	-0.970192	-0.836933	-0.82408	-0.717901	-0.866307	-0.841843	-0.907207	-0.852101	-0.809803	-0.831615	-0.829188	-0.851859	-0.8845	-0.913677	-0.913707
33.2334	-0.912296	-0.841763	-0.819445	-0.717054	-0.862558	-0.837942	-0.903167	-0.847913	-0.806844	-0.829031	-0.826871	-0.849916	-0.882161	-0.91135	-0.911649
33.2532	-0.854118	-0.846721	-0.814774	-0.716323	-0.858814	-0.834056	-0.899111	-0.843725	-0.803893	-0.82645	-0.82456	-0.847977	-0.879822	-0.909019	-0.909588
33.273	-0.796131	-0.851782	-0.810069	-0.715707	-0.855074	-0.830185	-0.89504	-0.839539	-0.80095	-0.823875	-0.822253	-0.846041	-0.877483	-0.906687	-0.907524
33.2928	-0.7388	-0.856921	-0.805335	-0.715205	-0.85134	-0.82633	-0.890953	-0.835355	-0.798017	-0.821305	-0.819953	-0.844107	-0.875143	-0.904352	-0.905458
33.3126	-0.682585	-0.862115	-0.800574	-0.714813	-0.84761	-0.822491	-0.886852	-0.831172	-0.795092	-0.818741	-0.817658	-0.842177	-0.872804	-0.902014	-0.903388
33.3324	-0.627936	-0.867335	-0.79579	-0.714531	-0.843885	-0.818667	-0.882735	-0.826992	-0.792176	-0.816181	-0.815368	-0.84025	-0.870465	-0.899674	-0.901316
33.3522	-0.575285	-0.872557	-0.790986	-0.714356	-0.840164	-0.81486	-0.878605	-0.822815	-0.78927	-0.813628	-0.813085	-0.838326	-0.868126	-0.897332	-0.899242
33.372	-0.525048	-0.877752	-0.786166	-0.714286	-0.83645	-0.81107	-0.874461	-0.818641	-0.786373	-0.811079	-0.810807	-0.836405	-0.865787	-0.894987	-0.897165
33.3918	-0.477618	-0.882894	-0.781333	-0.714319	-0.83274	-0.807297	-0.870304	-0.814472	-0.783485	-0.808537	-0.808536	-0.834488	-0.863448	-0.892641	-0.895085
33.4116	-0.433359	-0.887955	-0.776491	-0.714452	-0.829036	-0.80354	-0.866134	-0.810307	-0.780608	-0.806001	-0.80627	-0.832574	-0.86111	-0.890293	-0.893003
33.4314	-0.392611	-0.892907	-0.771644	-0.714682	-0.825337	-0.799802	-0.861952	-0.806146	-0.777741	-0.80347	-0.804011	-0.830663	-0.858772	-0.887942	-0.890919
33.4512	-0.35568	-0.897723	-0.766796	-0.715008	-0.821643	-0.796081	-0.857758	-0.801991	-0.774884	-0.800946	-0.801758	-0.828756	-0.856435	-0.88559	-0.888833
33.471	-0.322836	-0.902374	-0.761951	-0.715427	-0.817956	-0.792378	-0.853552	-0.797842	-0.772037	-0.798428	-0.799511	-0.826852	-0.854098	-0.883237	-0.886745
33.4908	-0.294317	-0.906832	-0.757113	-0.715936	-0.814274	-0.788693	-0.849336	-0.793699	-0.769201	-0.795917	-0.797271	-0.824952	-0.851762	-0.880881	-0.884655
33.5106	-0.27032	-0.911071	-0.752286	-0.716532	-0.810598	-0.785027	-0.845109	-0.789563	-0.766376	-0.793412	-0.795037	-0.823055	-0.849428	-0.878525	-0.882562
33.5304	-0.251001	-0.915063	-0.747474	-0.717212	-0.806927	-0.78138	-0.840872	-0.785434	-0.763562	-0.790913	-0.79281	-0.821162	-0.847094	-0.876166	-0.880468
33.5502	-0.236478	-0.918781	-0.742682	-0.717974	-0.803263	-0.777751	-0.836625	-0.781313	-0.760759	-0.788422	-0.79059	-0.819273	-0.844761	-0.873807	-0.878372
33.57	-0.226827	-0.922199	-0.737914	-0.718814	-0.799605	-0.774141	-0.832369	-0.7772	-0.757968	-0.785937	-0.788376	-0.817387	-0.842429	-0.871446	-0.876275
33.5898	-0.222079	-0.925292	-0.733174	-0.71973	-0.795952	-0.770551	-0.828104	-0.773096	-0.755188	-0.78346	-0.786169	-0.815505	-0.840099	-0.869084	-0.874175
33.6096	-0.222227	-0.928034	-0.728466	-0.720719	-0.792306	-0.76698	-0.823831	-0.769001	-0.75242	-0.780989	-0.78397	-0.813627	-0.83777	-0.866721	-0.872074
33.6294	-0.22722	-0.9304	-0.723796	-0.721777	-0.788666	-0.763428	-0.819551	-0.764915	-0.749665	-0.778526	-0.781777	-0.811753	-0.835442	-0.864358	-0.869972
33.6492	-0.236966	-0.932368	-0.719167	-0.722901	-0.785033	-0.759897	-0.815263	-0.76084	-0.746921	-0.77607	-0.779592	-0.809883	-0.833116	-0.861993	-0.867868
33.669	-0.251335	-0.933916	-0.714583	-0.724087	-0.781405	-0.756385	-0.810969	-0.756774	-0.74419	-0.773622	-0.777414	-0.808017	-0.830791	-0.859627	-0.865763
33.6888	-0.270156	-0.935022	-0.71005	-0.725334	-0.777784	-0.752893	-0.806668	-0.75272	-0.741471	-0.771181	-0.775243	-0.806154	-0.828468	-0.857261	-0.863657
33.7086	-0.293224	-0.935665	-0.705572	-0.726636	-0.77417	-0.749422	-0.802361	-0.748677	-0.738765	-0.768748	-0.773079	-0.804296	-0.826147	-0.854895	-0.861549
33.7284	-0.320298	-0.935827	-0.701152	-0.727991	-0.770562	-0.745971	-0.79805	-0.744646	-0.736071	-0.766323	-0.770923	-0.802442	-0.823827	-0.852528	-0.859441
33.7482	-0.351105	-0.935491	-0.696795	-0.729396	-0.766961	-0.74254	-0.793733	-0.740628	-0.733391	-0.763906	-0.768775	-0.800592	-0.82151	-0.85016	-0.857331
33.768	-0.385343	-0.934639	-0.692506	-0.730846	-0.763366	-0.73913	-0.789413	-0.736622	-0.730725	-0.761497	-0.766634	-0.798746	-0.819195	-0.847792	-0.85522
33.7878	-0.422684	-0.933257	-0.688289	-0.732338	-0.759778	-0.735741	-0.785088	-0.732629	-0.728071	-0.759096	-0.764501	-0.796905	-0.816881	-0.845424	-0.853109
33.8076	-0.462776	-0.931332	-0.684147	-0.733869	-0.756197	-0.732372	-0.780761	-0.72865	-0.725431	-0.756704	-0.762376	-0.795067	-0.81457	-0.843056	-0.850997
33.8274	-0.505245	-0.928853	-0.680086	-0.735435	-0.752623	-0.729025	-0.776431	-0.724685	-0.722805	-0.75432	-0.760259	-0.793234	-0.812261	-0.840688	-0.848884
33.8472	-0.549704	-0.925808	-0.676109	-0.737032	-0.749055	-0.725698	-0.772098	-0.720735	-0.720193	-0.751944	-0.758149	-0.791406	-0.809955	-0.83832	-0.84677
33.867	-0.59575	-0.92219	-0.672219	-0.738657	-0.745495	-0.722392	-0.767765	-0.7168	-0.717595	-0.749577	-0.756048	-0.789581	-0.807651	-0.835952	-0.844656
33.8868	-0.64297	-0.917991	-0.668422	-0.740305	-0.741941	-0.719108	-0.76343	-0.71288	-0.715011	-0.747219	-0.753955	-0.787762	-0.80535	-0.833584	-0.842541
33.9066	-0.690947	-0.913208	-0.66472	-0.741974	-0.738395	-0.715844	-0.759094	-0.708976	-0.712442	-0.74487	-0.75187	-0.785946	-0.803051	-0.831217	-0.840426
33.9264	-0.73926	-0.907837	-0.661118	-0.743659	-0.734856	-0.712602	-0.754758	-0.705088	-0.709887	-0.742529	-0.749793	-0.784135	-0.800755	-0.82885	-0.83831
33.9462	-0.78749	-0.901877	-0.657619	-0.745357	-0.731323	-0.709381	-0.750423	-0.701218	-0.707347	-0.740198	-0.747725	-0.782329	-0.798462	-0.826484	-0.836195
33.966	-0.835222	-0.895328	-0.654226	-0.747064	-0.727798	-0.706181	-0.746089	-0.697364	-0.704821	-0.737876	-0.745665	-0.780527	-0.796171	-0.824118	-0.834079
33.9858	-0.882051	-0.888194	-0.650942	-0.748776	-0.724281	-0.703003	-0.741757	-0.693528	-0.702311	-0.735563	-0.743613	-0.77873	-0.793884	-0.821753	-0.831962
34.0056	-0.92758	-0.880478	-0.647772	-0.750488	-0.72077	-0.699846	-0.737427	-0.68971	-0.699816	-0.733259	-0.74157	-0.776937	-0.7916	-0.819389	-0.829846
34.0254	-0.971431	-0.872188	-0.644718	-0.752199	-0.717268	-0.696711	-0.733099	-0.68591	-0.697337	-0.730965	-0.739536	-0.77515	-0.789319	-0.817026	-0.82773
34.0452	-1.01324	-0.863331	-0.641783	-0.753903	-0.713772	-0.693596	-0.728775	-0.682129	-0.694872	-0.728681	-0.73751	-0.773367	-0.787041	-0.814664	-0.825614
34.065	-1.05267	-0.853919	-0.638969	-0.755596	-0.710284	-0.690504	-0.724454	-0.678368	-0.692424	-0.726406	-0.735493	-0.771588	-0.784766	-0.812303	-0.823499
34.0848	-1.08939	-0.843962	-0.63628	-0.757276	-0.706804	-0.687432	-0.720138	-0.674626	-0.689991	-0.724141	-0.733485	-0.769815	-0.782495	-0.809943	-0.821383
34.1046	-1.12312	-0.833476	-0.633718	-0.758938	-0.703332	-0.684382	-0.715827	-0.670905	-0.687574	-0.721886	-0.731485	-0.768046	-0.780228	-0.807584	-0.819268
34.1244	-1.15358	-0.822477	-0.631284	-0.760578	-0.699867	-0.681354	-0.711521	-0.667204	-0.685173	-0.719641	-0.729495	-0.766282	-0.777964	-0.805227	-0.817153
34.1442	-1.18055	-0.810982	-0.628982	-0.762192	-0.69641	-0.678347	-0.707222	-0.663524	-0.682789	-0.717406	-0.727514	-0.764523	-0.775703	-0.802871	-0.815039
34.164	-1.20381	-0.799011	-0.626812	-0.763778	-0.692962	-0.675361	-0.702928	-0.659865	-0.680421	-0.715181	-0.725541	-0.762769	-0.773447	-0.800517	-0.812925
34.1838	-1.22318	-0.786586	-0.624777	-0.76533	-0.689521	-0.672396	-0.698642	-0.656228	-0.678069	-0.712967	-0.723578	-0.76102	-0.771194	-0.798164	-0.810812
34.2036	-1.23854	-0.773729	-0.622879	-0.766846	-0.686088	-0.669453	-0.694364	-0.652613	-0.675734	-0.710762	-0.721624	-0.759276	-0.768945	-0.795813	-0.8087
34.2234	-1.24976	-0.760467	-0.621118	-0.768321	-0.682664	-0.666531	-0.690094	-0.649021	-0.673415	-0.708568	-0.719679	-0.757537	-0.7667	-0.793464	-0.806589
34.2432	-1.25677	-0.746825	-0.619495	-0.769752	-0.679248	-0.66363	-0.685833	-0.645451	-0.671113	-0.706385	-0.717744	-0.755804	-0.764459	-0.791117	-0.804478
34.263	-1.25954	-0.732831	-0.618012	-0.771135	-0.67584	-0.66075	-0.681581	-0.641905	-0.668829	-0.704213	-0.715818	-0.754075	-0.762223	-0.788772	-0.802368
34.2828	-1.25804	-0.718515	-0.616669	-0.772467	-0.672441	-0.657891	-0.677339	-0.638382	-0.666561	-0.702051	-0.713901	-0.752351	-0.75999	-0.786429	-0.80026
34.3026	-1.2523	-0.703908	-0.615467	-0.773745	-0.66905	-0.655054	-0.673108	-0.634884	-0.664311	-0.6999	-0.711994	-0.750633	-0.757762	-0.784088	-0.798152
34.3224	-1.24238	-0.689043	-0.614406	-0.774963	-0.665669	-0.652237	-0.668888	-0.63141	-0.662078	-0.697759	-0.710097	-0.748919	-0.755538	-0.781749	-0.796046
34.3422	-1.22837	-0.673952	-0.613486	-0.77612	-0.662296	-0.649441	-0.66468	-0.627961	-0.659862	-0.69563	-0.708209	-0.747211	-0.753319	-0.779413	-0.793941
34.362	-1.21037	-0.658671	-0.612707	-0.777211	-0.658932	-0.646666	-0.660483	-0.624537	-0.657664	-0.693512	-0.70633	-0.745509	-0.751104	-0.777079	-0.791837
34.3818	-1.18853	-0.643235	-0.612068	-0.778234	-0.655577	-0.643912	-0.6563	-0.621138	-0.655484	-0.691405	-0.704462	-0.743811	-0.748894	-0.774748	-0.789735
34.4016	-1.16302	-0.627682	-0.611569	-0.779185	-0.652231	-0.641179	-0.65213	-0.617765	-0.653321	-0.689309	-0.702603	-0.742119	-0.746689	-0.772419	-0.787634
34.4214	-1.13403	-0.612048	-0.61121	-0.78006	-0.648895	-0.638466	-0.647974	-0.614419	-0.651177	-0.687225	-0.700753	-0.740432	-0.744488	-0.770094	-0.785535
34.4412	-1.10176	-0.596372	-0.610987	-0.780856	-0.645569	-0.635773	-0.643833	-0.611099	-0.64905	-0.685152	-0.698914	-0.738751	-0.742292	-0.767771	-0.783437
34.461	-1.06647	-0.580693	-0.610902	-0.781571	-0.642252	-0.633101	-0.639706	-0.607806	-0.646941	-0.68309	-0.697085	-0.737074	-0.740102	-0.76545	-0.781341
34.4808	-1.02838	-0.565051	-0.610952	-0.782201	-0.638944	-0.630449	-0.635596	-0.60454	-0.644851	-0.68104	-0.695265	-0.735404	-0.737916	-0.763133	-0.779247
34.5006	-0.987778	-0.549486	-0.611134	-0.782742	-0.635647	-0.627818	-0.631501	-0.601302	-0.642779	-0.679002	-0.693456	-0.733739	-0.735735	-0.760819	-0.777155
34.5204	-0.944931	-0.534038	-0.611448	-0.783194	-0.63236	-0.625206	-0.627424	-0.598092	-0.640725	-0.676975	-0.691656	-0.732079	-0.73356	-0.758508	-0.775065
34.5402	-0.900129	-0.518746	-0.611892	-0.783551	-0.629083	-0.622615	-0.623363	-0.59491	-0.63869	-0.67496	-0.689867	-0.730424	-0.73139	-0.7562	-0.772976
34.56	-0.853667	-0.503653	-0.612461	-0.783811	-0.625817	-0.620043	-0.619321	-0.591757	-0.636674	-0.672957	-0.688088	-0.728776	-0.729225	-0.753896	-0.77089
34.5798	-0.805847	-0.488798	-0.613155	-0.783973	-0.622561	-0.617491	-0.615297	-0.588632	-0.634676	-0.670966	-0.686319	-0.727133	-0.727065	-0.751595	-0.768806
34.5996	-0.756972	-0.474221	-0.613969	-0.784032	-0.619316	-0.614959	-0.611293	-0.585537	-0.632696	-0.668987	-0.68456	-0.725495	-0.724911	-0.749298	-0.766724
34.6194	-0.707347	-0.459963	-0.614902	-0.783987	-0.616082	-0.612446	-0.607307	-0.582471	-0.630736	-0.667019	-0.682811	-0.723863	-0.722763	-0.747004	-0.764645
34.6392	-0.657275	-0.446062	-0.615949	-0.783835	-0.612859	-0.609953	-0.603343	-0.579435	-0.628795	-0.665064	-0.681073	-0.722236	-0.72062	-0.744714	-0.762567
34.659	-0.607055	-0.432559	-0.617107	-0.783573	-0.609647	-0.607479	-0.599399	-0.576429	-0.626872	-0.663122	-0.679345	-0.720616	-0.718483	-0.742427	-0.760493
34.6788	-0.55698	-0.419491	-0.618372	-0.7832	-0.606447	-0.605025	-0.595476	-0.573453	-0.624969	-0.661191	-0.677627	-0.719001	-0.716352	-0.740145	-0.75842
34.6986	-0.507338	-0.406895	-0.61974	-0.782713	-0.603259	-0.602589	-0.591575	-0.570509	-0.623084	-0.659273	-0.67592	-0.717391	-0.714226	-0.737866	-0.756351
34.7184	-0.458406	-0.394809	-0.621208	-0.782109	-0.600083	-0.600173	-0.587696	-0.567595	-0.621219	-0.657367	-0.674223	-0.715788	-0.712107	-0.735592	-0.754284
34.7382	-0.41045	-0.383268	-0.622769	-0.781388	-0.596919	-0.597775	-0.583841	-0.564712	-0.619374	-0.655474	-0.672537	-0.71419	-0.709993	-0.733321	-0.75222
34.758	-0.363725	-0.372306	-0.624422	-0.780546	-0.593768	-0.595396	-0.580009	-0.561861	-0.617547	-0.653593	-0.670861	-0.712597	-0.707885	-0.731055	-0.750158
34.7778	-0.318472	-0.361957	-0.626159	-0.779582	-0.590629	-0.593036	-0.576201	-0.559042	-0.61574	-0.651725	-0.669196	-0.711011	-0.705784	-0.728793	-0.7481
34.7976	-0.274918	-0.352252	-0.627977	-0.778495	-0.587503	-0.590694	-0.572418	-0.556254	-0.613953	-0.649869	-0.667541	-0.70943	-0.703689	-0.726536	-0.746044
34.8174	-0.233276	-0.343221	-0.629869	-0.777283	-0.584391	-0.58837	-0.56866	-0.553499	-0.612184	-0.648026	-0.665897	-0.707855	-0.7016	-0.724282	-0.743992
34.8372	-0.193741	-0.334894	-0.631832	-0.775944	-0.581291	-0.586065	-0.564927	-0.550777	-0.610436	-0.646196	-0.664263	-0.706286	-0.699517	-0.722034	-0.741942
34.857	-0.156493	-0.327297	-0.633859	-0.774476	-0.578206	-0.583778	-0.561221	-0.548087	-0.608707	-0.644379	-0.662641	-0.704723	-0.697441	-0.71979	-0.739896
34.8768	-0.121695	-0.320456	-0.635946	-0.772879	-0.575134	-0.581509	-0.557542	-0.545431	-0.606998	-0.642574	-0.661028	-0.703166	-0.695372	-0.717551	-0.737853
34.8966	-0.0894909	-0.314394	-0.638085	-0.771152	-0.572077	-0.579258	-0.55389	-0.542807	-0.605309	-0.640783	-0.659427	-0.701614	-0.693309	-0.715316	-0.735813
34.9164	-0.0600101	-0.309133	-0.640271	-0.769293	-0.569034	-0.577024	-0.550266	-0.540217	-0.603639	-0.639004	-0.657836	-0.700069	-0.691252	-0.713086	-0.733777
34.9362	-0.0333632	-0.304692	-0.642499	-0.767301	-0.566005	-0.574808	-0.54667	-0.537661	-0.601989	-0.637239	-0.656257	-0.698529	-0.689202	-0.710862	-0.731744
34.956	-0.00964403	-0.301087	-0.644761	-0.765175	-0.562992	-0.57261	-0.543104	-0.535139	-0.600359	-0.635486	-0.654688	-0.696995	-0.687159	-0.708642	-0.729715
34.9758	0.0110706	-0.298336	-0.647052	-0.762915	-0.559994	-0.570429	-0.539566	-0.532651	-0.598749	-0.633747	-0.653129	-0.695468	-0.685123	-0.706428	-0.727689
34.9956	0.0287204	-0.29645	-0.649365	-0.76052	-0.557012	-0.568265	-0.536059	-0.530197	-0.597159	-0.632021	-0.651582	-0.693946	-0.683094	-0.704218	-0.725667
35.0154	0.0432612	-0.29544	-0.651694	-0.75799	-0.554045	-0.566118	-0.532582	-0.527778	-0.595589	-0.630308	-0.650045	-0.69243	-0.681071	-0.702014	-0.723648
35.0352	0.0546645	-0.295315	-0.654032	-0.755324	-0.551095	-0.563989	-0.529136	-0.525394	-0.594039	-0.628608	-0.64852	-0.69092	-0.679056	-0.699815	-0.721634
35.055	0.0629171	-0.29608	-0.656373	-0.752522	-0.548162	-0.561876	-0.525721	-0.523044	-0.592509	-0.626922	-0.647005	-0.689416	-0.677048	-0.697622	-0.719623
35.0748	0.0680202	-0.297739	-0.658709	-0.749584	-0.545245	-0.55978	-0.522338	-0.52073	-0.590999	-0.625249	-0.645501	-0.687919	-0.675047	-0.695434	-0.717617
35.0946	0.0699889	-0.300293	-0.661034	-0.746509	-0.542345	-0.557701	-0.518988	-0.518451	-0.589509	-0.623589	-0.644008	-0.686427	-0.673053	-0.693252	-0.715614
35.1144	0.0688516	-0.303741	-0.663341	-0.743298	-0.539463	-0.555638	-0.515671	-0.516207	-0.588039	-0.621943	-0.642526	-0.684941	-0.671066	-0.691075	-0.713615
35.1342	0.0646494	-0.308078	-0.665623	-0.739951	-0.536599	-0.553592	-0.512387	-0.514	-0.58659	-0.62031	-0.641055	-0.683462	-0.669087	-0.688904	-0.711621
35.154	0.0574353	-0.313299	-0.667873	-0.736469	-0.533753	-0.551562	-0.509137	-0.511827	-0.58516	-0.618691	-0.639595	-0.681988	-0.667115	-0.686739	-0.709631
35.1738	0.0472735	-0.319394	-0.670085	-0.732852	-0.530926	-0.549549	-0.505922	-0.509691	-0.583751	-0.617085	-0.638146	-0.680521	-0.66515	-0.68458	-0.707645
35.1936	0.034239	-0.326352	-0.67225	-0.7291	-0.528117	-0.547552	-0.502741	-0.507591	-0.582361	-0.615493	-0.636708	-0.679059	-0.663193	-0.682427	-0.705663
35.2134	0.0184169	-0.334159	-0.674363	-0.725214	-0.525328	-0.54557	-0.499596	-0.505528	-0.580992	-0.613914	-0.635281	-0.677604	-0.661244	-0.68028	-0.703686
35.2332	-9.8413e-05	-0.342799	-0.676415	-0.721195	-0.522558	-0.543605	-0.496486	-0.5035	-0.579643	-0.612349	-0.633865	-0.676155	-0.659302	-0.678139	-0.701713
35.253	-0.0212036	-0.352252	-0.678401	-0.717044	-0.519808	-0.541656	-0.493413	-0.501509	-0.578315	-0.610798	-0.63246	-0.674712	-0.657368	-0.676004	-0.699745
35.2728	-0.044787	-0.362499	-0.680314	-0.712763	-0.517079	-0.539722	-0.490377	-0.499555	-0.577006	-0.60926	-0.631067	-0.673275	-0.655442	-0.673876	-0.697781
35.2926	-0.070729	-0.373515	-0.682145	-0.708351	-0.51437	-0.537805	-0.487377	-0.497638	-0.575718	-0.607736	-0.629684	-0.671844	-0.653523	-0.671754	-0.695822
35.3124	-0.0989029	-0.385274	-0.683889	-0.703811	-0.511683	-0.535902	-0.484415	-0.495757	-0.57445	-0.606226	-0.628312	-0.67042	-0.651613	-0.669638	-0.693868
35.3322	-0.129175	-0.397748	-0.685539	-0.699144	-0.509017	-0.534016	-0.481492	-0.493913	-0.573202	-0.60473	-0.626952	-0.669001	-0.64971	-0.667529	-0.691919
35.352	-0.161404	-0.410907	-0.687088	-0.694352	-0.506373	-0.532145	-0.478606	-0.492107	-0.571974	-0.603247	-0.625602	-0.667589	-0.647815	-0.665426	-0.689974
35.3718	-0.195446	-0.424719	-0.688529	-0.689436	-0.503751	-0.530289	-0.47576	-0.490338	-0.570766	-0.601779	-0.624264	-0.666183	-0.645929	-0.66333	-0.688035
35.3916	-0.231146	-0.439148	-0.689856	-0.684398	-0.501151	-0.528449	-0.472953	-0.488605	-0.569578	-0.600324	-0.622936	-0.664783	-0.64405	-0.661241	-0.6861
35.4114	-0.268349	-0.454159	-0.691063	-0.67924	-0.498575	-0.526624	-0.470185	-0.486911	-0.568411	-0.598883	-0.62162	-0.663389	-0.64218	-0.659159	-0.684171
35.4312	-0.306891	-0.469713	-0.692142	-0.673964	-0.496022	-0.524814	-0.467458	-0.485253	-0.567264	-0.597456	-0.620315	-0.662002	-0.640317	-0.657083	-0.682247
35.451	-0.346606	-0.48577	-0.693089	-0.668573	-0.493493	-0.52302	-0.464771	-0.483633	-0.566136	-0.596042	-0.619021	-0.660621	-0.638463	-0.655015	-0.680328
35.4708	-0.387322	-0.502288	-0.693896	-0.663067	-0.490989	-0.521241	-0.462125	-0.482051	-0.565029	-0.594643	-0.617738	-0.659246	-0.636618	-0.652953	-0.678414
35.4906	-0.428866	-0.519224	-0.694558	-0.657451	-0.488509	-0.519476	-0.45952	-0.480506	-0.563942	-0.593258	-0.616466	-0.657877	-0.634781	-0.650899	-0.676505
35.5104	-0.471057	-0.536532	-0.695069	-0.651726	-0.486054	-0.517727	-0.456957	-0.478999	-0.562874	-0.591886	-0.615205	-0.656514	-0.632952	-0.648851	-0.674602
35.5302	-0.513716	-0.554167	-0.695424	-0.645895	-0.483624	-0.515993	-0.454436	-0.47753	-0.561827	-0.590529	-0.613955	-0.655158	-0.631131	-0.646811	-0.672705
35.55	-0.556658	-0.57208	-0.695616	-0.639961	-0.481221	-0.514274	-0.451957	-0.476098	-0.560799	-0.589185	-0.612717	-0.653808	-0.62932	-0.644778	-0.670812
35.5698	-0.599696	-0.590223	-0.695642	-0.633926	-0.478844	-0.51257	-0.449521	-0.474704	-0.559792	-0.587856	-0.611489	-0.652464	-0.627516	-0.642753	-0.668926
35.5896	-0.642645	-0.608547	-0.695496	-0.627793	-0.476494	-0.510881	-0.447128	-0.473348	-0.558804	-0.58654	-0.610273	-0.651127	-0.625722	-0.640735	-0.667045
35.6094	-0.685316	-0.627001	-0.695172	-0.621567	-0.474171	-0.509207	-0.444779	-0.47203	-0.557836	-0.585239	-0.609067	-0.649795	-0.623936	-0.638724	-0.66517
35.6292	-0.727521	-0.645533	-0.694667	-0.615248	-0.471875	-0.507548	-0.442473	-0.470749	-0.556888	-0.583951	-0.607873	-0.64847	-0.622158	-0.636721	-0.6633
35.649	-0.769071	-0.664092	-0.693975	-0.608842	-0.469608	-0.505903	-0.440211	-0.469507	-0.55596	-0.582678	-0.606689	-0.647151	-0.62039	-0.634726	-0.661436
35.6688	-0.809781	-0.682624	-0.693094	-0.60235	-0.467369	-0.504274	-0.437994	-0.468302	-0.555051	-0.581418	-0.605517	-0.645839	-0.61863	-0.632738	-0.659578
35.6886	-0.849467	-0.701078	-0.692018	-0.595778	-0.465159	-0.50266	-0.435822	-0.467135	-0.554162	-0.580173	-0.604356	-0.644533	-0.616879	-0.630758	-0.657727
35.7084	-0.887947	-0.719401	-0.690744	-0.589127	-0.462978	-0.50106	-0.433694	-0.466006	-0.553292	-0.578942	-0.603205	-0.643233	-0.615137	-0.628786	-0.655881
35.7282	-0.925043	-0.737539	-0.689269	-0.582402	-0.460827	-0.499476	-0.431612	-0.464914	-0.552442	-0.577724	-0.602066	-0.641939	-0.613404	-0.626822	-0.654041
35.748	-0.960585	-0.755439	-0.68759	-0.575607	-0.458707	-0.497906	-0.429575	-0.463861	-0.551611	-0.576521	-0.600938	-0.640651	-0.61168	-0.624865	-0.652207
35.7678	-0.994405	-0.773049	-0.685703	-0.568745	-0.456617	-0.496352	-0.427585	-0.462845	-0.5508	-0.575331	-0.59982	-0.63937	-0.609966	-0.622917	-0.650379
35.7876	-1.02634	-0.790316	-0.683605	-0.56182	-0.454558	-0.494813	-0.42564	-0.461866	-0.550007	-0.574156	-0.598714	-0.638095	-0.60826	-0.620977	-0.648558
35.8074	-1.05625	-0.807188	-0.681296	-0.554836	-0.45253	-0.493288	-0.423742	-0.460926	-0.549235	-0.572995	-0.597619	-0.636827	-0.606563	-0.619045	-0.646743
35.8272	-1.08398	-0.823615	-0.678772	-0.547797	-0.450535	-0.491779	-0.421891	-0.460023	-0.548481	-0.571847	-0.596534	-0.635564	-0.604876	-0.617121	-0.644934
35.847	-1.1094	-0.839545	-0.676031	-0.540707	-0.448572	-0.490285	-0.420086	-0.459157	-0.547746	-0.570714	-0.595461	-0.634308	-0.603197	-0.615206	-0.643132
35.8668	-1.1324	-0.85493	-0.673073	-0.533571	-0.446642	-0.488807	-0.418329	-0.458329	-0.547031	-0.569595	-0.594398	-0.633058	-0.601528	-0.613298	-0.641336
35.8866	-1.15285	-0.86972	-0.669895	-0.526392	-0.444745	-0.487343	-0.416619	-0.457539	-0.546334	-0.568489	-0.593346	-0.631815	-0.599868	-0.6114	-0.639546
35.9064	-1.17068	-0.883869	-0.666498	-0.519176	-0.442882	-0.485895	-0.414957	-0.456786	-0.545657	-0.567398	-0.592305	-0.630577	-0.598218	-0.609509	-0.637763
35.9262	-1.18578	-0.897331	-0.66288	-0.511925	-0.441052	-0.484463	-0.413342	-0.45607	-0.544998	-0.56632	-0.591275	-0.629346	-0.596577	-0.607627	-0.635987
35.946	-1.1981	-0.91006	-0.659041	-0.504646	-0.439258	-0.483046	-0.411776	-0.455391	-0.544357	-0.565257	-0.590255	-0.628121	-0.594945	-0.605754	-0.634217
35.9658	-1.20759	-0.922015	-0.654981	-0.497341	-0.437498	-0.481644	-0.410258	-0.454749	-0.543736	-0.564207	-0.589247	-0.626903	-0.593323	-0.603889	-0.632454
35.9856	-1.21421	-0.933153	-0.650701	-0.490017	-0.435774	-0.480258	-0.408788	-0.454144	-0.543133	-0.563171	-0.588249	-0.625691	-0.59171	-0.602033	-0.630698
36.0054	-1.21794	-0.943435	-0.646202	-0.482676	-0.434085	-0.478888	-0.407367	-0.453576	-0.542548	-0.56215	-0.587262	-0.624485	-0.590107	-0.600186	-0.628949
36.0252	-1.21878	-0.952824	-0.641483	-0.475325	-0.432433	-0.477534	-0.405994	-0.453045	-0.541982	-0.561142	-0.586285	-0.623285	-0.588514	-0.598348	-0.627206
36.045	-1.21675	-0.961284	-0.636548	-0.467968	-0.430817	-0.476196	-0.404671	-0.452551	-0.541434	-0.560147	-0.58532	-0.622091	-0.58693	-0.596518	-0.625471
36.0648	-1.21188	-0.968782	-0.631396	-0.460609	-0.429238	-0.474874	-0.403396	-0.452093	-0.540904	-0.559167	-0.584365	-0.620904	-0.585356	-0.594697	-0.623742
36.0846	-1.20422	-0.975286	-0.626031	-0.453253	-0.427696	-0.473568	-0.402171	-0.451671	-0.540392	-0.558201	-0.58342	-0.619723	-0.583791	-0.592886	-0.622021
36.1044	-1.19385	-0.980767	-0.620454	-0.445905	-0.426193	-0.472278	-0.400995	-0.451286	-0.539899	-0.557248	-0.582486	-0.618548	-0.582236	-0.591083	-0.620306
36.1242	-1.18086	-0.985199	-0.614668	-0.43857	-0.424727	-0.471005	-0.399869	-0.450936	-0.539423	-0.556309	-0.581563	-0.61738	-0.580691	-0.589289	-0.618599
36.144	-1.16534	-0.988557	-0.608676	-0.431253	-0.423301	-0.469749	-0.398792	-0.450623	-0.538964	-0.555384	-0.58065	-0.616218	-0.579155	-0.587505	-0.616898
36.1638	-1.14742	-0.990821	-0.602482	-0.423958	-0.421913	-0.468509	-0.397764	-0.450346	-0.538524	-0.554472	-0.579748	-0.615062	-0.57763	-0.58573	-0.615206
36.1836	-1.12724	-0.99197	-0.596089	-0.41669	-0.420564	-0.467286	-0.396787	-0.450104	-0.538101	-0.553575	-0.578856	-0.613912	-0.576114	-0.583964	-0.61352
36.2034	-1.10494	-0.991989	-0.5895	-0.409455	-0.419255	-0.46608	-0.395859	-0.449898	-0.537695	-0.55269	-0.577975	-0.612768	-0.574608	-0.582207	-0.611841
36.2232	-1.08069	-0.990864	-0.582721	-0.402258	-0.417987	-0.464891	-0.394982	-0.449727	-0.537307	-0.55182	-0.577104	-0.611631	-0.573112	-0.580459	-0.61017
36.243	-1.05468	-0.988584	-0.575755	-0.395102	-0.416759	-0.46372	-0.394154	-0.449591	-0.536936	-0.550963	-0.576243	-0.610499	-0.571626	-0.578721	-0.608507
36.2628	-1.02708	-0.98514	-0.568607	-0.387994	-0.415571	-0.462566	-0.393376	-0.44949	-0.536582	-0.55012	-0.575393	-0.609374	-0.57015	-0.576993	-0.606851
36.2826	-0.998091	-0.980527	-0.561284	-0.380937	-0.414425	-0.46143	-0.392649	-0.449424	-0.536245	-0.54929	-0.574553	-0.608255	-0.568684	-0.575273	-0.605202
36.3024	-0.967925	-0.974744	-0.553789	-0.373938	-0.41332	-0.460311	-0.391971	-0.449392	-0.535925	-0.548473	-0.573724	-0.607143	-0.567228	-0.573564	-0.603561
36.3222	-0.936789	-0.967789	-0.546128	-0.367	-0.412257	-0.459211	-0.391344	-0.449395	-0.535622	-0.54767	-0.572904	-0.606036	-0.565781	-0.571864	-0.601928
36.342	-0.904896	-0.959666	-0.538309	-0.360129	-0.411236	-0.458128	-0.390767	-0.449432	-0.535335	-0.546881	-0.572095	-0.604936	-0.564345	-0.570173	-0.600302
36.3618	-0.872463	-0.950381	-0.530337	-0.35333	-0.410258	-0.457064	-0.39024	-0.449503	-0.535065	-0.546104	-0.571296	-0.603842	-0.56292	-0.568493	-0.598684
36.3816	-0.839707	-0.939943	-0.522218	-0.346607	-0.409323	-0.456019	-0.389763	-0.449607	-0.534811	-0.545342	-0.570507	-0.602754	-0.561504	-0.566822	-0.597073
36.4014	-0.806842	-0.928364	-0.51396	-0.339966	-0.40843	-0.454992	-0.389337	-0.449746	-0.534573	-0.544592	-0.569728	-0.601672	-0.560098	-0.56516	-0.595471
36.4212	-0.774077	-0.915657	-0.505569	-0.333411	-0.407581	-0.453984	-0.38896	-0.449917	-0.534352	-0.543856	-0.568959	-0.600596	-0.558703	-0.563509	-0.593876
36.441	-0.741617	-0.90184	-0.497054	-0.326946	-0.406776	-0.452996	-0.388634	-0.450122	-0.534146	-0.543133	-0.5682	-0.599526	-0.557317	-0.561867	-0.592289
36.4608	-0.709657	-0.886933	-0.488421	-0.320578	-0.406015	-0.452026	-0.388357	-0.450359	-0.533956	-0.542423	-0.567451	-0.598463	-0.555942	-0.560236	-0.59071
36.4806	-0.678382	-0.870959	-0.479679	-0.314309	-0.405298	-0.451077	-0.388131	-0.450629	-0.533782	-0.541726	-0.566712	-0.597405	-0.554577	-0.558614	-0.589139
36.5004	-0.647966	-0.853942	-0.470835	-0.308146	-0.404625	-0.450147	-0.387954	-0.450931	-0.533623	-0.541042	-0.565983	-0.596354	-0.553223	-0.557002	-0.587576
36.5202	-0.618568	-0.835911	-0.461898	-0.302093	-0.403998	-0.449237	-0.387828	-0.451266	-0.53348	-0.540371	-0.565263	-0.595309	-0.551879	-0.5554	-0.58602
36.54	-0.590332	-0.816896	-0.452877	-0.296153	-0.403415	-0.448347	-0.387751	-0.451632	-0.533352	-0.539713	-0.564553	-0.594269	-0.550545	-0.553809	-0.584473
36.5598	-0.563385	-0.79693	-0.44378	-0.290333	-0.402878	-0.447478	-0.387724	-0.45203	-0.533239	-0.539068	-0.563854	-0.593236	-0.549221	-0.552227	-0.582935
36.5796	-0.537836	-0.776047	-0.434615	-0.284635	-0.402386	-0.446629	-0.387746	-0.452459	-0.533141	-0.538436	-0.563163	-0.592209	-0.547908	-0.550656	-0.581404
36.5994	-0.513774	-0.754286	-0.425394	-0.279065	-0.401939	-0.445801	-0.387818	-0.452919	-0.533058	-0.537817	-0.562483	-0.591188	-0.546605	-0.549095	-0.579881
36.6192	-0.491268	-0.731686	-0.416123	-0.273627	-0.401539	-0.444995	-0.387939	-0.45341	-0.53299	-0.537211	-0.561812	-0.590173	-0.545312	-0.547544	-0.578367
36.639	-0.470366	-0.708288	-0.406814	-0.268325	-0.401185	-0.44421	-0.38811	-0.453931	-0.532936	-0.536617	-0.56115	-0.589164	-0.54403	-0.546003	-0.576861
36.6588	-0.451094	-0.684137	-0.397475	-0.263164	-0.400877	-0.443446	-0.388329	-0.454483	-0.532897	-0.536036	-0.560498	-0.588161	-0.542758	-0.544473	-0.575363
36.6786	-0.433456	-0.659278	-0.388116	-0.258146	-0.400615	-0.442704	-0.388598	-0.455064	-0.532871	-0.535467	-0.559855	-0.587164	-0.541497	-0.542952	-0.573873
36.6984	-0.417436	-0.633759	-0.378748	-0.253278	-0.4004	-0.441985	-0.388915	-0.455675	-0.53286	-0.534911	-0.559222	-0.586173	-0.540246	-0.541443	-0.572392
36.7182	-0.402994	-0.607629	-0.369379	-0.248561	-0.400232	-0.441287	-0.38928	-0.456316	-0.532863	-0.534368	-0.558598	-0.585188	-0.539005	-0.539943	-0.57092
36.738	-0.390069	-0.580938	-0.360021	-0.244001	-0.40011	-0.440613	-0.389694	-0.456985	-0.532879	-0.533837	-0.557983	-0.584209	-0.537775	-0.538455	-0.569455
36.7578	-0.378581	-0.553739	-0.350683	-0.239601	-0.400036	-0.439961	-0.390156	-0.457683	-0.532909	-0.533318	-0.557378	-0.583236	-0.536556	-0.536976	-0.568
36.7776	-0.368429	-0.526086	-0.341376	-0.235365	-0.400008	-0.439332	-0.390666	-0.458409	-0.532952	-0.532811	-0.556781	-0.582269	-0.535347	-0.535508	-0.566552
36.7974	-0.359496	-0.498032	-0.33211	-0.231296	-0.400028	-0.438726	-0.391224	-0.459164	-0.533009	-0.532317	-0.556194	-0.581307	-0.534148	-0.534051	-0.565113
36.8172	-0.351645	-0.469634	-0.322895	-0.227398	-0.400096	-0.438145	-0.39183	-0.459946	-0.533079	-0.531835	-0.555616	-0.580352	-0.53296	-0.532604	-0.563683
36.837	-0.344727	-0.440949	-0.313742	-0.223673	-0.40021	-0.437587	-0.392482	-0.460755	-0.533161	-0.531365	-0.555047	-0.579403	-0.531783	-0.531168	-0.562262
36.8568	-0.338577	-0.412035	-0.304661	-0.220127	-0.400372	-0.437053	-0.393182	-0.461592	-0.533257	-0.530907	-0.554487	-0.578459	-0.530616	-0.529743	-0.560849
36.8766	-0.333021	-0.382948	-0.295663	-0.21676	-0.400582	-0.436543	-0.393928	-0.462455	-0.533365	-0.530461	-0.553936	-0.577521	-0.529459	-0.528328	-0.559445
36.8964	-0.327874	-0.353749	-0.286758	-0.213578	-0.400839	-0.436059	-0.394721	-0.463345	-0.533485	-0.530027	-0.553393	-0.576589	-0.528313	-0.526924	-0.558049
36.9162	-0.322946	-0.324496	-0.277956	-0.210582	-0.401144	-0.435599	-0.395561	-0.464261	-0.533618	-0.529605	-0.552859	-0.575663	-0.527178	-0.52553	-0.556662
36.936	-0.31804	-0.295249	-0.269269	-0.207775	-0.401496	-0.435164	-0.396446	-0.465202	-0.533762	-0.529194	-0.552334	-0.574743	-0.526053	-0.524148	-0.555284
36.9558	-0.312961	-0.266067	-0.260706	-0.205161	-0.401896	-0.434755	-0.397377	-0.466169	-0.533919	-0.528796	-0.551818	-0.573828	-0.524939	-0.522776	-0.553915
36.9756	-0.307512	-0.237011	-0.252278	-0.202741	-0.402343	-0.434371	-0.398353	-0.467161	-0.534087	-0.528409	-0.55131	-0.57292	-0.523835	-0.521415	-0.552554
36.9954	-0.301499	-0.208139	-0.243995	-0.200518	-0.402838	-0.434014	-0.399374	-0.468177	-0.534267	-0.528033	-0.550811	-0.572017	-0.522742	-0.520065	-0.551203
37.0152	-0.294735	-0.17951	-0.235867	-0.198495	-0.40338	-0.433682	-0.40044	-0.469218	-0.534459	-0.527669	-0.55032	-0.57112	-0.52166	-0.518725	-0.54986
37.035	-0.287041	-0.151183	-0.227904	-0.196673	-0.40397	-0.433377	-0.40155	-0.470282	-0.534661	-0.527316	-0.549838	-0.570229	-0.520588	-0.517397	-0.548526
37.0548	-0.27825	-0.123217	-0.220117	-0.195056	-0.404607	-0.433099	-0.402704	-0.47137	-0.534875	-0.526975	-0.549364	-0.569343	-0.519527	-0.516079	-0.547201
37.0746	-0.268207	-0.0956692	-0.212515	-0.193644	-0.405291	-0.432848	-0.403902	-0.472481	-0.535099	-0.526644	-0.548899	-0.568463	-0.518476	-0.514773	-0.545885
37.0944	-0.256772	-0.0685957	-0.205108	-0.192439	-0.406022	-0.432624	-0.405144	-0.473615	-0.535334	-0.526325	-0.548441	-0.567589	-0.517436	-0.513477	-0.544578
37.1142	-0.243825	-0.0420524	-0.197906	-0.191443	-0.406801	-0.432427	-0.406428	-0.474772	-0.53558	-0.526018	-0.547992	-0.56672	-0.516406	-0.512192	-0.54328
37.134	-0.229263	-0.0160941	-0.190918	-0.190659	-0.407626	-0.432259	-0.407755	-0.47595	-0.535835	-0.525721	-0.547551	-0.565857	-0.515388	-0.510919	-0.541991
37.1538	-0.213006	0.00922583	-0.184154	-0.190086	-0.408498	-0.432118	-0.409124	-0.47715	-0.536101	-0.525435	-0.547118	-0.565	-0.514379	-0.509656	-0.540711
37.1736	-0.194996	0.0338551	-0.177622	-0.189727	-0.409417	-0.432006	-0.410535	-0.478371	-0.536377	-0.52516	-0.546693	-0.564149	-0.513382	-0.508404	-0.53944
37.1934	-0.1752	0.057743	-0.171331	-0.189582	-0.410382	-0.431922	-0.411987	-0.479614	-0.536663	-0.524895	-0.546276	-0.563303	-0.512395	-0.507164	-0.538178
37.2132	-0.153609	0.0808403	-0.165291	-0.189652	-0.411393	-0.431866	-0.41348	-0.480876	-0.536958	-0.524642	-0.545866	-0.562462	-0.511418	-0.505934	-0.536925
37.233	-0.13024	0.103099	-0.15951	-0.189939	-0.412451	-0.43184	-0.415013	-0.482159	-0.537262	-0.524399	-0.545465	-0.561627	-0.510452	-0.504716	-0.535682
37.2528	-0.105136	0.124474	-0.153996	-0.190443	-0.413554	-0.431843	-0.416587	-0.483461	-0.537576	-0.524166	-0.545071	-0.560798	-0.509497	-0.503508	-0.534447
37.2726	-0.0783682	0.144921	-0.148757	-0.191164	-0.414703	-0.431876	-0.4182	-0.484783	-0.537899	-0.523944	-0.544685	-0.559975	-0.508552	-0.502312	-0.533222
37.2924	-0.0500308	0.164398	-0.143801	-0.192103	-0.415897	-0.431938	-0.419853	-0.486123	-0.53823	-0.523732	-0.544306	-0.559156	-0.507618	-0.501127	-0.532006
37.3122	-0.0202455	0.182865	-0.139135	-0.19326	-0.417136	-0.43203	-0.421544	-0.487482	-0.538571	-0.523531	-0.543935	-0.558344	-0.506695	-0.499953	-0.530799
37.332	0.0108415	0.200283	-0.134767	-0.194634	-0.41842	-0.432153	-0.423274	-0.488859	-0.538919	-0.523339	-0.543571	-0.557537	-0.505782	-0.498791	-0.529602
37.3518	0.0430604	0.216617	-0.130705	-0.196227	-0.419749	-0.432305	-0.425041	-0.490253	-0.539276	-0.523158	-0.543215	-0.556735	-0.504879	-0.497639	-0.528413
37.3716	0.076219	0.231833	-0.126953	-0.198038	-0.421122	-0.432489	-0.426845	-0.491665	-0.539641	-0.522987	-0.542866	-0.555939	-0.503987	-0.496499	-0.527234
37.3914	0.110105	0.245901	-0.12352	-0.200066	-0.422538	-0.432703	-0.428687	-0.493093	-0.540014	-0.522826	-0.542525	-0.555148	-0.503106	-0.49537	-0.526065
37.4112	0.144485	0.25879	-0.120411	-0.202311	-0.423999	-0.432948	-0.430564	-0.494538	-0.540394	-0.522674	-0.54219	-0.554363	-0.502235	-0.494252	-0.524904
37.431	0.179113	0.270475	-0.117632	-0.204773	-0.425502	-0.433224	-0.432478	-0.495998	-0.540782	-0.522533	-0.541863	-0.553583	-0.501375	-0.493146	-0.523753
37.4508	0.213726	0.280932	-0.115188	-0.207449	-0.427048	-0.433532	-0.434426	-0.497474	-0.541177	-0.522401	-0.541542	-0.552808	-0.500526	-0.49205	-0.522611
37.4706	0.24805	0.290139	-0.113085	-0.21034	-0.428637	-0.433871	-0.436409	-0.498966	-0.541579	-0.522278	-0.541229	-0.552039	-0.499686	-0.490966	-0.521478
37.4904	0.281801	0.298077	-0.111327	-0.213444	-0.430268	-0.434243	-0.438427	-0.500472	-0.541988	-0.522165	-0.540923	-0.551275	-0.498858	-0.489893	-0.520355
37.5102	0.314691	0.30473	-0.109919	-0.216761	-0.43194	-0.434646	-0.440478	-0.501992	-0.542404	-0.522061	-0.540623	-0.550517	-0.498039	-0.488832	-0.519242
37.53	0.346428	0.310083	-0.108865	-0.220287	-0.433654	-0.435081	-0.442562	-0.503526	-0.542826	-0.521967	-0.54033	-0.549764	-0.497232	-0.487781	-0.518137
37.5498	0.37672	0.314127	-0.108169	-0.224023	-0.435408	-0.435549	-0.444679	-0.505073	-0.543255	-0.521882	-0.540044	-0.549016	-0.496435	-0.486742	-0.517042
37.5696	0.405277	0.316852	-0.107834	-0.227966	-0.437203	-0.436049	-0.446828	-0.506633	-0.543689	-0.521805	-0.539764	-0.548273	-0.495648	-0.485715	-0.515957
37.5894	0.431816	0.318252	-0.107863	-0.232114	-0.439037	-0.436582	-0.449008	-0.508206	-0.54413	-0.521738	-0.539491	-0.547536	-0.494871	-0.484698	-0.51488
37.6092	0.456065	0.318324	-0.108259	-0.236465	-0.440911	-0.437148	-0.451219	-0.50979	-0.544576	-0.52168	-0.539225	-0.546804	-0.494105	-0.483693	-0.513814
37.629	0.47776	0.317068	-0.109024	-0.241017	-0.442824	-0.437746	-0.45346	-0.511387	-0.545028	-0.52163	-0.538964	-0.546077	-0.49335	-0.4827	-0.512756
37.6488	0.496657	0.314485	-0.11016	-0.245768	-0.444775	-0.438378	-0.45573	-0.512994	-0.545485	-0.521589	-0.538711	-0.545355	-0.492605	-0.481717	-0.511708
37.6686	0.512525	0.31058	-0.111668	-0.250716	-0.446764	-0.439043	-0.45803	-0.514612	-0.545948	-0.521557	-0.538463	-0.544638	-0.49187	-0.480746	-0.51067
37.6884	0.525156	0.30536	-0.113551	-0.255857	-0.448791	-0.439741	-0.460358	-0.516241	-0.546415	-0.521533	-0.538222	-0.543927	-0.491146	-0.479786	-0.509641
37.7082	0.534365	0.298834	-0.115807	-0.261189	-0.450854	-0.440473	-0.462714	-0.517879	-0.546887	-0.521518	-0.537986	-0.543221	-0.490432	-0.478838	-0.508622
37.728	0.53999	0.291016	-0.118439	-0.266709	-0.452953	-0.441239	-0.465097	-0.519526	-0.547363	-0.521511	-0.537757	-0.54252	-0.489728	-0.4779	-0.507612
37.7478	0.541899	0.281919	-0.121445	-0.272414	-0.455088	-0.442038	-0.467506	-0.521183	-0.547844	-0.521512	-0.537534	-0.541824	-0.489035	-0.476975	-0.506611
37.7676	0.539984	0.271561	-0.124825	-0.2783	-0.457258	-0.44287	-0.469942	-0.522848	-0.548329	-0.521521	-0.537316	-0.541133	-0.488351	-0.47606	-0.50562
37.7874	0.53417	0.259961	-0.128579	-0.284366	-0.459463	-0.443737	-0.472403	-0.524521	-0.548818	-0.521539	-0.537104	-0.540447	-0.487679	-0.475157	-0.504639
37.8072	0.524413	0.247141	-0.132704	-0.290606	-0.461701	-0.444638	-0.474888	-0.526202	-0.549311	-0.521564	-0.536898	-0.539766	-0.487016	-0.474265	-0.503667
37.827	0.510697	0.233125	-0.137201	-0.297018	-0.463972	-0.445572	-0.477397	-0.52789	-0.549807	-0.521597	-0.536698	-0.53909	-0.486364	-0.473384	-0.502704
37.8468	0.493042	0.217939	-0.142066	-0.303598	-0.466276	-0.446541	-0.47993	-0.529585	-0.550306	-0.521637	-0.536503	-0.538419	-0.485721	-0.472515	-0.501751
37.8666	0.471497	0.201611	-0.147297	-0.310341	-0.468612	-0.447543	-0.482485	-0.531286	-0.550809	-0.521685	-0.536314	-0.537753	-0.485089	-0.471657	-0.500808
37.8864	0.446143	0.184171	-0.152891	-0.317245	-0.470979	-0.44858	-0.485062	-0.532992	-0.551315	-0.521741	-0.53613	-0.537092	-0.484467	-0.47081	-0.499874
37.9062	0.417094	0.165653	-0.158845	-0.324305	-0.473377	-0.449651	-0.48766	-0.534704	-0.551823	-0.521804	-0.535952	-0.536436	-0.483856	-0.469975	-0.498949
37.926	0.384491	0.146089	-0.165156	-0.331517	-0.475804	-0.450756	-0.490279	-0.536421	-0.552334	-0.521874	-0.535779	-0.535785	-0.483254	-0.469151	-0.498034
37.9458	0.348505	0.125517	-0.171819	-0.338876	-0.478261	-0.451895	-0.492918	-0.538143	-0.552848	-0.521952	-0.535611	-0.535139	-0.482662	-0.468338	-0.497129
37.9656	0.309334	0.103974	-0.17883	-0.346379	-0.480746	-0.453069	-0.495577	-0.539868	-0.553363	-0.522036	-0.535448	-0.534497	-0.482081	-0.467536	-0.496233
37.9854	0.267201	0.0814993	-0.186185	-0.35402	-0.483258	-0.454277	-0.498253	-0.541597	-0.553881	-0.522127	-0.53529	-0.533861	-0.48151	-0.466746	-0.495347
38.0052	0.222351	0.0581335	-0.193878	-0.361795	-0.485798	-0.455518	-0.500948	-0.543329	-0.5544	-0.522226	-0.535138	-0.533229	-0.480948	-0.465967	-0.49447
38.025	0.175051	0.0339191	-0.201905	-0.369699	-0.488364	-0.456794	-0.503659	-0.545064	-0.554921	-0.522331	-0.53499	-0.532602	-0.480397	-0.465199	-0.493602
38.0448	0.125585	0.00889984	-0.210258	-0.377728	-0.490955	-0.458104	-0.506388	-0.546801	-0.555443	-0.522442	-0.534847	-0.53198	-0.479855	-0.464443	-0.492744
38.0646	0.0742526	-0.0168794	-0.218932	-0.385877	-0.493571	-0.459448	-0.509131	-0.54854	-0.555967	-0.52256	-0.534708	-0.531363	-0.479323	-0.463697	-0.491896
38.0844	0.0213638	-0.0433726	-0.22792	-0.39414	-0.496211	-0.460826	-0.51189	-0.55028	-0.556492	-0.522685	-0.534575	-0.53075	-0.478802	-0.462963	-0.491057
38.1042	-0.0327605	-0.0705327	-0.237216	-0.402513	-0.498874	-0.462238	-0.514663	-0.552022	-0.557017	-0.522816	-0.534446	-0.530142	-0.47829	-0.46224	-0.490228
38.124	-0.0877947	-0.0983116	-0.246812	-0.41099	-0.50156	-0.463683	-0.51745	-0.553763	-0.557543	-0.522953	-0.534321	-0.529539	-0.477788	-0.461528	-0.489408
38.1438	-0.14341	-0.126661	-0.256701	-0.419566	-0.504267	-0.465162	-0.520249	-0.555505	-0.55807	-0.523096	-0.534201	-0.528941	-0.477296	-0.460828	-0.488598
38.1636	-0.199279	-0.15553	-0.266876	-0.428236	-0.506994	-0.466675	-0.523061	-0.557246	-0.558596	-0.523245	-0.534085	-0.528347	-0.476813	-0.460138	-0.487797
38.1834	-0.255078	-0.18487	-0.277327	-0.436994	-0.509742	-0.468221	-0.525884	-0.558986	-0.559123	-0.5234	-0.533974	-0.527758	-0.47634	-0.45946	-0.487005
38.2032	-0.31049	-0.214629	-0.288046	-0.445835	-0.512508	-0.469801	-0.528717	-0.560725	-0.55965	-0.52356	-0.533866	-0.527173	-0.475877	-0.458793	-0.486223
38.223	-0.365208	-0.244757	-0.299025	-0.454754	-0.515293	-0.471414	-0.531561	-0.562462	-0.560176	-0.523727	-0.533763	-0.526593	-0.475424	-0.458137	-0.485451
38.2428	-0.41894	-0.275201	-0.310255	-0.463744	-0.518095	-0.473059	-0.534413	-0.564197	-0.560702	-0.523899	-0.533664	-0.526017	-0.47498	-0.457492	-0.484688
38.2626	-0.471408	-0.305912	-0.321726	-0.4728	-0.520914	-0.474738	-0.537274	-0.565929	-0.561227	-0.524076	-0.533569	-0.525446	-0.474546	-0.456858	-0.483934
38.2824	-0.522352	-0.336836	-0.333429	-0.481917	-0.523748	-0.476449	-0.540143	-0.567659	-0.561752	-0.524258	-0.533478	-0.52488	-0.474122	-0.456235	-0.48319
38.3022	-0.571535	-0.367922	-0.345354	-0.491088	-0.526597	-0.478193	-0.543018	-0.569384	-0.562275	-0.524446	-0.53339	-0.524318	-0.473707	-0.455624	-0.482455
38.322	-0.618741	-0.399119	-0.357491	-0.500307	-0.52946	-0.479969	-0.5459	-0.571106	-0.562797	-0.524639	-0.533307	-0.523761	-0.473301	-0.455023	-0.48173
38.3418	-0.663779	-0.430374	-0.36983	-0.50957	-0.532336	-0.481777	-0.548787	-0.572824	-0.563318	-0.524837	-0.533227	-0.523208	-0.472905	-0.454433	-0.481014
38.3616	-0.706485	-0.461639	-0.38236	-0.51887	-0.535225	-0.483617	-0.551678	-0.574536	-0.563837	-0.52504	-0.53315	-0.522659	-0.472519	-0.453854	-0.480308
38.3814	-0.746723	-0.49286	-0.395071	-0.528201	-0.538124	-0.485488	-0.554574	-0.576244	-0.564354	-0.525247	-0.533077	-0.522115	-0.472141	-0.453287	-0.47961
38.4012	-0.784383	-0.523989	-0.407952	-0.537557	-0.541034	-0.487391	-0.557472	-0.577946	-0.564869	-0.525459	-0.533008	-0.521575	-0.471773	-0.45273	-0.478923
38.421	-0.819386	-0.554976	-0.420991	-0.546932	-0.543953	-0.489325	-0.560373	-0.579642	-0.565382	-0.525676	-0.532942	-0.52104	-0.471415	-0.452184	-0.478244
38.4408	-0.851681	-0.585772	-0.434178	-0.55632	-0.546881	-0.491289	-0.563276	-0.581331	-0.565893	-0.525897	-0.532879	-0.520509	-0.471066	-0.451648	-0.477575
38.4606	-0.881247	-0.616329	-0.447501	-0.565715	-0.549816	-0.493284	-0.566179	-0.583013	-0.566401	-0.526122	-0.532819	-0.519982	-0.470726	-0.451124	-0.476915
38.4804	-0.90809	-0.6466	-0.460948	-0.575112	-0.552758	-0.49531	-0.569083	-0.584688	-0.566907	-0.526352	-0.532763	-0.51946	-0.470395	-0.450611	-0.476265
38.5002	-0.932244	-0.676539	-0.474508	-0.584503	-0.555706	-0.497365	-0.571986	-0.586356	-0.567409	-0.526585	-0.532709	-0.518941	-0.470073	-0.450108	-0.475624
38.52	-0.953772	-0.7061	-0.48817	-0.593884	-0.558658	-0.499449	-0.574887	-0.588015	-0.567909	-0.526823	-0.532659	-0.518428	-0.46976	-0.449616	-0.474992
38.5398	-0.972758	-0.735239	-0.50192	-0.603247	-0.561615	-0.501563	-0.577786	-0.589665	-0.568406	-0.527064	-0.532611	-0.517918	-0.469457	-0.449135	-0.474369
38.5596	-0.989312	-0.763914	-0.515748	-0.612587	-0.564574	-0.503706	-0.580682	-0.591307	-0.568899	-0.527309	-0.532566	-0.517412	-0.469162	-0.448665	-0.473756
38.5794	-1.00357	-0.792082	-0.529641	-0.621899	-0.567536	-0.505877	-0.583575	-0.592939	-0.569388	-0.527558	-0.532524	-0.516911	-0.468877	-0.448205	-0.473152
38.5992	-1.01567	-0.819704	-0.543587	-0.631175	-0.570498	-0.508076	-0.586463	-0.594562	-0.569874	-0.52781	-0.532485	-0.516414	-0.4686	-0.447756	-0.472557
38.619	-1.02579	-0.846741	-0.557574	-0.64041	-0.573461	-0.510302	-0.589346	-0.596174	-0.570356	-0.528066	-0.532448	-0.515921	-0.468333	-0.447318	-0.471971
38.6388	-1.03411	-0.873154	-0.57159	-0.649599	-0.576423	-0.512556	-0.592222	-0.597776	-0.570834	-0.528325	-0.532414	-0.515432	-0.468074	-0.44689	-0.471394
38.6586	-1.04082	-0.898909	-0.585622	-0.658734	-0.579384	-0.514837	-0.595092	-0.599367	-0.571308	-0.528587	-0.532382	-0.514947	-0.467824	-0.446473	-0.470827
38.6784	-1.04612	-0.923969	-0.599658	-0.667811	-0.582341	-0.517144	-0.597955	-0.600947	-0.571777	-0.528852	-0.532352	-0.514467	-0.467583	-0.446066	-0.470268
38.6982	-1.05022	-0.948304	-0.613686	-0.676822	-0.585296	-0.519477	-0.600809	-0.602514	-0.572241	-0.52912	-0.532325	-0.51399	-0.46735	-0.44567	-0.469719
38.718	-1.05332	-0.971881	-0.627693	-0.685764	-0.588245	-0.521836	-0.603654	-0.60407	-0.572701	-0.529391	-0.5323	-0.513518	-0.467126	-0.445285	-0.469179
38.7378	-1.05565	-0.99467	-0.641668	-0.694629	-0.591189	-0.524219	-0.606489	-0.605613	-0.573157	-0.529665	-0.532277	-0.513049	-0.466911	-0.44491	-0.468648
38.7576	-1.0574	-1.01664	-0.655598	-0.703412	-0.594127	-0.526627	-0.609314	-0.607144	-0.573607	-0.529941	-0.532256	-0.512584	-0.466705	-0.444545	-0.468126
38.7774	-1.05877	-1.03778	-0.669471	-0.712107	-0.597058	-0.52906	-0.612127	-0.608661	-0.574052	-0.53022	-0.532237	-0.512124	-0.466507	-0.44419	-0.467613
38.7972	-1.05996	-1.05805	-0.683276	-0.72071	-0.59998	-0.531515	-0.614928	-0.610164	-0.574491	-0.530501	-0.53222	-0.511667	-0.466317	-0.443846	-0.467109
38.817	-1.06115	-1.07743	-0.696999	-0.729213	-0.602893	-0.533994	-0.617717	-0.611654	-0.574925	-0.530784	-0.532205	-0.511214	-0.466136	-0.443513	-0.466614
38.8368	-1.06249	-1.0959	-0.710629	-0.737612	-0.605796	-0.536495	-0.620492	-0.613129	-0.575354	-0.53107	-0.532192	-0.510765	-0.465963	-0.443189	-0.466127
38.8566	-1.06415	-1.11344	-0.724155	-0.745902	-0.608687	-0.539018	-0.623252	-0.614589	-0.575776	-0.531357	-0.53218	-0.51032	-0.465799	-0.442876	-0.46565
38.8764	-1.06626	-1.13004	-0.737564	-0.754076	-0.611567	-0.541562	-0.625998	-0.616034	-0.576193	-0.531647	-0.53217	-0.509879	-0.465643	-0.442573	-0.465182
38.8962	-1.06892	-1.14569	-0.750845	-0.762131	-0.614434	-0.544127	-0.628728	-0.617464	-0.576603	-0.531938	-0.532161	-0.509442	-0.465495	-0.44228	-0.464722
38.916	-1.07222	-1.16036	-0.763987	-0.770059	-0.617287	-0.546712	-0.631441	-0.618879	-0.577008	-0.532231	-0.532154	-0.509008	-0.465355	-0.441997	-0.464272
38.9358	-1.07625	-1.17404	-0.776979	-0.777858	-0.620125	-0.549317	-0.634138	-0.620277	-0.577405	-0.532526	-0.532148	-0.508578	-0.465223	-0.441724	-0.46383
38.9556	-1.08103	-1.18674	-0.789808	-0.785521	-0.622948	-0.55194	-0.636816	-0.621658	-0.577797	-0.532822	-0.532144	-0.508152	-0.4651	-0.441462	-0.463397
38.9754	-1.08661	-1.19843	-0.802465	-0.793044	-0.625754	-0.554582	-0.639475	-0.623023	-0.578181	-0.53312	-0.532141	-0.50773	-0.464984	-0.441209	-0.462972
38.9952	-1.09296	-1.20912	-0.814939	-0.800421	-0.628542	-0.557242	-0.642115	-0.624371	-0.578559	-0.533418	-0.532139	-0.507311	-0.464877	-0.440966	-0.462557
39.015	-1.10007	-1.21879	-0.827218	-0.807649	-0.631313	-0.559918	-0.644735	-0.625701	-0.57893	-0.533718	-0.532138	-0.506896	-0.464778	-0.440734	-0.46215
39.0348	-1.1079	-1.22746	-0.839294	-0.814722	-0.634063	-0.562611	-0.647335	-0.627013	-0.579294	-0.534019	-0.532138	-0.506485	-0.464686	-0.440511	-0.461752
39.0546	-1.11636	-1.23512	-0.851155	-0.821636	-0.636794	-0.56532	-0.649912	-0.628308	-0.57965	-0.534321	-0.532139	-0.506077	-0.464602	-0.440298	-0.461362
39.0744	-1.12537	-1.24176	-0.862792	-0.828388	-0.639504	-0.568044	-0.652468	-0.629583	-0.579999	-0.534624	-0.532141	-0.505673	-0.464526	-0.440094	-0.460981
39.0942	-1.13482	-1.2474	-0.874194	-0.834971	-0.642192	-0.570782	-0.655	-0.630841	-0.580341	-0.534927	-0.532144	-0.505273	-0.464458	-0.439901	-0.460608
39.114	-1.14457	-1.25204	-0.885354	-0.841384	-0.644857	-0.573533	-0.657509	-0.632079	-0.580674	-0.535231	-0.532147	-0.504876	-0.464397	-0.439717	-0.460245
39.1338	-1.15449	-1.25569	-0.896261	-0.84762	-0.647498	-0.576298	-0.659994	-0.633297	-0.581001	-0.535535	-0.532151	-0.504483	-0.464344	-0.439542	-0.459889
39.1536	-1.16441	-1.25835	-0.906906	-0.853677	-0.650115	-0.579074	-0.662454	-0.634496	-0.581319	-0.53584	-0.532156	-0.504093	-0.464298	-0.439378	-0.459542
39.1734	-1.17416	-1.26004	-0.917282	-0.859551	-0.652707	-0.581863	-0.664888	-0.635676	-0.581629	-0.536145	-0.532161	-0.503707	-0.46426	-0.439223	-0.459203
39.1932	-1.18357	-1.26076	-0.927379	-0.865239	-0.655272	-0.584661	-0.667296	-0.636835	-0.581931	-0.536451	-0.532167	-0.503324	-0.46423	-0.439077	-0.458873
39.213	-1.19245	-1.26054	-0.937189	-0.870735	-0.657811	-0.58747	-0.669676	-0.637973	-0.582225	-0.536756	-0.532173	-0.502945	-0.464207	-0.438941	-0.458551
39.2328	-1.20061	-1.25938	-0.946706	-0.876039	-0.660322	-0.590288	-0.672029	-0.63909	-0.58251	-0.537061	-0.53218	-0.502569	-0.464191	-0.438814	-0.458238
39.2526	-1.20787	-1.25731	-0.95592	-0.881145	-0.662804	-0.593114	-0.674354	-0.640187	-0.582787	-0.537366	-0.532186	-0.502196	-0.464182	-0.438697	-0.457933
39.2724	-1.21403	-1.25433	-0.964826	-0.886051	-0.665257	-0.595948	-0.67665	-0.641262	-0.583055	-0.537671	-0.532193	-0.501827	-0.464181	-0.438589	-0.457636
39.2922	-1.21893	-1.25048	-0.973417	-0.890755	-0.667679	-0.598788	-0.678916	-0.642316	-0.583315	-0.537976	-0.5322	-0.501462	-0.464186	-0.43849	-0.457347
39.312	-1.22238	-1.24577	-0.981685	-0.895253	-0.670071	-0.601634	-0.681153	-0.643347	-0.583566	-0.53828	-0.532207	-0.501099	-0.464199	-0.4384	-0.457067
39.3318	-1.22423	-1.24023	-0.989625	-0.899543	-0.67243	-0.604486	-0.683358	-0.644357	-0.583807	-0.538583	-0.532214	-0.50074	-0.464219	-0.43832	-0.456794
39.3516	-1.22433	-1.23387	-0.997231	-0.903622	-0.674758	-0.607342	-0.685532	-0.645344	-0.58404	-0.538886	-0.532221	-0.500384	-0.464246	-0.438248	-0.45653
39.3714	-1.22256	-1.22672	-1.0045	-0.907489	-0.677052	-0.610201	-0.687673	-0.646308	-0.584263	-0.539188	-0.532228	-0.500032	-0.46428	-0.438186	-0.456274
39.3912	-1.2188	-1.21881	-1.01142	-0.91114	-0.679312	-0.613063	-0.689782	-0.64725	-0.584478	-0.539489	-0.532234	-0.499683	-0.46432	-0.438133	-0.456025
39.411	-1.21296	-1.21017	-1.01799	-0.914574	-0.681537	-0.615927	-0.691858	-0.648168	-0.584682	-0.539788	-0.532241	-0.499337	-0.464368	-0.438089	-0.455785
39.4308	-1.20498	-1.20082	-1.02421	-0.917788	-0.683727	-0.618792	-0.6939	-0.649063	-0.584878	-0.540087	-0.532246	-0.498994	-0.464422	-0.438053	-0.455553
39.4506	-1.19482	-1.19078	-1.03007	-0.920783	-0.685881	-0.621656	-0.695907	-0.649934	-0.585063	-0.540385	-0.532252	-0.498654	-0.464482	-0.438026	-0.455328
39.4704	-1.18246	-1.1801	-1.03556	-0.923555	-0.687998	-0.62452	-0.69788	-0.650782	-0.585239	-0.540681	-0.532257	-0.498318	-0.46455	-0.438009	-0.455112
39.4902	-1.1679	-1.1688	-1.04069	-0.926103	-0.690078	-0.627382	-0.699817	-0.651606	-0.585406	-0.540976	-0.532261	-0.497985	-0.464624	-0.438	-0.454903
39.51	-1.15119	-1.15691	-1.04546	-0.928426	-0.692119	-0.630242	-0.701717	-0.652405	-0.585562	-0.54127	-0.532265	-0.497655	-0.464704	-0.437999	-0.454702
39.5298	-1.13238	-1.14446	-1.04985	-0.930524	-0.694122	-0.633098	-0.703581	-0.65318	-0.585708	-0.541561	-0.532268	-0.497328	-0.464791	-0.438007	-0.454509
39.5496	-1.11158	-1.13149	-1.05387	-0.932394	-0.696085	-0.635949	-0.705408	-0.65393	-0.585845	-0.541851	-0.532271	-0.497004	-0.464884	-0.438024	-0.454323
[truncated: 4,060 more rows]

## Sheet: Sofular_d13C
	cut-off frequency [1/ka]
Time in ka	1	2	3	4	5	6	7	8	9	10	11	12	13	14	15
0.00019	0.456676	0.403764	0.520412	0.488447	0.453829	0.524202	0.528559	0.552541	0.631716	0.667477	0.649294	0.587428	0.57717	0.586916	0.610083
0.00726	0.470048	0.412045	0.525882	0.492411	0.456671	0.527293	0.531235	0.555424	0.634122	0.669462	0.650902	0.588843	0.578704	0.588396	0.61143
0.01433	0.48342	0.420377	0.531351	0.49638	0.459519	0.530388	0.533914	0.55831	0.636527	0.671447	0.65251	0.590258	0.58024	0.589877	0.612778
0.0214	0.496786	0.428759	0.53682	0.500354	0.462375	0.533485	0.536596	0.561198	0.638934	0.673432	0.654118	0.591675	0.581776	0.591358	0.614126
0.02847	0.510137	0.437188	0.542288	0.504333	0.465238	0.536586	0.539282	0.564088	0.64134	0.675417	0.655726	0.593092	0.583314	0.592841	0.615475
0.03554	0.523464	0.445665	0.547754	0.508317	0.468108	0.53969	0.54197	0.566981	0.643748	0.677401	0.657333	0.59451	0.584852	0.594325	0.616825
0.04261	0.536759	0.454187	0.553218	0.512305	0.470985	0.542798	0.544662	0.569877	0.646155	0.679384	0.658941	0.595929	0.586391	0.595809	0.618175
0.04968	0.550016	0.462752	0.558679	0.516297	0.473869	0.545908	0.547356	0.572775	0.648563	0.681368	0.660549	0.597349	0.587932	0.597294	0.619527
0.05675	0.563224	0.471359	0.564138	0.520294	0.476761	0.549021	0.550054	0.575675	0.650971	0.68335	0.662156	0.59877	0.589473	0.59878	0.620878
0.06382	0.576377	0.480008	0.569593	0.524294	0.479659	0.552138	0.552754	0.578578	0.653379	0.685333	0.663763	0.600192	0.591015	0.600267	0.622231
0.07089	0.589467	0.488695	0.575044	0.528299	0.482563	0.555257	0.555458	0.581483	0.655787	0.687315	0.66537	0.601614	0.592559	0.601755	0.623584
0.07796	0.602486	0.497419	0.580491	0.532307	0.485475	0.558379	0.558164	0.58439	0.658196	0.689297	0.666977	0.603037	0.594103	0.603244	0.624938
0.08503	0.615427	0.506179	0.585934	0.536319	0.488394	0.561504	0.560873	0.5873	0.660605	0.691278	0.668584	0.604462	0.595648	0.604734	0.626292
0.0921	0.628282	0.514974	0.591371	0.540335	0.491319	0.564632	0.563586	0.590212	0.663014	0.693258	0.67019	0.605887	0.597194	0.606224	0.627648
0.09917	0.641044	0.5238	0.596802	0.544353	0.494252	0.567763	0.5663	0.593126	0.665424	0.695239	0.671797	0.607312	0.598741	0.607716	0.629003
0.10624	0.653706	0.532658	0.602228	0.548376	0.497191	0.570896	0.569018	0.596042	0.667833	0.697218	0.673403	0.608739	0.600289	0.609208	0.63036
0.11331	0.66626	0.541545	0.607647	0.552401	0.500136	0.574032	0.571739	0.59896	0.670243	0.699198	0.675009	0.610166	0.601838	0.610701	0.631717
0.12038	0.678701	0.550459	0.613059	0.556429	0.503089	0.57717	0.574462	0.60188	0.672652	0.701176	0.676615	0.611595	0.603388	0.612195	0.633075
0.12745	0.691022	0.559399	0.618464	0.56046	0.506048	0.580311	0.577188	0.604803	0.675062	0.703154	0.67822	0.613024	0.604939	0.61369	0.634433
0.13452	0.703216	0.568363	0.623861	0.564493	0.509014	0.583455	0.579916	0.607727	0.677472	0.705132	0.679826	0.614454	0.606491	0.615186	0.635792
0.14159	0.715278	0.57735	0.62925	0.568529	0.511986	0.5866	0.582647	0.610653	0.679881	0.707109	0.681431	0.615885	0.608043	0.616682	0.637152
0.14866	0.7272	0.586356	0.634631	0.572567	0.514965	0.589749	0.585381	0.613582	0.682291	0.709086	0.683036	0.617316	0.609597	0.618179	0.638512
0.15573	0.738978	0.595382	0.640002	0.576608	0.51795	0.592899	0.588118	0.616512	0.684701	0.711062	0.68464	0.618748	0.611151	0.619677	0.639873
0.1628	0.750605	0.604424	0.645364	0.58065	0.520942	0.596052	0.590857	0.619444	0.687111	0.713037	0.686245	0.620182	0.612707	0.621176	0.641234
0.16987	0.762077	0.613482	0.650716	0.584695	0.523941	0.599207	0.593598	0.622377	0.68952	0.715012	0.687849	0.621616	0.614263	0.622676	0.642597
0.17694	0.773388	0.622553	0.656058	0.588741	0.526946	0.602365	0.596342	0.625313	0.69193	0.716986	0.689453	0.62305	0.61582	0.624177	0.643959
0.18401	0.784534	0.631636	0.661389	0.592788	0.529957	0.605524	0.599088	0.62825	0.694339	0.718959	0.691057	0.624486	0.617378	0.625678	0.645323
0.19108	0.79551	0.640728	0.666708	0.596838	0.532974	0.608686	0.601837	0.631189	0.696749	0.720932	0.69266	0.625922	0.618937	0.62718	0.646687
0.19815	0.806311	0.649828	0.672017	0.600888	0.535998	0.611849	0.604588	0.63413	0.699158	0.722904	0.694264	0.627359	0.620497	0.628683	0.648051
0.20522	0.816933	0.658934	0.677313	0.60494	0.539028	0.615015	0.607342	0.637072	0.701567	0.724875	0.695867	0.628797	0.622058	0.630187	0.649417
0.21229	0.827373	0.668045	0.682597	0.608993	0.542065	0.618182	0.610098	0.640016	0.703976	0.726846	0.697469	0.630236	0.623619	0.631691	0.650782
0.21936	0.837627	0.677157	0.687869	0.613046	0.545107	0.621352	0.612856	0.642961	0.706384	0.728816	0.699072	0.631675	0.625182	0.633197	0.652149
0.22643	0.84769	0.686271	0.693127	0.617101	0.548156	0.624523	0.615617	0.645908	0.708793	0.730786	0.700674	0.633116	0.626745	0.634703	0.653516
0.2335	0.857561	0.695382	0.698372	0.621156	0.551211	0.627696	0.618379	0.648857	0.711201	0.732754	0.702276	0.634557	0.628309	0.63621	0.654884
0.24057	0.867237	0.704491	0.703603	0.625211	0.554272	0.630871	0.621144	0.651807	0.713609	0.734722	0.703877	0.635998	0.629874	0.637717	0.656252
0.24764	0.876714	0.713594	0.708819	0.629267	0.557339	0.634047	0.623911	0.654758	0.716016	0.736689	0.705478	0.637441	0.631439	0.639226	0.65762
0.25471	0.88599	0.72269	0.714021	0.633323	0.560412	0.637225	0.62668	0.657711	0.718423	0.738656	0.707079	0.638884	0.633006	0.640735	0.65899
0.26178	0.895064	0.731777	0.719207	0.637379	0.563491	0.640405	0.629452	0.660665	0.72083	0.740621	0.70868	0.640328	0.634573	0.642245	0.66036
0.26885	0.903933	0.740854	0.724378	0.641434	0.566576	0.643586	0.632225	0.66362	0.723236	0.742586	0.71028	0.641773	0.636142	0.643755	0.66173
0.27592	0.912596	0.749917	0.729534	0.64549	0.569667	0.646768	0.635001	0.666576	0.725643	0.74455	0.71188	0.643218	0.637711	0.645267	0.663101
0.28299	0.921052	0.758966	0.734673	0.649545	0.572763	0.649953	0.637778	0.669534	0.728048	0.746513	0.713479	0.644665	0.639281	0.646779	0.664473
0.29006	0.929299	0.767999	0.739795	0.653599	0.575866	0.653138	0.640558	0.672493	0.730453	0.748476	0.715078	0.646112	0.640851	0.648292	0.665845
0.29713	0.937337	0.777013	0.744901	0.657653	0.578974	0.656325	0.643339	0.675453	0.732858	0.750437	0.716677	0.647559	0.642423	0.649805	0.667218
0.3042	0.945165	0.786006	0.749989	0.661706	0.582088	0.659513	0.646123	0.678415	0.735262	0.752398	0.718276	0.649008	0.643995	0.65132	0.668591
0.31127	0.952784	0.794978	0.755059	0.665758	0.585208	0.662702	0.648908	0.681377	0.737666	0.754358	0.719874	0.650457	0.645568	0.652835	0.669965
0.31834	0.960193	0.803925	0.760111	0.669809	0.588333	0.665892	0.651695	0.68434	0.740069	0.756316	0.721471	0.651907	0.647142	0.65435	0.67134
0.32541	0.967392	0.812846	0.765145	0.673859	0.591464	0.669084	0.654484	0.687304	0.742472	0.758274	0.723069	0.653357	0.648716	0.655867	0.672715
0.33248	0.974382	0.821739	0.77016	0.677907	0.594601	0.672277	0.657275	0.69027	0.744874	0.760231	0.724666	0.654809	0.650292	0.657384	0.67409
0.33955	0.981163	0.830602	0.775156	0.681954	0.597743	0.67547	0.660067	0.693236	0.747275	0.762188	0.726262	0.656261	0.651868	0.658902	0.675466
0.34662	0.987738	0.839434	0.780133	0.685999	0.600891	0.678665	0.662862	0.696203	0.749676	0.764143	0.727858	0.657714	0.653445	0.66042	0.676843
0.35369	0.994106	0.848232	0.785089	0.690042	0.604044	0.68186	0.665658	0.699171	0.752076	0.766097	0.729454	0.659167	0.655022	0.66194	0.67822
0.36076	1.00027	0.856994	0.790026	0.694083	0.607203	0.685057	0.668455	0.70214	0.754476	0.76805	0.731049	0.660621	0.656601	0.66346	0.679598
0.36783	1.00623	0.865719	0.794942	0.698122	0.610366	0.688254	0.671255	0.705109	0.756875	0.770003	0.732644	0.662076	0.65818	0.66498	0.680976
0.3749	1.01199	0.874405	0.799837	0.702159	0.613536	0.691452	0.674055	0.70808	0.759273	0.771954	0.734239	0.663532	0.65976	0.666502	0.682355
0.38197	1.01755	0.88305	0.804711	0.706193	0.61671	0.69465	0.676858	0.711051	0.76167	0.773905	0.735833	0.664988	0.661341	0.668024	0.683734
0.38904	1.02292	0.891652	0.809563	0.710225	0.61989	0.69785	0.679662	0.714022	0.764067	0.775854	0.737427	0.666445	0.662922	0.669546	0.685114
0.39611	1.02809	0.900209	0.814394	0.714254	0.623075	0.70105	0.682467	0.716994	0.766463	0.777802	0.73902	0.667902	0.664504	0.671069	0.686494
0.40318	1.03307	0.90872	0.819202	0.718281	0.626265	0.70425	0.685274	0.719967	0.768858	0.779749	0.740613	0.66936	0.666087	0.672593	0.687875
0.41025	1.03787	0.917182	0.823988	0.722304	0.62946	0.707451	0.688083	0.722941	0.771252	0.781696	0.742205	0.670819	0.66767	0.674118	0.689256
0.41732	1.04248	0.925594	0.828752	0.726325	0.632661	0.710653	0.690893	0.725915	0.773646	0.783641	0.743797	0.672279	0.669255	0.675643	0.690638
0.42439	1.0469	0.933954	0.833492	0.730342	0.635866	0.713855	0.693704	0.728889	0.776038	0.785585	0.745388	0.673739	0.67084	0.677169	0.69202
0.43146	1.05115	0.94226	0.838209	0.734356	0.639076	0.717057	0.696517	0.731864	0.77843	0.787528	0.746979	0.6752	0.672425	0.678696	0.693403
0.43853	1.05523	0.950511	0.842902	0.738366	0.642291	0.72026	0.699331	0.734839	0.780821	0.78947	0.748569	0.676662	0.674011	0.680223	0.694786
0.4456	1.05914	0.958704	0.847572	0.742373	0.645511	0.723462	0.702146	0.737814	0.783211	0.791411	0.750159	0.678124	0.675599	0.681751	0.69617
0.45267	1.06288	0.966838	0.852217	0.746376	0.648736	0.726665	0.704962	0.74079	0.7856	0.79335	0.751749	0.679587	0.677186	0.683279	0.697554
0.45974	1.06646	0.974912	0.856837	0.750375	0.651966	0.729869	0.70778	0.743766	0.787988	0.795289	0.753338	0.68105	0.678775	0.684808	0.698939
0.46681	1.06988	0.982923	0.861433	0.75437	0.655201	0.733072	0.710599	0.746743	0.790375	0.797226	0.754926	0.682514	0.680364	0.686338	0.700324
0.47388	1.07314	0.99087	0.866004	0.758361	0.65844	0.736275	0.713419	0.749719	0.792761	0.799163	0.756514	0.683979	0.681953	0.687868	0.70171
0.48095	1.07626	0.998751	0.87055	0.762348	0.661684	0.739478	0.71624	0.752696	0.795146	0.801098	0.758102	0.685445	0.683544	0.689399	0.703096
0.48802	1.07924	1.00657	0.87507	0.76633	0.664932	0.742682	0.719062	0.755673	0.797529	0.803032	0.759689	0.686911	0.685135	0.69093	0.704482
0.49509	1.08208	1.01431	0.879564	0.770308	0.668185	0.745885	0.721885	0.75865	0.799912	0.804964	0.761275	0.688377	0.686726	0.692462	0.705869
0.50216	1.08478	1.02198	0.884032	0.774281	0.671443	0.749088	0.72471	0.761627	0.802294	0.806896	0.762861	0.689845	0.688319	0.693995	0.707257
0.50923	1.08735	1.02958	0.888474	0.778249	0.674705	0.752291	0.727535	0.764604	0.804675	0.808826	0.764446	0.691313	0.689912	0.695528	0.708645
0.5163	1.0898	1.03711	0.892889	0.782212	0.677971	0.755493	0.730361	0.767581	0.807054	0.810755	0.766031	0.692781	0.691505	0.697062	0.710033
0.52337	1.09213	1.04456	0.897277	0.78617	0.681242	0.758696	0.733188	0.770558	0.809432	0.812683	0.767615	0.69425	0.693099	0.698596	0.711422
0.53044	1.09434	1.05194	0.901638	0.790123	0.684517	0.761898	0.736016	0.773535	0.811809	0.814609	0.769199	0.69572	0.694694	0.700131	0.712812
0.53751	1.09645	1.05924	0.905972	0.794071	0.687796	0.765099	0.738845	0.776512	0.814185	0.816535	0.770782	0.69719	0.69629	0.701667	0.714201
0.54458	1.09845	1.06645	0.910279	0.798013	0.69108	0.7683	0.741675	0.779488	0.81656	0.818459	0.772365	0.698661	0.697886	0.703203	0.715592
0.55165	1.10036	1.07359	0.914558	0.80195	0.694367	0.771501	0.744506	0.782465	0.818933	0.820381	0.773947	0.700133	0.699482	0.704739	0.716982
0.55872	1.10217	1.08064	0.918808	0.805881	0.697659	0.774701	0.747337	0.785441	0.821305	0.822303	0.775528	0.701605	0.70108	0.706276	0.718373
0.56579	1.10389	1.08761	0.923031	0.809806	0.700955	0.7779	0.750169	0.788417	0.823676	0.824223	0.777109	0.703078	0.702677	0.707814	0.719765
0.57286	1.10553	1.09449	0.927225	0.813725	0.704255	0.781099	0.753002	0.791392	0.826046	0.826141	0.778689	0.704551	0.704276	0.709352	0.721157
0.57993	1.10709	1.10128	0.931391	0.817638	0.707559	0.784297	0.755835	0.794367	0.828414	0.828059	0.780269	0.706025	0.705875	0.710891	0.722549
0.587	1.10858	1.10799	0.935528	0.821545	0.710867	0.787494	0.758669	0.797342	0.830781	0.829975	0.781848	0.707499	0.707474	0.71243	0.723942
0.59407	1.11	1.11461	0.939636	0.825445	0.714179	0.79069	0.761504	0.800316	0.833146	0.831889	0.783426	0.708974	0.709075	0.71397	0.725335
0.60114	1.11135	1.12113	0.943715	0.829339	0.717494	0.793886	0.764339	0.80329	0.83551	0.833803	0.785004	0.71045	0.710675	0.715511	0.726729
0.60821	1.11266	1.12756	0.947764	0.833227	0.720814	0.797081	0.767174	0.806264	0.837873	0.835715	0.786581	0.711926	0.712277	0.717051	0.728123
0.61528	1.11391	1.1339	0.951784	0.837108	0.724137	0.800274	0.770011	0.809236	0.840234	0.837625	0.788158	0.713403	0.713878	0.718593	0.729517
0.62235	1.11511	1.14015	0.955775	0.840982	0.727464	0.803467	0.772847	0.812209	0.842594	0.839534	0.789734	0.71488	0.715481	0.720135	0.730912
0.62942	1.11627	1.1463	0.959736	0.844849	0.730794	0.806659	0.775684	0.81518	0.844952	0.841442	0.791309	0.716358	0.717084	0.721677	0.732307
0.63649	1.11739	1.15235	0.963666	0.848709	0.734128	0.809849	0.778522	0.818151	0.847309	0.843348	0.792884	0.717836	0.718687	0.72322	0.733703
0.64356	1.11848	1.1583	0.967567	0.852562	0.737465	0.813039	0.781359	0.821121	0.849664	0.845253	0.794458	0.719315	0.720291	0.724763	0.735099
0.65063	1.11954	1.16416	0.971437	0.856407	0.740806	0.816227	0.784198	0.82409	0.852017	0.847156	0.796031	0.720795	0.721896	0.726307	0.736495
0.6577	1.12057	1.16991	0.975277	0.860246	0.74415	0.819414	0.787036	0.827059	0.854369	0.849058	0.797604	0.722275	0.723501	0.727851	0.737892
0.66477	1.12159	1.17556	0.979086	0.864076	0.747498	0.822599	0.789875	0.830027	0.85672	0.850958	0.799176	0.723755	0.725106	0.729396	0.739289
0.67184	1.12259	1.18111	0.982864	0.867899	0.750849	0.825784	0.792714	0.832994	0.859069	0.852857	0.800747	0.725236	0.726712	0.730941	0.740686
0.67891	1.12358	1.18656	0.986612	0.871715	0.754203	0.828967	0.795553	0.83596	0.861416	0.854754	0.802318	0.726718	0.728319	0.732487	0.742084
0.68598	1.12456	1.1919	0.990329	0.875522	0.757561	0.832148	0.798392	0.838925	0.863762	0.85665	0.803888	0.7282	0.729926	0.734033	0.743483
0.69305	1.12554	1.19713	0.994015	0.879322	0.760921	0.835328	0.801231	0.841889	0.866105	0.858544	0.805458	0.729682	0.731534	0.73558	0.744881
0.70012	1.12652	1.20227	0.997669	0.883113	0.764285	0.838506	0.804071	0.844852	0.868448	0.860437	0.807026	0.731165	0.733142	0.737127	0.74628
0.70719	1.12751	1.20729	1.00129	0.886896	0.767651	0.841683	0.80691	0.847814	0.870788	0.862328	0.808594	0.732649	0.73475	0.738674	0.747679
0.71426	1.1285	1.21221	1.00488	0.890671	0.771021	0.844858	0.80975	0.850775	0.873127	0.864218	0.810162	0.734133	0.736359	0.740222	0.749079
0.72133	1.1295	1.21701	1.00844	0.894438	0.774393	0.848031	0.812589	0.853735	0.875464	0.866106	0.811728	0.735618	0.737969	0.741771	0.750479
0.7284	1.13051	1.22171	1.01197	0.898196	0.777769	0.851203	0.815429	0.856694	0.877799	0.867992	0.813294	0.737103	0.739579	0.74332	0.751879
0.73547	1.13155	1.2263	1.01547	0.901945	0.781147	0.854372	0.818268	0.859651	0.880132	0.869877	0.814859	0.738588	0.741189	0.744869	0.75328
0.74254	1.1326	1.23078	1.01894	0.905686	0.784528	0.85754	0.821108	0.862608	0.882464	0.87176	0.816424	0.740074	0.7428	0.746418	0.754681
0.74961	1.13367	1.23514	1.02237	0.909418	0.787912	0.860706	0.823947	0.865563	0.884794	0.873642	0.817987	0.741561	0.744411	0.747968	0.756083
0.75668	1.13477	1.2394	1.02577	0.913141	0.791298	0.86387	0.826786	0.868516	0.887121	0.875521	0.81955	0.743048	0.746023	0.749519	0.757484
0.76375	1.13589	1.24354	1.02914	0.916855	0.794687	0.867032	0.829625	0.871469	0.889447	0.8774	0.821112	0.744535	0.747635	0.75107	0.758886
0.77082	1.13704	1.24757	1.03248	0.92056	0.798078	0.870192	0.832463	0.87442	0.891771	0.879276	0.822674	0.746023	0.749248	0.752621	0.760289
0.77789	1.13822	1.25149	1.03579	0.924255	0.801472	0.87335	0.835301	0.877369	0.894094	0.881151	0.824235	0.747512	0.750861	0.754173	0.761691
0.78496	1.13944	1.25529	1.03906	0.927942	0.804868	0.876506	0.838139	0.880317	0.896414	0.883025	0.825795	0.749	0.752474	0.755725	0.763094
0.79203	1.14068	1.25898	1.0423	0.931618	0.808267	0.87966	0.840977	0.883264	0.898732	0.884896	0.827354	0.75049	0.754088	0.757277	0.764497
0.7991	1.14196	1.26255	1.04551	0.935286	0.811668	0.882811	0.843814	0.886209	0.901048	0.886766	0.828912	0.75198	0.755702	0.75883	0.765901
0.80617	1.14328	1.26601	1.04869	0.938943	0.815071	0.88596	0.846651	0.889152	0.903362	0.888634	0.83047	0.75347	0.757317	0.760383	0.767305
0.81324	1.14463	1.26936	1.05183	0.942591	0.818477	0.889107	0.849487	0.892094	0.905674	0.890501	0.832027	0.75496	0.758932	0.761937	0.768709
0.82031	1.14602	1.27259	1.05495	0.946229	0.821884	0.892251	0.852323	0.895034	0.907985	0.892365	0.833583	0.756452	0.760548	0.763491	0.770114
0.82738	1.14745	1.2757	1.05803	0.949857	0.825294	0.895393	0.855159	0.897972	0.910293	0.894228	0.835138	0.757943	0.762163	0.765045	0.771518
0.83445	1.14892	1.2787	1.06108	0.953475	0.828705	0.898532	0.857994	0.900909	0.912599	0.896089	0.836693	0.759435	0.76378	0.766599	0.772923
0.84152	1.15042	1.28158	1.06409	0.957083	0.832119	0.901669	0.860828	0.903844	0.914903	0.897949	0.838247	0.760927	0.765396	0.768154	0.774329
0.84859	1.15196	1.28434	1.06708	0.960681	0.835534	0.904803	0.863661	0.906777	0.917204	0.899806	0.8398	0.76242	0.767013	0.76971	0.775734
0.85566	1.15354	1.28699	1.07003	0.964269	0.838952	0.907935	0.866494	0.909708	0.919504	0.901662	0.841352	0.763913	0.76863	0.771265	0.77714
0.86273	1.15516	1.28953	1.07295	0.967846	0.842371	0.911064	0.869327	0.912638	0.921801	0.903516	0.842903	0.765407	0.770248	0.772821	0.778547
0.8698	1.15681	1.29195	1.07584	0.971413	0.845791	0.91419	0.872158	0.915565	0.924096	0.905369	0.844454	0.766901	0.771866	0.774377	0.779953
0.87687	1.15849	1.29425	1.07869	0.974969	0.849214	0.917313	0.874989	0.918491	0.926389	0.907219	0.846003	0.768396	0.773484	0.775934	0.78136
0.88394	1.16022	1.29643	1.08152	0.978514	0.852638	0.920434	0.877819	0.921414	0.92868	0.909067	0.847552	0.76989	0.775103	0.777491	0.782767
0.89101	1.16197	1.2985	1.08431	0.982049	0.856063	0.923552	0.880648	0.924336	0.930969	0.910914	0.8491	0.771386	0.776722	0.779048	0.784174
0.89808	1.16376	1.30046	1.08707	0.985573	0.85949	0.926666	0.883477	0.927255	0.933255	0.912759	0.850647	0.772881	0.778342	0.780606	0.785581
0.90515	1.16558	1.3023	1.08979	0.989086	0.862919	0.929778	0.886304	0.930173	0.935539	0.914602	0.852194	0.774377	0.779961	0.782164	0.786989
0.91222	1.16742	1.30402	1.09249	0.992588	0.866349	0.932887	0.889131	0.933088	0.93782	0.916443	0.853739	0.775874	0.781581	0.783722	0.788397
0.91929	1.1693	1.30563	1.09515	0.996079	0.86978	0.935993	0.891956	0.936001	0.9401	0.918282	0.855284	0.777371	0.783202	0.78528	0.789805
0.92636	1.17119	1.30713	1.09778	0.999559	0.873212	0.939095	0.894781	0.938912	0.942377	0.92012	0.856828	0.778868	0.784822	0.786839	0.791214
0.93343	1.17312	1.30851	1.10038	1.00303	0.876646	0.942195	0.897605	0.94182	0.944651	0.921955	0.85837	0.780365	0.786443	0.788398	0.792623
0.9405	1.17506	1.30977	1.10295	1.00648	0.88008	0.945291	0.900427	0.944726	0.946923	0.923788	0.859912	0.781863	0.788064	0.789957	0.794032
0.94757	1.17702	1.31093	1.10549	1.00993	0.883516	0.948384	0.903249	0.94763	0.949193	0.92562	0.861454	0.783362	0.789686	0.791516	0.795441
0.95464	1.17899	1.31197	1.10799	1.01336	0.886953	0.951474	0.906069	0.950532	0.951461	0.92745	0.862994	0.78486	0.791307	0.793076	0.79685
0.96171	1.18098	1.3129	1.11047	1.01679	0.89039	0.954561	0.908888	0.953431	0.953725	0.929277	0.864533	0.786359	0.792929	0.794636	0.79826
0.96878	1.18298	1.31372	1.11291	1.0202	0.893829	0.957644	0.911706	0.956328	0.955988	0.931103	0.866072	0.787858	0.794552	0.796196	0.79967
0.97585	1.18499	1.31442	1.11532	1.0236	0.897268	0.960723	0.914523	0.959222	0.958248	0.932927	0.867609	0.789358	0.796174	0.797757	0.80108
0.98292	1.187	1.31502	1.1177	1.02699	0.900708	0.963799	0.917338	0.962113	0.960505	0.934748	0.869146	0.790858	0.797797	0.799318	0.80249
0.98999	1.18901	1.3155	1.12005	1.03036	0.904149	0.966872	0.920153	0.965003	0.96276	0.936568	0.870682	0.792359	0.79942	0.800879	0.8039
0.99706	1.19103	1.31588	1.12236	1.03373	0.90759	0.969941	0.922966	0.967889	0.965012	0.938386	0.872217	0.793859	0.801043	0.80244	0.805311
1.00413	1.19303	1.31615	1.12465	1.03708	0.911032	0.973007	0.925777	0.970773	0.967262	0.940201	0.873751	0.79536	0.802667	0.804001	0.806722
1.0112	1.19503	1.31631	1.12691	1.04042	0.914475	0.976068	0.928587	0.973654	0.969509	0.942015	0.875284	0.796862	0.804291	0.805563	0.808133
1.01827	1.19702	1.31636	1.12913	1.04375	0.917918	0.979126	0.931396	0.976533	0.971754	0.943827	0.876816	0.798363	0.805915	0.807125	0.809544
1.02534	1.19899	1.31631	1.13133	1.04706	0.921361	0.982181	0.934203	0.979409	0.973996	0.945636	0.878347	0.799865	0.807539	0.808687	0.810956
1.03241	1.20094	1.31615	1.1335	1.05037	0.924804	0.985231	0.937009	0.982282	0.976235	0.947444	0.879878	0.801368	0.809163	0.810249	0.812367
1.03948	1.20287	1.31589	1.13563	1.05366	0.928248	0.988278	0.939813	0.985152	0.978472	0.949249	0.881407	0.80287	0.810788	0.811812	0.813779
1.04655	1.20478	1.31553	1.13774	1.05694	0.931692	0.991321	0.942616	0.98802	0.980706	0.951053	0.882935	0.804373	0.812413	0.813374	0.815191
1.05362	1.20666	1.31506	1.13981	1.0602	0.935136	0.99436	0.945417	0.990884	0.982937	0.952854	0.884463	0.805876	0.814038	0.814937	0.816603
1.06069	1.2085	1.31449	1.14186	1.06346	0.93858	0.997395	0.948216	0.993746	0.985165	0.954653	0.885989	0.80738	0.815663	0.8165	0.818015
1.06776	1.21031	1.31383	1.14387	1.0667	0.942024	1.00043	0.951014	0.996604	0.987391	0.95645	0.887515	0.808883	0.817289	0.818064	0.819428
1.07483	1.21208	1.31306	1.14586	1.06993	0.945468	1.00345	0.95381	0.99946	0.989614	0.958245	0.889039	0.810388	0.818914	0.819627	0.82084
1.0819	1.21381	1.3122	1.14782	1.07315	0.948912	1.00648	0.956605	1.00231	0.991835	0.960038	0.890563	0.811892	0.82054	0.82119	0.822253
1.08897	1.21549	1.31124	1.14975	1.07635	0.952356	1.00949	0.959397	1.00516	0.994052	0.961829	0.892085	0.813396	0.822166	0.822754	0.823666
1.09604	1.21711	1.31018	1.15165	1.07954	0.955799	1.01251	0.962188	1.00801	0.996267	0.963617	0.893607	0.814901	0.823792	0.824318	0.825079
1.10311	1.21869	1.30903	1.15352	1.08272	0.959242	1.01552	0.964977	1.01085	0.998478	0.965404	0.895128	0.816406	0.825418	0.825882	0.826492
1.11018	1.22021	1.30779	1.15536	1.08588	0.962685	1.01852	0.967764	1.01369	1.00069	0.967188	0.896647	0.817912	0.827045	0.827446	0.827906
1.11725	1.22167	1.30645	1.15718	1.08904	0.966127	1.02153	0.97055	1.01653	1.00289	0.96897	0.898166	0.819418	0.828671	0.829011	0.829319
1.12432	1.22306	1.30503	1.15896	1.09217	0.969569	1.02452	0.973333	1.01936	1.0051	0.97075	0.899684	0.820923	0.830298	0.830575	0.830733
1.13139	1.22439	1.30351	1.16072	1.0953	0.97301	1.02752	0.976114	1.02219	1.0073	0.972527	0.901201	0.82243	0.831925	0.83214	0.832146
1.13846	1.22564	1.30191	1.16245	1.09841	0.97645	1.0305	0.978894	1.02502	1.00949	0.974303	0.902716	0.823936	0.833552	0.833704	0.83356
1.14553	1.22683	1.30023	1.16416	1.10151	0.97989	1.03349	0.981671	1.02784	1.01169	0.976076	0.904231	0.825443	0.835179	0.835269	0.834974
1.1526	1.22793	1.29845	1.16583	1.1046	0.983329	1.03647	0.984446	1.03066	1.01388	0.977847	0.905745	0.82695	0.836806	0.836834	0.836388
1.15967	1.22896	1.2966	1.16748	1.10768	0.986767	1.03944	0.987219	1.03348	1.01607	0.979616	0.907257	0.828457	0.838433	0.838399	0.837803
1.16674	1.22991	1.29466	1.16911	1.11074	0.990204	1.04241	0.98999	1.03629	1.01825	0.981382	0.908769	0.829964	0.840061	0.839964	0.839217
1.17381	1.23077	1.29264	1.1707	1.11378	0.99364	1.04538	0.992759	1.0391	1.02044	0.983147	0.910279	0.831472	0.841688	0.841529	0.840631
1.18088	1.23154	1.29055	1.17228	1.11682	0.997075	1.04834	0.995526	1.04191	1.02262	0.984909	0.911789	0.832979	0.843316	0.843095	0.842046
1.18795	1.23222	1.28838	1.17382	1.11984	1.00051	1.05129	0.998291	1.04471	1.02479	0.986668	0.913298	0.834487	0.844943	0.84466	0.84346
1.19502	1.23281	1.28613	1.17534	1.12285	1.00394	1.05424	1.00105	1.04751	1.02697	0.988426	0.914805	0.835996	0.846571	0.846226	0.844875
1.20209	1.23331	1.28381	1.17683	1.12584	1.00737	1.05719	1.00381	1.05031	1.02914	0.990181	0.916311	0.837504	0.848199	0.847791	0.84629
1.20916	1.23371	1.28141	1.1783	1.12882	1.0108	1.06013	1.00657	1.0531	1.0313	0.991934	0.917817	0.839013	0.849827	0.849357	0.847705
1.21623	1.23401	1.27895	1.17974	1.13179	1.01423	1.06307	1.00933	1.05589	1.03347	0.993684	0.919321	0.840522	0.851455	0.850922	0.84912
1.2233	1.23421	1.27641	1.18116	1.13474	1.01766	1.066	1.01208	1.05867	1.03563	0.995433	0.920824	0.842031	0.853083	0.852488	0.850535
1.23037	1.2343	1.27381	1.18255	1.13768	1.02109	1.06893	1.01483	1.06145	1.03778	0.997178	0.922327	0.84354	0.854711	0.854054	0.85195
1.23744	1.2343	1.27115	1.18392	1.14061	1.02451	1.07185	1.01758	1.06423	1.03994	0.998922	0.923828	0.845049	0.856339	0.85562	0.853365
1.24451	1.23419	1.26842	1.18527	1.14352	1.02793	1.07476	1.02032	1.067	1.04209	1.00066	0.925328	0.846559	0.857967	0.857186	0.85478
1.25158	1.23397	1.26563	1.18659	1.14642	1.03135	1.07768	1.02307	1.06977	1.04424	1.0024	0.926827	0.848068	0.859595	0.858752	0.856196
1.25865	1.23365	1.26278	1.18789	1.1493	1.03477	1.08058	1.02581	1.07254	1.04638	1.00414	0.928325	0.849578	0.861223	0.860318	0.857611
1.26572	1.23321	1.25987	1.18917	1.15217	1.03819	1.08348	1.02854	1.0753	1.04852	1.00587	0.929821	0.851088	0.862852	0.861884	0.859026
1.27279	1.23267	1.25691	1.19042	1.15503	1.0416	1.08638	1.03128	1.07806	1.05066	1.0076	0.931317	0.852599	0.86448	0.86345	0.860442
1.27986	1.23202	1.25389	1.19165	1.15787	1.04502	1.08927	1.03401	1.08081	1.0528	1.00933	0.932812	0.854109	0.866108	0.865016	0.861857
1.28693	1.23126	1.25082	1.19286	1.1607	1.04843	1.09215	1.03674	1.08356	1.05493	1.01106	0.934305	0.855619	0.867736	0.866582	0.863273
1.294	1.23039	1.2477	1.19404	1.16352	1.05184	1.09503	1.03947	1.08631	1.05706	1.01279	0.935798	0.85713	0.869365	0.868148	0.864689
1.30107	1.22942	1.24453	1.19521	1.16632	1.05525	1.09791	1.04219	1.08905	1.05918	1.01451	0.937289	0.858641	0.870993	0.869714	0.866104
1.30814	1.22833	1.24131	1.19635	1.16911	1.05865	1.10078	1.04491	1.09178	1.0613	1.01623	0.938779	0.860152	0.872621	0.87128	0.86752
1.31521	1.22713	1.23805	1.19747	1.17189	1.06205	1.10364	1.04763	1.09452	1.06342	1.01794	0.940268	0.861663	0.874249	0.872846	0.868935
1.32228	1.22583	1.23475	1.19857	1.17465	1.06545	1.1065	1.05035	1.09725	1.06554	1.01966	0.941756	0.863174	0.875877	0.874412	0.870351
1.32935	1.22442	1.23141	1.19965	1.17739	1.06885	1.10935	1.05306	1.09997	1.06765	1.02137	0.943243	0.864685	0.877505	0.875978	0.871767
1.33642	1.2229	1.22802	1.20071	1.18013	1.07225	1.1122	1.05577	1.10269	1.06976	1.02308	0.944729	0.866197	0.879133	0.877544	0.873183
1.34349	1.22128	1.2246	1.20175	1.18285	1.07564	1.11504	1.05848	1.10541	1.07186	1.02479	0.946213	0.867708	0.880761	0.87911	0.874598
1.35056	1.21955	1.22115	1.20277	1.18555	1.07903	1.11787	1.06118	1.10812	1.07396	1.02649	0.947697	0.86922	0.882389	0.880676	0.876014
1.35763	1.21772	1.21766	1.20377	1.18824	1.08241	1.1207	1.06388	1.11082	1.07606	1.0282	0.949179	0.870732	0.884017	0.882241	0.87743
1.3647	1.21579	1.21415	1.20475	1.19092	1.0858	1.12353	1.06658	1.11353	1.07815	1.0299	0.95066	0.872244	0.885645	0.883807	0.878845
1.37177	1.21376	1.2106	1.20572	1.19358	1.08918	1.12635	1.06928	1.11622	1.08025	1.03159	0.95214	0.873756	0.887273	0.885373	0.880261
1.37884	1.21164	1.20703	1.20666	1.19623	1.09256	1.12916	1.07197	1.11892	1.08233	1.03329	0.953619	0.875268	0.8889	0.886939	0.881677
1.38591	1.20942	1.20344	1.20759	1.19887	1.09593	1.13196	1.07466	1.12161	1.08442	1.03498	0.955097	0.87678	0.890528	0.888504	0.883093
1.39298	1.20711	1.19982	1.2085	1.20149	1.09931	1.13476	1.07734	1.12429	1.0865	1.03667	0.956573	0.878292	0.892155	0.89007	0.884508
1.40005	1.20471	1.19618	1.20939	1.20409	1.10268	1.13756	1.08003	1.12697	1.08857	1.03836	0.958048	0.879805	0.893783	0.891635	0.885924
1.40712	1.20223	1.19253	1.21027	1.20669	1.10604	1.14035	1.0827	1.12965	1.09065	1.04004	0.959523	0.881317	0.89541	0.893201	0.887339
1.41419	1.19966	1.18885	1.21113	1.20927	1.1094	1.14313	1.08538	1.13232	1.09271	1.04172	0.960996	0.882829	0.897037	0.894766	0.888755
1.42126	1.19701	1.18517	1.21197	1.21183	1.11276	1.14591	1.08805	1.13498	1.09478	1.0434	0.962467	0.884342	0.898664	0.896331	0.890171
1.42833	1.19429	1.18147	1.2128	1.21438	1.11612	1.14868	1.09072	1.13764	1.09684	1.04508	0.963938	0.885854	0.900291	0.897896	0.891586
1.4354	1.19149	1.17776	1.21361	1.21692	1.11947	1.15144	1.09339	1.1403	1.0989	1.04676	0.965408	0.887367	0.901918	0.899461	0.893001
1.44247	1.18862	1.17405	1.2144	1.21944	1.12282	1.1542	1.09605	1.14295	1.10095	1.04843	0.966876	0.88888	0.903545	0.901026	0.894417
1.44954	1.18568	1.17033	1.21518	1.22195	1.12617	1.15695	1.09871	1.1456	1.10301	1.0501	0.968343	0.890392	0.905171	0.902591	0.895832
1.45661	1.18269	1.16661	1.21595	1.22445	1.12951	1.1597	1.10137	1.14824	1.10505	1.05176	0.969809	0.891905	0.906798	0.904155	0.897248
1.46368	1.17963	1.16288	1.2167	1.22693	1.13285	1.16244	1.10402	1.15088	1.1071	1.05343	0.971273	0.893418	0.908424	0.90572	0.898663
1.47075	1.17652	1.15916	1.21744	1.22939	1.13618	1.16517	1.10667	1.15351	1.10914	1.05509	0.972737	0.894931	0.91005	0.907284	0.900078
1.47782	1.17336	1.15544	1.21817	1.23185	1.13951	1.1679	1.10931	1.15614	1.11117	1.05675	0.974199	0.896444	0.911676	0.908849	0.901493
1.48489	1.17015	1.15172	1.21888	1.23429	1.14284	1.17062	1.11195	1.15876	1.1132	1.0584	0.97566	0.897957	0.913302	0.910413	0.902908
1.49196	1.16691	1.14801	1.21958	1.23671	1.14616	1.17333	1.11459	1.16138	1.11523	1.06006	0.97712	0.899469	0.914928	0.911977	0.904323
1.49903	1.16362	1.14431	1.22026	1.23912	1.14948	1.17604	1.11722	1.16399	1.11726	1.06171	0.978578	0.900982	0.916553	0.91354	0.905738
1.5061	1.1603	1.14063	1.22094	1.24152	1.15279	1.17874	1.11986	1.16659	1.11928	1.06336	0.980036	0.902495	0.918178	0.915104	0.907153
1.51317	1.15696	1.13695	1.2216	1.2439	1.1561	1.18143	1.12248	1.1692	1.1213	1.065	0.981492	0.904008	0.919803	0.916667	0.908567
1.52024	1.15359	1.13329	1.22225	1.24627	1.15941	1.18412	1.12511	1.17179	1.12331	1.06665	0.982947	0.905521	0.921428	0.918231	0.909982
1.52731	1.15021	1.12965	1.22289	1.24863	1.16271	1.1868	1.12772	1.17438	1.12532	1.06829	0.9844	0.907034	0.923053	0.919794	0.911397
1.53438	1.14681	1.12603	1.22352	1.25097	1.166	1.18948	1.13034	1.17697	1.12732	1.06992	0.985853	0.908547	0.924677	0.921357	0.912811
1.54145	1.1434	1.12243	1.22414	1.2533	1.1693	1.19215	1.13295	1.17955	1.12933	1.07156	0.987304	0.91006	0.926301	0.92292	0.914225
1.54852	1.13999	1.11885	1.22475	1.25561	1.17258	1.19481	1.13556	1.18213	1.13132	1.07319	0.988754	0.911573	0.927925	0.924482	0.915639
1.55559	1.13658	1.1153	1.22534	1.25791	1.17587	1.19746	1.13816	1.1847	1.13332	1.07482	0.990202	0.913085	0.929549	0.926044	0.917054
1.56266	1.13318	1.11178	1.22593	1.26019	1.17914	1.20011	1.14076	1.18726	1.13531	1.07645	0.99165	0.914598	0.931172	0.927607	0.918468
1.56973	1.12979	1.10829	1.22652	1.26247	1.18242	1.20275	1.14336	1.18982	1.13729	1.07807	0.993096	0.916111	0.932796	0.929169	0.919881
1.5768	1.12642	1.10483	1.22709	1.26473	1.18569	1.20539	1.14595	1.19238	1.13927	1.07969	0.994541	0.917624	0.934419	0.93073	0.921295
1.58387	1.12307	1.1014	1.22765	1.26697	1.18895	1.20801	1.14854	1.19493	1.14125	1.08131	0.995984	0.919136	0.936041	0.932292	0.922709
1.59094	1.11975	1.09801	1.22821	1.2692	1.19221	1.21063	1.15112	1.19747	1.14323	1.08293	0.997427	0.920649	0.937664	0.933853	0.924122
1.59801	1.11646	1.09465	1.22876	1.27142	1.19546	1.21325	1.1537	1.20001	1.1452	1.08454	0.998868	0.922162	0.939286	0.935414	0.925535
1.60508	1.1132	1.09134	1.2293	1.27362	1.19871	1.21586	1.15628	1.20254	1.14716	1.08615	1.00031	0.923674	0.940908	0.936975	0.926949
1.61215	1.10999	1.08806	1.22984	1.27581	1.20195	1.21846	1.15885	1.20507	1.14912	1.08776	1.00175	0.925187	0.94253	0.938535	0.928362
1.61922	1.10683	1.08483	1.23036	1.27799	1.20519	1.22105	1.16142	1.20759	1.15108	1.08936	1.00318	0.926699	0.944151	0.940096	0.929775
1.62629	1.10372	1.08165	1.23089	1.28015	1.20842	1.22363	1.16398	1.21011	1.15304	1.09096	1.00462	0.928211	0.945772	0.941656	0.931187
1.63336	1.10066	1.07851	1.2314	1.2823	1.21165	1.22621	1.16654	1.21262	1.15498	1.09256	1.00605	0.929723	0.947393	0.943216	0.9326
1.64043	1.09767	1.07542	1.23192	1.28443	1.21487	1.22878	1.16909	1.21512	1.15693	1.09416	1.00749	0.931236	0.949014	0.944775	0.934012
1.6475	1.09475	1.07238	1.23242	1.28656	1.21809	1.23135	1.17165	1.21762	1.15887	1.09575	1.00892	0.932748	0.950634	0.946335	0.935424
1.65457	1.09189	1.0694	1.23293	1.28866	1.2213	1.23391	1.17419	1.22011	1.16081	1.09734	1.01035	0.93426	0.952254	0.947893	0.936836
1.66164	1.08912	1.06647	1.23342	1.29076	1.2245	1.23646	1.17673	1.2226	1.16274	1.09893	1.01178	0.935772	0.953873	0.949452	0.938248
1.66871	1.08642	1.06359	1.23392	1.29284	1.2277	1.239	1.17927	1.22508	1.16467	1.10052	1.01321	0.937283	0.955492	0.951011	0.93966
1.67578	1.08381	1.06077	1.23441	1.29491	1.2309	1.24154	1.1818	1.22756	1.1666	1.1021	1.01463	0.938795	0.957111	0.952569	0.941072
1.68285	1.08129	1.05801	1.2349	1.29696	1.23409	1.24407	1.18433	1.23003	1.16852	1.10368	1.01606	0.940307	0.95873	0.954127	0.942483
1.68992	1.07886	1.05532	1.23538	1.29901	1.23727	1.24659	1.18686	1.23249	1.17043	1.10525	1.01748	0.941818	0.960348	0.955684	0.943894
1.69699	1.07653	1.05268	1.23587	1.30103	1.24044	1.2491	1.18938	1.23495	1.17235	1.10683	1.01891	0.943329	0.961966	0.957241	0.945305
1.70406	1.0743	1.05011	1.23635	1.30305	1.24361	1.25161	1.19189	1.2374	1.17425	1.1084	1.02033	0.944841	0.963583	0.958798	0.946716
1.71113	1.07218	1.04761	1.23683	1.30505	1.24678	1.25411	1.1944	1.23985	1.17616	1.10997	1.02175	0.946352	0.965201	0.960355	0.948126
1.7182	1.07017	1.04517	1.2373	1.30704	1.24993	1.2566	1.19691	1.24229	1.17806	1.11153	1.02317	0.947863	0.966817	0.961911	0.949537
1.72527	1.06827	1.04281	1.23778	1.30902	1.25308	1.25908	1.19941	1.24472	1.17995	1.11309	1.02458	0.949373	0.968434	0.963467	0.950947
1.73234	1.06648	1.04051	1.23826	1.31098	1.25623	1.26156	1.20191	1.24715	1.18184	1.11465	1.026	0.950884	0.97005	0.965023	0.952357
1.73941	1.06482	1.03828	1.23873	1.31293	1.25937	1.26403	1.2044	1.24957	1.18373	1.11621	1.02742	0.952394	0.971665	0.966578	0.953766
1.74648	1.06328	1.03613	1.23921	1.31486	1.2625	1.26649	1.20688	1.25199	1.18561	1.11776	1.02883	0.953905	0.97328	0.968133	0.955176
1.75355	1.06186	1.03406	1.23969	1.31679	1.26562	1.26894	1.20937	1.2544	1.18749	1.11931	1.03024	0.955415	0.974895	0.969687	0.956585
1.76062	1.06057	1.03206	1.24016	1.3187	1.26874	1.27139	1.21185	1.25681	1.18936	1.12086	1.03165	0.956925	0.97651	0.971241	0.957994
1.76769	1.05941	1.03014	1.24064	1.3206	1.27185	1.27383	1.21432	1.2592	1.19123	1.12241	1.03306	0.958435	0.978124	0.972795	0.959403
1.77476	1.05839	1.0283	1.24112	1.32248	1.27496	1.27626	1.21679	1.26159	1.1931	1.12395	1.03447	0.959945	0.979737	0.974349	0.960811
1.78183	1.0575	1.02653	1.2416	1.32435	1.27806	1.27869	1.21925	1.26398	1.19496	1.12549	1.03588	0.961454	0.98135	0.975902	0.962219
1.7889	1.05675	1.02485	1.24209	1.32621	1.28115	1.2811	1.22171	1.26636	1.19681	1.12702	1.03728	0.962963	0.982963	0.977454	0.963627
1.79597	1.05614	1.02326	1.24257	1.32806	1.28423	1.28351	1.22416	1.26873	1.19867	1.12856	1.03868	0.964472	0.984575	0.979007	0.965035
1.80304	1.05567	1.02175	1.24306	1.3299	1.28731	1.28591	1.22661	1.2711	1.20051	1.13009	1.04009	0.965981	0.986187	0.980559	0.966443
1.81011	1.05534	1.02032	1.24355	1.33172	1.29038	1.2883	1.22905	1.27346	1.20236	1.13161	1.04149	0.96749	0.987798	0.98211	0.96785
1.81718	1.05516	1.01898	1.24405	1.33353	1.29345	1.29069	1.23149	1.27581	1.2042	1.13314	1.04289	0.968999	0.989409	0.983661	0.969257
1.82425	1.05512	1.01772	1.24455	1.33533	1.2965	1.29307	1.23393	1.27816	1.20603	1.13466	1.04429	0.970507	0.99102	0.985212	0.970663
1.83132	1.05523	1.01656	1.24505	1.33711	1.29955	1.29544	1.23636	1.2805	1.20786	1.13618	1.04568	0.972015	0.99263	0.986762	0.97207
1.83839	1.05548	1.01549	1.24556	1.33888	1.30259	1.2978	1.23878	1.28283	1.20969	1.13769	1.04708	0.973523	0.994239	0.988312	0.973476
1.84546	1.05588	1.0145	1.24607	1.34064	1.30563	1.30015	1.2412	1.28516	1.21151	1.1392	1.04847	0.975031	0.995848	0.989862	0.974882
1.85253	1.05643	1.01361	1.24659	1.34239	1.30865	1.3025	1.24361	1.28748	1.21332	1.14071	1.04987	0.976538	0.997457	0.991411	0.976287
1.8596	1.05712	1.01281	1.24711	1.34413	1.31167	1.30484	1.24602	1.2898	1.21513	1.14222	1.05126	0.978045	0.999065	0.992959	0.977693
1.86667	1.05796	1.01211	1.24764	1.34585	1.31468	1.30717	1.24842	1.29211	1.21694	1.14372	1.05265	0.979552	1.00067	0.994507	0.979098
1.87374	1.05895	1.0115	1.24818	1.34756	1.31769	1.30949	1.25082	1.29441	1.21874	1.14522	1.05404	0.981059	1.00228	0.996055	0.980502
1.88081	1.06008	1.01098	1.24872	1.34926	1.32069	1.3118	1.25321	1.2967	1.22054	1.14672	1.05542	0.982566	1.00389	0.997602	0.981907
1.88788	1.06136	1.01056	1.24927	1.35095	1.32367	1.31411	1.2556	1.29899	1.22234	1.14822	1.05681	0.984072	1.00549	0.999149	0.983311
1.89495	1.06279	1.01024	1.24982	1.35263	1.32665	1.31641	1.25798	1.30128	1.22412	1.14971	1.05819	0.985578	1.0071	1.0007	0.984714
1.90202	1.06435	1.01001	1.25039	1.35429	1.32963	1.3187	1.26036	1.30355	1.22591	1.1512	1.05958	0.987084	1.0087	1.00224	0.986118
1.90909	1.06606	1.00989	1.25096	1.35594	1.33259	1.32098	1.26273	1.30582	1.22769	1.15268	1.06096	0.988589	1.01031	1.00379	0.987521
1.91616	1.06791	1.00986	1.25153	1.35758	1.33555	1.32325	1.2651	1.30808	1.22946	1.15416	1.06234	0.990094	1.01191	1.00533	0.988924
1.92323	1.0699	1.00993	1.25212	1.35921	1.3385	1.32552	1.26746	1.31034	1.23124	1.15564	1.06372	0.991599	1.01351	1.00688	0.990326
1.9303	1.07203	1.0101	1.25272	1.36083	1.34144	1.32777	1.26981	1.31258	1.233	1.15712	1.06509	0.993104	1.01512	1.00842	0.991728
1.93737	1.07429	1.01038	1.25332	1.36244	1.34437	1.33002	1.27216	1.31483	1.23476	1.15859	1.06647	0.994608	1.01672	1.00996	0.99313
1.94444	1.07668	1.01075	1.25393	1.36403	1.34729	1.33226	1.27451	1.31706	1.23652	1.16006	1.06784	0.996112	1.01832	1.01151	0.994531
1.95151	1.0792	1.01123	1.25455	1.36562	1.35021	1.3345	1.27684	1.31929	1.23827	1.16153	1.06922	0.997616	1.01992	1.01305	0.995932
1.95858	1.08185	1.0118	1.25518	1.36719	1.35312	1.33672	1.27918	1.32151	1.24002	1.16299	1.07059	0.999119	1.02152	1.01459	0.997333
1.96565	1.08463	1.01248	1.25583	1.36875	1.35602	1.33894	1.28151	1.32372	1.24176	1.16445	1.07196	1.00062	1.02312	1.01613	0.998734
1.97272	1.08753	1.01326	1.25648	1.3703	1.35891	1.34115	1.28383	1.32593	1.2435	1.16591	1.07333	1.00213	1.02472	1.01767	1.00013
1.97979	1.09054	1.01415	1.25714	1.37184	1.36179	1.34334	1.28614	1.32813	1.24523	1.16736	1.07469	1.00363	1.02632	1.01921	1.00153
1.98686	1.09367	1.01514	1.25781	1.37337	1.36466	1.34554	1.28846	1.33032	1.24696	1.16882	1.07606	1.00513	1.02792	1.02075	1.00293
1.99393	1.09691	1.01623	1.25849	1.37488	1.36752	1.34772	1.29076	1.33251	1.24869	1.17026	1.07742	1.00663	1.02952	1.02229	1.00433
2.001	1.10027	1.01742	1.25919	1.37639	1.37038	1.34989	1.29306	1.33469	1.25041	1.17171	1.07878	1.00813	1.03111	1.02383	1.00573
2.00807	1.10372	1.01872	1.2599	1.37789	1.37323	1.35206	1.29535	1.33686	1.25212	1.17315	1.08015	1.00963	1.03271	1.02537	1.00713
2.01514	1.10728	1.02012	1.26061	1.37937	1.37606	1.35422	1.29764	1.33903	1.25383	1.17459	1.08151	1.01114	1.0343	1.02691	1.00853
2.02221	1.11093	1.02163	1.26134	1.38084	1.37889	1.35637	1.29992	1.34119	1.25553	1.17603	1.08286	1.01264	1.0359	1.02844	1.00992
2.02928	1.11468	1.02324	1.26209	1.38231	1.38171	1.35851	1.3022	1.34334	1.25724	1.17746	1.08422	1.01414	1.03749	1.02998	1.01132
2.03635	1.11852	1.02495	1.26284	1.38376	1.38452	1.36064	1.30447	1.34548	1.25893	1.17889	1.08558	1.01564	1.03909	1.03151	1.01272
2.04342	1.12244	1.02677	1.26361	1.3852	1.38732	1.36276	1.30674	1.34762	1.26062	1.18032	1.08693	1.01714	1.04068	1.03305	1.01411
2.05049	1.12644	1.02869	1.26439	1.38664	1.39012	1.36488	1.309	1.34975	1.26231	1.18174	1.08828	1.01863	1.04227	1.03458	1.01551
2.05756	1.13052	1.03071	1.26518	1.38806	1.3929	1.36699	1.31125	1.35187	1.26399	1.18316	1.08963	1.02013	1.04386	1.03612	1.0169
2.06463	1.13466	1.03284	1.26599	1.38947	1.39567	1.36909	1.3135	1.35398	1.26566	1.18458	1.09098	1.02163	1.04545	1.03765	1.0183
2.0717	1.13888	1.03507	1.26681	1.39087	1.39844	1.37118	1.31574	1.35609	1.26734	1.18599	1.09233	1.02313	1.04705	1.03918	1.01969
2.07877	1.14316	1.0374	1.26764	1.39226	1.40119	1.37326	1.31797	1.35819	1.269	1.1874	1.09368	1.02463	1.04863	1.04072	1.02109
2.08584	1.14749	1.03983	1.26849	1.39364	1.40394	1.37533	1.3202	1.36029	1.27066	1.18881	1.09502	1.02612	1.05022	1.04225	1.02248
2.09291	1.15188	1.04237	1.26935	1.39502	1.40667	1.37739	1.32242	1.36237	1.27232	1.19022	1.09637	1.02762	1.05181	1.04378	1.02387
2.09998	1.15632	1.04501	1.27023	1.39638	1.4094	1.37945	1.32464	1.36445	1.27397	1.19162	1.09771	1.02912	1.0534	1.04531	1.02527
2.10705	1.1608	1.04775	1.27112	1.39773	1.41212	1.3815	1.32685	1.36652	1.27562	1.19302	1.09905	1.03061	1.05499	1.04684	1.02666
2.11412	1.16532	1.05059	1.27202	1.39907	1.41482	1.38353	1.32906	1.36859	1.27726	1.19441	1.10039	1.03211	1.05657	1.04837	1.02805
2.12119	1.16987	1.05353	1.27294	1.4004	1.41752	1.38556	1.33126	1.37064	1.2789	1.1958	1.10172	1.0336	1.05816	1.0499	1.02944
2.12826	1.17446	1.05657	1.27388	1.40173	1.42021	1.38758	1.33345	1.37269	1.28053	1.19719	1.10306	1.0351	1.05974	1.05142	1.03083
2.13533	1.17906	1.05971	1.27483	1.40304	1.42288	1.3896	1.33564	1.37473	1.28216	1.19858	1.10439	1.03659	1.06133	1.05295	1.03222
2.1424	1.18369	1.06295	1.2758	1.40435	1.42555	1.3916	1.33782	1.37677	1.28378	1.19996	1.10573	1.03809	1.06291	1.05448	1.03361
2.14947	1.18833	1.06628	1.27678	1.40564	1.42821	1.3936	1.33999	1.37879	1.2854	1.20134	1.10706	1.03958	1.06449	1.056	1.035
2.15654	1.19298	1.06971	1.27778	1.40693	1.43085	1.39558	1.34216	1.38081	1.28701	1.20272	1.10839	1.04107	1.06607	1.05753	1.03639
2.16361	1.19764	1.07324	1.2788	1.4082	1.43349	1.39756	1.34432	1.38283	1.28862	1.20409	1.10972	1.04257	1.06765	1.05905	1.03778
2.17068	1.20229	1.07687	1.27983	1.40947	1.43612	1.39953	1.34648	1.38483	1.29022	1.20546	1.11104	1.04406	1.06924	1.06058	1.03917
2.17775	1.20695	1.08059	1.28087	1.41073	1.43873	1.40149	1.34863	1.38683	1.29182	1.20682	1.11237	1.04555	1.07081	1.0621	1.04056
2.18482	1.21159	1.0844	1.28194	1.41198	1.44134	1.40344	1.35077	1.38882	1.29341	1.20819	1.11369	1.04704	1.07239	1.06362	1.04194
2.19189	1.21622	1.08831	1.28302	1.41322	1.44394	1.40538	1.35291	1.3908	1.295	1.20955	1.11502	1.04853	1.07397	1.06514	1.04333
2.19896	1.22083	1.09231	1.28412	1.41446	1.44652	1.40731	1.35504	1.39277	1.29658	1.2109	1.11634	1.05002	1.07555	1.06666	1.04472
2.20603	1.22542	1.0964	1.28523	1.41568	1.4491	1.40924	1.35716	1.39474	1.29816	1.21226	1.11766	1.05151	1.07712	1.06818	1.0461
2.2131	1.22999	1.10058	1.28636	1.41689	1.45166	1.41115	1.35928	1.3967	1.29974	1.21361	1.11897	1.053	1.0787	1.0697	1.04749
2.22017	1.23453	1.10484	1.28751	1.4181	1.45421	1.41306	1.36139	1.39865	1.3013	1.21496	1.12029	1.05449	1.08027	1.07122	1.04887
2.22724	1.23903	1.1092	1.28868	1.4193	1.45676	1.41496	1.3635	1.40059	1.30287	1.2163	1.1216	1.05598	1.08185	1.07274	1.05026
2.23431	1.24349	1.11365	1.28986	1.42049	1.45929	1.41685	1.36559	1.40253	1.30442	1.21764	1.12292	1.05747	1.08342	1.07426	1.05164
2.24138	1.24791	1.11818	1.29106	1.42167	1.46181	1.41873	1.36769	1.40445	1.30598	1.21898	1.12423	1.05895	1.08499	1.07578	1.05302
2.24845	1.25229	1.12279	1.29228	1.42285	1.46432	1.4206	1.36977	1.40637	1.30752	1.22031	1.12554	1.06044	1.08656	1.07729	1.05441
2.25552	1.25661	1.12749	1.29351	1.42401	1.46682	1.42246	1.37185	1.40829	1.30907	1.22164	1.12685	1.06193	1.08814	1.07881	1.05579
2.26259	1.26088	1.13227	1.29477	1.42517	1.46931	1.42431	1.37392	1.41019	1.3106	1.22297	1.12815	1.06341	1.08971	1.08032	1.05717
2.26966	1.2651	1.13713	1.29604	1.42632	1.47179	1.42616	1.37599	1.41209	1.31214	1.2243	1.12946	1.0649	1.09127	1.08183	1.05855
2.27673	1.26926	1.14208	1.29733	1.42746	1.47426	1.42799	1.37805	1.41398	1.31366	1.22562	1.13076	1.06638	1.09284	1.08335	1.05993
2.2838	1.27336	1.1471	1.29864	1.4286	1.47671	1.42982	1.3801	1.41586	1.31519	1.22694	1.13206	1.06787	1.09441	1.08486	1.06131
2.29087	1.27739	1.1522	1.29996	1.42972	1.47916	1.43164	1.38214	1.41773	1.3167	1.22825	1.13336	1.06935	1.09598	1.08637	1.06269
2.29794	1.28135	1.15737	1.30131	1.43084	1.48159	1.43345	1.38418	1.4196	1.31822	1.22956	1.13466	1.07083	1.09754	1.08788	1.06407
2.30501	1.28525	1.16262	1.30267	1.43195	1.48401	1.43525	1.38622	1.42145	1.31972	1.23087	1.13596	1.07232	1.0991	1.08939	1.06545
2.31208	1.28907	1.16794	1.30405	1.43306	1.48642	1.43704	1.38824	1.4233	1.32123	1.23218	1.13726	1.0738	1.10067	1.0909	1.06682
2.31915	1.29282	1.17333	1.30545	1.43415	1.48882	1.43882	1.39026	1.42515	1.32272	1.23348	1.13855	1.07528	1.10223	1.09241	1.0682
2.32622	1.29649	1.1788	1.30687	1.43524	1.49121	1.44059	1.39227	1.42698	1.32421	1.23478	1.13984	1.07676	1.10379	1.09391	1.06958
2.33329	1.30008	1.18433	1.30831	1.43633	1.49359	1.44236	1.39428	1.42881	1.3257	1.23607	1.14113	1.07824	1.10535	1.09542	1.07095
2.34036	1.30359	1.18993	1.30976	1.4374	1.49596	1.44411	1.39628	1.43062	1.32718	1.23736	1.14242	1.07972	1.10691	1.09693	1.07233
2.34743	1.30703	1.19559	1.31124	1.43847	1.49831	1.44586	1.39827	1.43243	1.32866	1.23865	1.14371	1.0812	1.10847	1.09843	1.0737
2.3545	1.31037	1.20132	1.31273	1.43953	1.50065	1.44759	1.40025	1.43424	1.33013	1.23994	1.145	1.08268	1.11003	1.09993	1.07508
2.36157	1.31364	1.20712	1.31424	1.44059	1.50298	1.44932	1.40223	1.43603	1.3316	1.24122	1.14628	1.08416	1.11159	1.10144	1.07645
2.36864	1.31682	1.21297	1.31577	1.44163	1.5053	1.45104	1.4042	1.43782	1.33306	1.2425	1.14757	1.08563	1.11314	1.10294	1.07782
2.37571	1.31992	1.21888	1.31732	1.44268	1.50761	1.45275	1.40617	1.43959	1.33451	1.24377	1.14885	1.08711	1.1147	1.10444	1.0792
2.38278	1.32293	1.22485	1.31889	1.44371	1.50991	1.45445	1.40812	1.44136	1.33596	1.24505	1.15013	1.08859	1.11625	1.10594	1.08057
2.38985	1.32585	1.23088	1.32047	1.44474	1.51219	1.45614	1.41007	1.44313	1.33741	1.24631	1.15141	1.09006	1.11781	1.10744	1.08194
2.39692	1.32869	1.23696	1.32208	1.44576	1.51446	1.45782	1.41202	1.44488	1.33885	1.24758	1.15268	1.09154	1.11936	1.10894	1.08331
2.40399	1.33145	1.24309	1.3237	1.44678	1.51673	1.45949	1.41395	1.44663	1.34028	1.24884	1.15396	1.09301	1.12091	1.11044	1.08468
2.41106	1.33412	1.24927	1.32534	1.44779	1.51897	1.46116	1.41588	1.44836	1.34171	1.2501	1.15523	1.09449	1.12246	1.11194	1.08605
2.41813	1.3367	1.2555	1.32701	1.44879	1.52121	1.46281	1.41781	1.45009	1.34314	1.25136	1.1565	1.09596	1.12401	1.11343	1.08742
2.4252	1.3392	1.26178	1.32869	1.44979	1.52344	1.46446	1.41972	1.45181	1.34456	1.25261	1.15777	1.09743	1.12556	1.11493	1.08879
2.43227	1.34161	1.26811	1.33038	1.45078	1.52565	1.46609	1.42163	1.45353	1.34597	1.25386	1.15904	1.0989	1.12711	1.11642	1.09015
2.43934	1.34395	1.27448	1.3321	1.45176	1.52785	1.46772	1.42353	1.45523	1.34738	1.25511	1.16031	1.10038	1.12865	1.11792	1.09152
2.44641	1.3462	1.28089	1.33384	1.45274	1.53004	1.46934	1.42543	1.45693	1.34878	1.25635	1.16157	1.10185	1.1302	1.11941	1.09289
2.45348	1.34838	1.28734	1.33559	1.45372	1.53221	1.47095	1.42731	1.45862	1.35018	1.25759	1.16284	1.10332	1.13174	1.1209	1.09425
2.46055	1.35047	1.29383	1.33736	1.45468	1.53438	1.47255	1.42919	1.4603	1.35157	1.25882	1.1641	1.10479	1.13329	1.12239	1.09562
2.46762	1.35249	1.30035	1.33916	1.45565	1.53653	1.47414	1.43107	1.46197	1.35296	1.26006	1.16536	1.10625	1.13483	1.12388	1.09698
2.47469	1.35444	1.30691	1.34097	1.4566	1.53867	1.47572	1.43293	1.46363	1.35434	1.26128	1.16662	1.10772	1.13637	1.12537	1.09834
2.48176	1.35631	1.3135	1.34279	1.45756	1.54079	1.47729	1.43479	1.46529	1.35572	1.26251	1.16788	1.10919	1.13791	1.12686	1.09971
2.48883	1.35811	1.32013	1.34464	1.4585	1.54291	1.47886	1.43664	1.46694	1.35709	1.26373	1.16913	1.11066	1.13945	1.12834	1.10107
2.4959	1.35985	1.32678	1.34651	1.45944	1.54501	1.48041	1.43849	1.46858	1.35846	1.26495	1.17039	1.11212	1.14099	1.12983	1.10243
2.50297	1.36152	1.33346	1.34839	1.46038	1.5471	1.48196	1.44032	1.47021	1.35982	1.26617	1.17164	1.11359	1.14253	1.13132	1.10379
2.51004	1.36314	1.34016	1.35029	1.46131	1.54918	1.48349	1.44215	1.47183	1.36118	1.26738	1.17289	1.11505	1.14406	1.1328	1.10515
2.51711	1.36469	1.34689	1.35221	1.46224	1.55124	1.48502	1.44398	1.47344	1.36253	1.26859	1.17414	1.11652	1.1456	1.13428	1.10651
2.52418	1.36619	1.35363	1.35415	1.46316	1.55329	1.48654	1.44579	1.47505	1.36388	1.2698	1.17539	1.11798	1.14713	1.13577	1.10787
2.53125	1.36763	1.3604	1.3561	1.46407	1.55533	1.48804	1.4476	1.47665	1.36522	1.271	1.17664	1.11944	1.14867	1.13725	1.10923
2.53832	1.36903	1.36718	1.35807	1.46498	1.55736	1.48954	1.4494	1.47824	1.36655	1.2722	1.17788	1.1209	1.1502	1.13873	1.11058
2.54539	1.37038	1.37398	1.36006	1.46589	1.55937	1.49103	1.45119	1.47982	1.36788	1.2734	1.17912	1.12236	1.15173	1.14021	1.11194
2.55246	1.37169	1.3808	1.36207	1.46679	1.56138	1.49251	1.45298	1.48139	1.36921	1.27459	1.18036	1.12382	1.15326	1.14169	1.1133
2.55953	1.37296	1.38762	1.3641	1.46769	1.56336	1.49398	1.45476	1.48295	1.37052	1.27578	1.1816	1.12528	1.15479	1.14316	1.11465
2.5666	1.37419	1.39445	1.36614	1.46858	1.56534	1.49545	1.45653	1.48451	1.37184	1.27696	1.18284	1.12674	1.15631	1.14464	1.116
2.57367	1.3754	1.40129	1.3682	1.46947	1.5673	1.4969	1.45829	1.48606	1.37315	1.27815	1.18408	1.1282	1.15784	1.14611	1.11736
2.58074	1.37658	1.40814	1.37028	1.47035	1.56925	1.49834	1.46005	1.4876	1.37445	1.27933	1.18531	1.12966	1.15937	1.14759	1.11871
2.58781	1.37774	1.41499	1.37237	1.47123	1.57119	1.49978	1.4618	1.48913	1.37575	1.2805	1.18654	1.13111	1.16089	1.14906	1.12006
2.59488	1.37887	1.42184	1.37448	1.47211	1.57311	1.5012	1.46354	1.49065	1.37704	1.28167	1.18778	1.13257	1.16241	1.15054	1.12141
2.60195	1.38	1.42869	1.37661	1.47298	1.57502	1.50262	1.46527	1.49216	1.37833	1.28284	1.18901	1.13402	1.16394	1.15201	1.12277
2.60902	1.38112	1.43554	1.37875	1.47385	1.57692	1.50403	1.467	1.49367	1.37961	1.28401	1.19023	1.13548	1.16546	1.15348	1.12411
2.61609	1.38223	1.44238	1.38091	1.47471	1.57881	1.50543	1.46872	1.49516	1.38089	1.28517	1.19146	1.13693	1.16698	1.15495	1.12546
2.62316	1.38334	1.44922	1.38309	1.47557	1.58068	1.50682	1.47043	1.49665	1.38216	1.28633	1.19268	1.13839	1.16849	1.15641	1.12681
2.63023	1.38445	1.45605	1.38528	1.47643	1.58254	1.50819	1.47213	1.49813	1.38342	1.28749	1.19391	1.13984	1.17001	1.15788	1.12816
2.6373	1.38557	1.46286	1.38749	1.47728	1.58438	1.50957	1.47383	1.4996	1.38469	1.28864	1.19513	1.14129	1.17153	1.15935	1.12951
2.64437	1.38671	1.46967	1.38971	1.47813	1.58621	1.51093	1.47552	1.50107	1.38594	1.28979	1.19635	1.14274	1.17304	1.16081	1.13085
2.65144	1.38786	1.47646	1.39195	1.47898	1.58803	1.51228	1.4772	1.50252	1.38719	1.29094	1.19757	1.14419	1.17456	1.16228	1.1322
2.65851	1.38904	1.48324	1.39421	1.47982	1.58984	1.51362	1.47888	1.50397	1.38844	1.29208	1.19878	1.14564	1.17607	1.16374	1.13354
2.66558	1.39024	1.49	1.39648	1.48066	1.59163	1.51495	1.48054	1.50541	1.38967	1.29322	1.2	1.14708	1.17758	1.1652	1.13489
2.67265	1.39147	1.49674	1.39876	1.48149	1.59341	1.51628	1.4822	1.50683	1.39091	1.29435	1.20121	1.14853	1.17909	1.16666	1.13623
2.67972	1.39274	1.50345	1.40106	1.48232	1.59517	1.51759	1.48385	1.50825	1.39214	1.29549	1.20242	1.14998	1.1806	1.16812	1.13757
2.68679	1.39405	1.51015	1.40337	1.48315	1.59693	1.5189	1.48549	1.50967	1.39336	1.29661	1.20363	1.15142	1.18211	1.16958	1.13891
2.69386	1.3954	1.51681	1.4057	1.48398	1.59866	1.5202	1.48713	1.51107	1.39458	1.29774	1.20484	1.15287	1.18361	1.17104	1.14025
2.70093	1.3968	1.52346	1.40804	1.4848	1.60039	1.52149	1.48876	1.51246	1.39579	1.29886	1.20605	1.15431	1.18512	1.17249	1.14159
2.708	1.39825	1.53007	1.4104	1.48562	1.6021	1.52276	1.49038	1.51385	1.397	1.29998	1.20725	1.15576	1.18662	1.17395	1.14293
2.71507	1.39977	1.53665	1.41277	1.48644	1.6038	1.52403	1.49199	1.51523	1.3982	1.3011	1.20845	1.1572	1.18813	1.1754	1.14427
2.72214	1.40134	1.54319	1.41516	1.48725	1.60548	1.52529	1.4936	1.5166	1.3994	1.30221	1.20966	1.15864	1.18963	1.17686	1.14561
2.72921	1.40298	1.54971	1.41755	1.48806	1.60715	1.52655	1.49519	1.51796	1.40059	1.30332	1.21085	1.16008	1.19113	1.17831	1.14694
2.73628	1.40469	1.55618	1.41996	1.48887	1.60881	1.52779	1.49678	1.51931	1.40177	1.30443	1.21205	1.16152	1.19263	1.17976	1.14828
2.74335	1.40647	1.56262	1.42239	1.48968	1.61046	1.52902	1.49837	1.52065	1.40295	1.30553	1.21325	1.16296	1.19413	1.18121	1.14961
2.75042	1.40834	1.56902	1.42482	1.49048	1.61209	1.53024	1.49994	1.52199	1.40413	1.30663	1.21444	1.16439	1.19562	1.18266	1.15095
2.75749	1.41028	1.57537	1.42727	1.49128	1.6137	1.53146	1.50151	1.52331	1.4053	1.30772	1.21564	1.16583	1.19712	1.18411	1.15228
2.76456	1.41231	1.58169	1.42973	1.49208	1.6153	1.53266	1.50306	1.52463	1.40646	1.30881	1.21683	1.16727	1.19861	1.18555	1.15361
2.77163	1.41443	1.58795	1.4322	1.49288	1.61689	1.53386	1.50462	1.52594	1.40762	1.3099	1.21802	1.1687	1.2001	1.187	1.15494
2.7787	1.41664	1.59418	1.43469	1.49367	1.61847	1.53505	1.50616	1.52724	1.40877	1.31099	1.21921	1.17014	1.2016	1.18844	1.15627
2.78577	1.41895	1.60035	1.43718	1.49446	1.62003	1.53623	1.50769	1.52853	1.40992	1.31207	1.22039	1.17157	1.20309	1.18988	1.1576
2.79284	1.42135	1.60647	1.43969	1.49525	1.62158	1.53739	1.50922	1.52981	1.41106	1.31315	1.22158	1.173	1.20458	1.19133	1.15893
2.79991	1.42386	1.61254	1.44221	1.49604	1.62311	1.53855	1.51074	1.53109	1.4122	1.31423	1.22276	1.17443	1.20606	1.19277	1.16026
2.80698	1.42647	1.61856	1.44474	1.49682	1.62463	1.5397	1.51225	1.53235	1.41333	1.3153	1.22394	1.17587	1.20755	1.1942	1.16159
2.81405	1.42919	1.62452	1.44728	1.49761	1.62614	1.54085	1.51376	1.53361	1.41446	1.31637	1.22512	1.1773	1.20903	1.19564	1.16291
2.82112	1.43202	1.63042	1.44982	1.49839	1.62763	1.54198	1.51525	1.53486	1.41558	1.31743	1.2263	1.17872	1.21052	1.19708	1.16424
2.82819	1.43497	1.63627	1.45238	1.49917	1.62911	1.5431	1.51674	1.5361	1.41669	1.31849	1.22747	1.18015	1.212	1.19852	1.16556
2.83526	1.43802	1.64206	1.45495	1.49994	1.63057	1.54422	1.51822	1.53733	1.41781	1.31955	1.22865	1.18158	1.21348	1.19995	1.16689
2.84233	1.4412	1.64778	1.45753	1.50072	1.63202	1.54532	1.51969	1.53855	1.41891	1.32061	1.22982	1.183	1.21496	1.20138	1.16821
2.8494	1.44449	1.65344	1.46012	1.50149	1.63346	1.54642	1.52116	1.53976	1.42001	1.32166	1.23099	1.18443	1.21644	1.20281	1.16953
2.85647	1.44791	1.65904	1.46271	1.50226	1.63488	1.5475	1.52261	1.54097	1.4211	1.32271	1.23216	1.18585	1.21792	1.20425	1.17085
2.86354	1.45145	1.66458	1.46532	1.50304	1.63629	1.54858	1.52406	1.54217	1.42219	1.32376	1.23333	1.18728	1.21939	1.20568	1.17217
2.87061	1.45511	1.67004	1.46793	1.5038	1.63768	1.54965	1.5255	1.54335	1.42328	1.3248	1.23449	1.1887	1.22087	1.2071	1.17349
2.87768	1.45889	1.67544	1.47055	1.50457	1.63907	1.55071	1.52693	1.54453	1.42435	1.32584	1.23566	1.19012	1.22234	1.20853	1.17481
2.88475	1.4628	1.68077	1.47318	1.50534	1.64043	1.55176	1.52836	1.5457	1.42543	1.32687	1.23682	1.19154	1.22381	1.20996	1.17613
2.89182	1.46684	1.68603	1.47581	1.5061	1.64178	1.5528	1.52978	1.54686	1.42649	1.3279	1.23798	1.19296	1.22528	1.21138	1.17744
2.89889	1.471	1.69122	1.47845	1.50687	1.64312	1.55384	1.53118	1.54802	1.42755	1.32893	1.23914	1.19438	1.22675	1.2128	1.17876
2.90596	1.47529	1.69633	1.4811	1.50763	1.64445	1.55486	1.53258	1.54916	1.42861	1.32996	1.2403	1.1958	1.22822	1.21423	1.18007
2.91303	1.47971	1.70137	1.48376	1.50839	1.64576	1.55588	1.53398	1.5503	1.42966	1.33098	1.24145	1.19721	1.22968	1.21565	1.18139
2.9201	1.48426	1.70633	1.48642	1.50915	1.64705	1.55688	1.53536	1.55142	1.43071	1.332	1.24261	1.19863	1.23115	1.21707	1.1827
2.92717	1.48893	1.71121	1.48909	1.50991	1.64833	1.55788	1.53674	1.55254	1.43175	1.33301	1.24376	1.20004	1.23261	1.21848	1.18401
2.93424	1.49373	1.71602	1.49176	1.51067	1.6496	1.55887	1.53811	1.55365	1.43278	1.33403	1.24491	1.20146	1.23407	1.2199	1.18532
2.94131	1.49866	1.72075	1.49444	1.51142	1.65085	1.55985	1.53947	1.55475	1.43381	1.33503	1.24606	1.20287	1.23553	1.22132	1.18663
2.94838	1.50371	1.7254	1.49712	1.51218	1.65209	1.56082	1.54082	1.55584	1.43483	1.33604	1.2472	1.20428	1.23699	1.22273	1.18794
2.95545	1.50888	1.72996	1.4998	1.51293	1.65332	1.56178	1.54216	1.55693	1.43585	1.33704	1.24835	1.20569	1.23845	1.22414	1.18925
2.96252	1.51418	1.73445	1.5025	1.51369	1.65453	1.56273	1.5435	1.558	1.43687	1.33804	1.24949	1.2071	1.23991	1.22556	1.19055
2.96959	1.51959	1.73885	1.50519	1.51444	1.65572	1.56367	1.54483	1.55907	1.43787	1.33904	1.25064	1.20851	1.24136	1.22697	1.19186
2.97666	1.52513	1.74316	1.50789	1.51519	1.65691	1.56461	1.54615	1.56012	1.43888	1.34003	1.25178	1.20991	1.24281	1.22838	1.19316
2.98373	1.53079	1.7474	1.51059	1.51594	1.65807	1.56553	1.54746	1.56117	1.43987	1.34102	1.25291	1.21132	1.24426	1.22978	1.19447
2.9908	1.53655	1.75154	1.5133	1.5167	1.65923	1.56645	1.54876	1.56221	1.44086	1.342	1.25405	1.21273	1.24571	1.23119	1.19577
2.99787	1.54244	1.7556	1.516	1.51745	1.66037	1.56736	1.55006	1.56324	1.44185	1.34298	1.25519	1.21413	1.24716	1.2326	1.19707
3.00494	1.54843	1.75957	1.51871	1.51819	1.66149	1.56825	1.55135	1.56426	1.44283	1.34396	1.25632	1.21553	1.24861	1.234	1.19837
3.01201	1.55453	1.76345	1.52142	1.51894	1.6626	1.56914	1.55263	1.56528	1.44381	1.34494	1.25745	1.21693	1.25006	1.2354	1.19967
3.01908	1.56073	1.76725	1.52413	1.51969	1.6637	1.57003	1.5539	1.56628	1.44478	1.34591	1.25858	1.21833	1.2515	1.2368	1.20097
3.02615	1.56704	1.77095	1.52685	1.52044	1.66478	1.5709	1.55516	1.56728	1.44574	1.34688	1.25971	1.21973	1.25294	1.2382	1.20227
3.03322	1.57344	1.77456	1.52956	1.52119	1.66585	1.57176	1.55642	1.56827	1.4467	1.34784	1.26083	1.22113	1.25438	1.2396	1.20356
3.04029	1.57994	1.77808	1.53228	1.52193	1.6669	1.57262	1.55766	1.56924	1.44765	1.3488	1.26196	1.22253	1.25582	1.241	1.20486
3.04736	1.58653	1.78151	1.53499	1.52268	1.66794	1.57346	1.5589	1.57021	1.4486	1.34976	1.26308	1.22393	1.25726	1.24239	1.20616
3.05443	1.59321	1.78485	1.53771	1.52343	1.66896	1.5743	1.56013	1.57118	1.44954	1.35072	1.2642	1.22532	1.2587	1.24379	1.20745
3.0615	1.59997	1.78809	1.54042	1.52417	1.66997	1.57513	1.56136	1.57213	1.45048	1.35167	1.26532	1.22672	1.26013	1.24518	1.20874
3.06857	1.60681	1.79125	1.54314	1.52492	1.67097	1.57595	1.56257	1.57307	1.45141	1.35262	1.26644	1.22811	1.26157	1.24657	1.21003
3.07564	1.61373	1.7943	1.54585	1.52566	1.67195	1.57676	1.56378	1.57401	1.45234	1.35356	1.26756	1.2295	1.263	1.24796	1.21132
3.08271	1.62071	1.79726	1.54856	1.52641	1.67292	1.57756	1.56498	1.57493	1.45326	1.35451	1.26867	1.23089	1.26443	1.24935	1.21261
3.08978	1.62777	1.80013	1.55127	1.52715	1.67387	1.57835	1.56617	1.57585	1.45418	1.35545	1.26978	1.23228	1.26586	1.25074	1.2139
3.09685	1.63488	1.80291	1.55397	1.5279	1.67481	1.57914	1.56735	1.57676	1.45509	1.35638	1.27089	1.23367	1.26729	1.25212	1.21519
3.10392	1.64205	1.80558	1.55668	1.52864	1.67573	1.57991	1.56852	1.57766	1.456	1.35731	1.272	1.23506	1.26871	1.25351	1.21648
3.11099	1.64927	1.80816	1.55938	1.52939	1.67664	1.58068	1.56969	1.57855	1.4569	1.35824	1.27311	1.23645	1.27014	1.25489	1.21776
3.11806	1.65653	1.81065	1.56208	1.53013	1.67754	1.58144	1.57084	1.57943	1.45779	1.35917	1.27421	1.23783	1.27156	1.25627	1.21904
3.12513	1.66384	1.81304	1.56477	1.53088	1.67842	1.58219	1.57199	1.58031	1.45868	1.36009	1.27532	1.23922	1.27298	1.25765	1.22033
3.1322	1.67118	1.81533	1.56746	1.53162	1.67929	1.58293	1.57313	1.58117	1.45956	1.36101	1.27642	1.2406	1.2744	1.25903	1.22161
3.13927	1.67856	1.81753	1.57015	1.53236	1.68014	1.58366	1.57426	1.58203	1.46044	1.36192	1.27752	1.24198	1.27582	1.26041	1.22289
3.14634	1.68595	1.81963	1.57283	1.53311	1.68098	1.58439	1.57539	1.58288	1.46132	1.36284	1.27862	1.24336	1.27724	1.26179	1.22417
3.15341	1.69337	1.82163	1.5755	1.53385	1.6818	1.5851	1.5765	1.58372	1.46218	1.36375	1.27971	1.24474	1.27865	1.26316	1.22545
3.16048	1.7008	1.82354	1.57817	1.5346	1.68261	1.58581	1.57761	1.58455	1.46305	1.36465	1.28081	1.24612	1.28007	1.26453	1.22673
3.16755	1.70824	1.82535	1.58084	1.53534	1.68341	1.58651	1.57871	1.58537	1.4639	1.36555	1.2819	1.2475	1.28148	1.2659	1.228
3.17462	1.71567	1.82706	1.58349	1.53609	1.68419	1.5872	1.5798	1.58619	1.46476	1.36645	1.28299	1.24887	1.28289	1.26727	1.22928
3.18169	1.72311	1.82868	1.58614	1.53683	1.68495	1.58788	1.58088	1.58699	1.4656	1.36735	1.28408	1.25025	1.2843	1.26864	1.23055
3.18876	1.73053	1.8302	1.58879	1.53758	1.6857	1.58855	1.58196	1.58779	1.46644	1.36824	1.28517	1.25162	1.2857	1.27001	1.23183
3.19583	1.73794	1.83163	1.59143	1.53832	1.68644	1.58921	1.58303	1.58857	1.46728	1.36913	1.28626	1.25299	1.28711	1.27138	1.2331
3.2029	1.74532	1.83295	1.59405	1.53906	1.68716	1.58987	1.58408	1.58935	1.46811	1.37002	1.28734	1.25436	1.28851	1.27274	1.23437
3.20997	1.75268	1.83418	1.59668	1.53981	1.68787	1.59052	1.58513	1.59012	1.46894	1.3709	1.28843	1.25573	1.28991	1.2741	1.23564
3.21704	1.76	1.83532	1.59929	1.54056	1.68857	1.59116	1.58617	1.59088	1.46976	1.37178	1.28951	1.2571	1.29131	1.27546	1.23691
3.22411	1.76729	1.83636	1.60189	1.5413	1.68925	1.59179	1.58721	1.59164	1.47057	1.37266	1.29059	1.25847	1.29271	1.27682	1.23818
3.23118	1.77452	1.83731	1.60449	1.54205	1.68991	1.59241	1.58823	1.59238	1.47138	1.37353	1.29166	1.25984	1.29411	1.27818	1.23944
3.23825	1.78171	1.83816	1.60707	1.54279	1.69056	1.59302	1.58925	1.59312	1.47219	1.3744	1.29274	1.2612	1.2955	1.27954	1.24071
3.24532	1.78883	1.83891	1.60965	1.54354	1.6912	1.59363	1.59026	1.59385	1.47298	1.37526	1.29381	1.26256	1.2969	1.28089	1.24197
3.25239	1.79589	1.83958	1.61222	1.54429	1.69182	1.59422	1.59126	1.59456	1.47378	1.37613	1.29489	1.26393	1.29829	1.28225	1.24324
3.25946	1.80288	1.84014	1.61477	1.54503	1.69243	1.59481	1.59225	1.59527	1.47457	1.37699	1.29596	1.26529	1.29968	1.2836	1.2445
3.26653	1.80979	1.84062	1.61732	1.54578	1.69303	1.59539	1.59323	1.59597	1.47535	1.37784	1.29702	1.26665	1.30107	1.28495	1.24576
3.2736	1.81662	1.841	1.61985	1.54653	1.69361	1.59596	1.59421	1.59667	1.47613	1.3787	1.29809	1.26801	1.30246	1.2863	1.24702
3.28067	1.82336	1.84129	1.62237	1.54727	1.69417	1.59653	1.59518	1.59735	1.4769	1.37955	1.29916	1.26937	1.30384	1.28765	1.24828
3.28774	1.83001	1.84149	1.62488	1.54802	1.69472	1.59708	1.59613	1.59803	1.47767	1.38039	1.30022	1.27072	1.30522	1.28899	1.24953
3.29481	1.83656	1.8416	1.62738	1.54877	1.69526	1.59763	1.59708	1.59869	1.47843	1.38124	1.30128	1.27208	1.30661	1.29034	1.25079
3.30188	1.843	1.84162	1.62986	1.54952	1.69578	1.59817	1.59803	1.59935	1.47919	1.38208	1.30234	1.27343	1.30799	1.29168	1.25204
3.30895	1.84934	1.84154	1.63233	1.55027	1.69629	1.5987	1.59896	1.6	1.47994	1.38292	1.3034	1.27478	1.30937	1.29302	1.2533
3.31602	1.85555	1.84138	1.63479	1.55102	1.69679	1.59922	1.59989	1.60064	1.48068	1.38375	1.30446	1.27613	1.31074	1.29436	1.25455
3.32309	1.86165	1.84113	1.63724	1.55177	1.69727	1.59973	1.6008	1.60128	1.48143	1.38458	1.30551	1.27748	1.31212	1.2957	1.2558
3.33016	1.86761	1.8408	1.63967	1.55252	1.69774	1.60024	1.60171	1.6019	1.48216	1.38541	1.30656	1.27883	1.31349	1.29703	1.25705
3.33723	1.87345	1.84037	1.64209	1.55327	1.69819	1.60074	1.60261	1.60252	1.48289	1.38623	1.30761	1.28018	1.31486	1.29837	1.2583
3.3443	1.87914	1.83986	1.64449	1.55402	1.69863	1.60123	1.6035	1.60312	1.48362	1.38705	1.30866	1.28153	1.31623	1.2997	1.25955
3.35137	1.8847	1.83927	1.64688	1.55477	1.69905	1.60171	1.60439	1.60372	1.48434	1.38787	1.30971	1.28287	1.3176	1.30103	1.2608
3.35844	1.89011	1.83859	1.64925	1.55552	1.69946	1.60218	1.60526	1.60431	1.48505	1.38869	1.31076	1.28421	1.31897	1.30236	1.26204
3.36551	1.89536	1.83783	1.6516	1.55627	1.69986	1.60265	1.60613	1.6049	1.48576	1.3895	1.3118	1.28556	1.32033	1.30369	1.26328
3.37258	1.90046	1.83698	1.65394	1.55702	1.70024	1.6031	1.60699	1.60547	1.48647	1.39031	1.31284	1.2869	1.32169	1.30502	1.26453
3.37965	1.9054	1.83606	1.65627	1.55777	1.7006	1.60355	1.60784	1.60603	1.48717	1.39111	1.31388	1.28824	1.32305	1.30634	1.26577
3.38672	1.91018	1.83505	1.65857	1.55852	1.70096	1.60399	1.60868	1.60659	1.48786	1.39191	1.31492	1.28957	1.32441	1.30767	1.26701
3.39379	1.91478	1.83397	1.66086	1.55928	1.7013	1.60443	1.60952	1.60714	1.48855	1.39271	1.31596	1.29091	1.32577	1.30899	1.26825
3.40086	1.91922	1.8328	1.66314	1.56003	1.70162	1.60485	1.61034	1.60768	1.48923	1.39351	1.317	1.29224	1.32713	1.31031	1.26949
3.40793	1.92348	1.83156	1.66539	1.56078	1.70193	1.60527	1.61116	1.60821	1.48991	1.3943	1.31803	1.29358	1.32848	1.31163	1.27072
3.415	1.92755	1.83024	1.66763	1.56153	1.70223	1.60568	1.61197	1.60873	1.49058	1.39509	1.31906	1.29491	1.32983	1.31295	1.27196
3.42207	1.93145	1.82885	1.66985	1.56229	1.70252	1.60608	1.61277	1.60925	1.49125	1.39587	1.32009	1.29624	1.33118	1.31426	1.27319
3.42914	1.93516	1.82738	1.67205	1.56304	1.70279	1.60647	1.61356	1.60975	1.49191	1.39666	1.32112	1.29757	1.33253	1.31558	1.27443
3.43621	1.93868	1.82584	1.67423	1.56379	1.70304	1.60686	1.61435	1.61025	1.49257	1.39744	1.32214	1.2989	1.33388	1.31689	1.27566
3.44328	1.942	1.82423	1.67639	1.56455	1.70328	1.60724	1.61513	1.61074	1.49323	1.39821	1.32317	1.30023	1.33522	1.3182	1.27689
3.45035	1.94513	1.82255	1.67853	1.5653	1.70351	1.6076	1.61589	1.61122	1.49387	1.39899	1.32419	1.30155	1.33656	1.31951	1.27812
3.45742	1.94807	1.8208	1.68065	1.56605	1.70373	1.60797	1.61665	1.61169	1.49452	1.39976	1.32521	1.30288	1.3379	1.32081	1.27934
3.46449	1.9508	1.81898	1.68276	1.56681	1.70393	1.60832	1.6174	1.61216	1.49515	1.40052	1.32623	1.3042	1.33924	1.32212	1.28057
3.47156	1.95334	1.81709	1.68484	1.56756	1.70411	1.60867	1.61815	1.61261	1.49578	1.40129	1.32725	1.30552	1.34058	1.32342	1.2818
3.47863	1.95566	1.81514	1.6869	1.56831	1.70429	1.60901	1.61888	1.61306	1.49641	1.40205	1.32827	1.30684	1.34192	1.32472	1.28302
3.4857	1.95779	1.81312	1.68894	1.56907	1.70445	1.60934	1.61961	1.6135	1.49703	1.4028	1.32928	1.30816	1.34325	1.32603	1.28424
3.49277	1.95971	1.81104	1.69096	1.56982	1.70459	1.60966	1.62033	1.61393	1.49765	1.40356	1.33029	1.30948	1.34458	1.32732	1.28546
3.49984	1.96142	1.8089	1.69296	1.57058	1.70472	1.60998	1.62104	1.61435	1.49826	1.40431	1.3313	1.31079	1.34591	1.32862	1.28668
3.50691	1.96292	1.8067	1.69493	1.57133	1.70484	1.61028	1.62174	1.61477	1.49887	1.40506	1.33231	1.31211	1.34724	1.32992	1.2879
3.51398	1.96421	1.80443	1.69688	1.57208	1.70495	1.61058	1.62243	1.61517	1.49947	1.4058	1.33332	1.31342	1.34856	1.33121	1.28912
3.52105	1.96529	1.80211	1.69881	1.57284	1.70504	1.61088	1.62312	1.61557	1.50007	1.40654	1.33432	1.31473	1.34989	1.3325	1.29034
3.52812	1.96616	1.79974	1.70072	1.57359	1.70511	1.61116	1.62379	1.61596	1.50066	1.40728	1.33533	1.31604	1.35121	1.33379	1.29155
3.53519	1.96682	1.79731	1.70261	1.57435	1.70518	1.61144	1.62446	1.61634	1.50124	1.40802	1.33633	1.31735	1.35253	1.33508	1.29276
3.54226	1.96726	1.79482	1.70447	1.5751	1.70523	1.61171	1.62512	1.61671	1.50183	1.40875	1.33733	1.31866	1.35385	1.33637	1.29398
3.54933	1.9675	1.79229	1.70631	1.57585	1.70527	1.61197	1.62577	1.61708	1.5024	1.40948	1.33833	1.31996	1.35517	1.33765	1.29519
3.5564	1.96752	1.7897	1.70812	1.57661	1.70529	1.61223	1.62642	1.61744	1.50297	1.41021	1.33932	1.32127	1.35648	1.33893	1.2964
3.56347	1.96734	1.78706	1.70991	1.57736	1.7053	1.61247	1.62705	1.61778	1.50354	1.41093	1.34032	1.32257	1.35779	1.34022	1.2976
3.57054	1.96694	1.78438	1.71167	1.57811	1.7053	1.61271	1.62768	1.61812	1.5041	1.41165	1.34131	1.32387	1.35911	1.34149	1.29881
3.57761	1.96634	1.78165	1.71342	1.57886	1.70528	1.61295	1.6283	1.61846	1.50466	1.41237	1.3423	1.32517	1.36041	1.34277	1.30002
3.58468	1.96553	1.77887	1.71513	1.57961	1.70525	1.61317	1.62891	1.61878	1.50521	1.41308	1.34329	1.32647	1.36172	1.34405	1.30122
3.59175	1.96451	1.77606	1.71682	1.58037	1.70521	1.61339	1.62951	1.6191	1.50575	1.41379	1.34428	1.32777	1.36303	1.34532	1.30242
3.59882	1.96329	1.7732	1.71849	1.58112	1.70515	1.6136	1.63011	1.6194	1.5063	1.4145	1.34526	1.32906	1.36433	1.3466	1.30362
3.60589	1.96187	1.77029	1.72013	1.58187	1.70508	1.6138	1.6307	1.6197	1.50683	1.4152	1.34625	1.33035	1.36563	1.34787	1.30482
3.61296	1.96024	1.76736	1.72174	1.58262	1.705	1.614	1.63127	1.62	1.50736	1.4159	1.34723	1.33165	1.36693	1.34914	1.30602
3.62003	1.95842	1.76438	1.72333	1.58337	1.7049	1.61419	1.63184	1.62028	1.50789	1.4166	1.34821	1.33294	1.36823	1.3504	1.30722
3.6271	1.9564	1.76137	1.72489	1.58412	1.70479	1.61437	1.63241	1.62056	1.50841	1.4173	1.34919	1.33423	1.36952	1.35167	1.30841
3.63417	1.95418	1.75832	1.72642	1.58486	1.70467	1.61454	1.63296	1.62082	1.50893	1.41799	1.35016	1.33551	1.37082	1.35293	1.30961
3.64124	1.95177	1.75524	1.72793	1.58561	1.70454	1.61471	1.63351	1.62108	1.50944	1.41868	1.35114	1.3368	1.37211	1.35419	1.3108
3.64831	1.94918	1.75213	1.72941	1.58636	1.70439	1.61487	1.63404	1.62133	1.50994	1.41936	1.35211	1.33808	1.3734	1.35545	1.31199
3.65538	1.94639	1.74899	1.73087	1.58711	1.70423	1.61502	1.63457	1.62158	1.51045	1.42005	1.35308	1.33937	1.37468	1.35671	1.31318
3.66245	1.94343	1.74582	1.73229	1.58785	1.70405	1.61516	1.63509	1.62181	1.51094	1.42073	1.35405	1.34065	1.37597	1.35797	1.31437
3.66952	1.94028	1.74262	1.73369	1.5886	1.70387	1.6153	1.63561	1.62204	1.51143	1.4214	1.35502	1.34193	1.37725	1.35922	1.31556
3.67659	1.93696	1.7394	1.73506	1.58934	1.70367	1.61543	1.63611	1.62226	1.51192	1.42208	1.35598	1.34321	1.37853	1.36047	1.31675
3.68366	1.93346	1.73616	1.73641	1.59008	1.70345	1.61556	1.63661	1.62247	1.5124	1.42275	1.35695	1.34448	1.37981	1.36172	1.31793
3.69073	1.92979	1.73289	1.73772	1.59083	1.70323	1.61567	1.6371	1.62268	1.51288	1.42342	1.35791	1.34576	1.38109	1.36297	1.31911
3.6978	1.92596	1.7296	1.73901	1.59157	1.70299	1.61578	1.63758	1.62287	1.51335	1.42408	1.35887	1.34703	1.38237	1.36422	1.3203
3.70487	1.92197	1.7263	1.74027	1.59231	1.70274	1.61589	1.63805	1.62306	1.51382	1.42474	1.35983	1.34831	1.38364	1.36547	1.32148
3.71194	1.91782	1.72298	1.7415	1.59305	1.70247	1.61598	1.63851	1.62324	1.51428	1.4254	1.36079	1.34958	1.38491	1.36671	1.32265
3.71901	1.91351	1.71964	1.7427	1.59378	1.7022	1.61607	1.63897	1.62341	1.51474	1.42606	1.36174	1.35084	1.38618	1.36795	1.32383
3.72608	1.90905	1.71628	1.74387	1.59452	1.70191	1.61615	1.63942	1.62358	1.51519	1.42671	1.3627	1.35211	1.38745	1.36919	1.32501
3.73315	1.90445	1.71292	1.74501	1.59525	1.70161	1.61623	1.63986	1.62374	1.51564	1.42736	1.36365	1.35338	1.38871	1.37043	1.32618
3.74022	1.89971	1.70954	1.74612	1.59599	1.70129	1.61629	1.64029	1.62388	1.51608	1.42801	1.3646	1.35464	1.38998	1.37166	1.32735
3.74729	1.89483	1.70616	1.74721	1.59672	1.70097	1.61636	1.64071	1.62403	1.51652	1.42865	1.36555	1.3559	1.39124	1.3729	1.32853
3.75436	1.88982	1.70276	1.74826	1.59745	1.70063	1.61641	1.64113	1.62416	1.51696	1.42929	1.36649	1.35716	1.3925	1.37413	1.3297
3.76143	1.88468	1.69936	1.74928	1.59818	1.70028	1.61646	1.64154	1.62428	1.51738	1.42993	1.36744	1.35842	1.39375	1.37536	1.33087
3.7685	1.87941	1.69595	1.75028	1.59891	1.69992	1.6165	1.64194	1.6244	1.51781	1.43056	1.36838	1.35968	1.39501	1.37659	1.33203
3.77557	1.87403	1.69254	1.75124	1.59964	1.69954	1.61653	1.64233	1.62451	1.51823	1.4312	1.36932	1.36094	1.39626	1.37782	1.3332
3.78264	1.86854	1.68913	1.75217	1.60036	1.69915	1.61656	1.64271	1.62462	1.51864	1.43182	1.37026	1.36219	1.39751	1.37904	1.33436
3.78971	1.86293	1.68572	1.75308	1.60109	1.69875	1.61658	1.64309	1.62471	1.51905	1.43245	1.3712	1.36344	1.39876	1.38026	1.33552
3.79678	1.85722	1.6823	1.75395	1.60181	1.69834	1.61659	1.64345	1.6248	1.51946	1.43307	1.37213	1.3647	1.40001	1.38148	1.33669
3.80385	1.85142	1.67889	1.75479	1.60253	1.69792	1.6166	1.64381	1.62488	1.51986	1.43369	1.37307	1.36595	1.40125	1.3827	1.33785
3.81092	1.84552	1.67549	1.7556	1.60325	1.69748	1.6166	1.64417	1.62495	1.52025	1.43431	1.374	1.36719	1.40249	1.38392	1.339
3.81799	1.83953	1.67208	1.75638	1.60396	1.69703	1.6166	1.64451	1.62501	1.52064	1.43493	1.37493	1.36844	1.40373	1.38513	1.34016
3.82506	1.83346	1.66869	1.75713	1.60468	1.69657	1.61658	1.64484	1.62507	1.52103	1.43554	1.37586	1.36968	1.40497	1.38635	1.34132
3.83213	1.8273	1.6653	1.75785	1.60539	1.6961	1.61656	1.64517	1.62512	1.52141	1.43614	1.37678	1.37093	1.40621	1.38756	1.34247
3.8392	1.82108	1.66192	1.75854	1.6061	1.69562	1.61654	1.64549	1.62516	1.52179	1.43675	1.37771	1.37217	1.40744	1.38877	1.34362
3.84627	1.81479	1.65855	1.75919	1.60681	1.69512	1.61651	1.6458	1.6252	1.52216	1.43735	1.37863	1.37341	1.40867	1.38997	1.34477
3.85334	1.80843	1.6552	1.75981	1.60751	1.69461	1.61647	1.64611	1.62522	1.52252	1.43795	1.37955	1.37464	1.4099	1.39118	1.34592
3.86041	1.80201	1.65186	1.76041	1.60822	1.6941	1.61642	1.6464	1.62524	1.52289	1.43855	1.38047	1.37588	1.41113	1.39238	1.34707
3.86748	1.79554	1.64853	1.76097	1.60892	1.69356	1.61637	1.64669	1.62526	1.52325	1.43914	1.38139	1.37712	1.41236	1.39358	1.34822
3.87455	1.78902	1.64522	1.7615	1.60962	1.69302	1.61631	1.64697	1.62526	1.5236	1.43973	1.38231	1.37835	1.41358	1.39478	1.34936
3.88162	1.78246	1.64192	1.762	1.61031	1.69247	1.61625	1.64724	1.62526	1.52395	1.44032	1.38322	1.37958	1.4148	1.39598	1.3505
3.88869	1.77586	1.63865	1.76246	1.61101	1.6919	1.61618	1.64751	1.62525	1.52429	1.44091	1.38413	1.38081	1.41602	1.39718	1.35164
3.89576	1.76923	1.63539	1.7629	1.6117	1.69133	1.6161	1.64777	1.62523	1.52463	1.44149	1.38504	1.38204	1.41724	1.39837	1.35278
3.90283	1.76256	1.63216	1.7633	1.61239	1.69074	1.61602	1.64802	1.6252	1.52497	1.44207	1.38595	1.38326	1.41845	1.39956	1.35392
3.9099	1.75587	1.62894	1.76367	1.61307	1.69014	1.61593	1.64826	1.62517	1.5253	1.44265	1.38686	1.38449	1.41966	1.40075	1.35506
3.91697	1.74917	1.62576	1.76401	1.61376	1.68953	1.61583	1.64849	1.62513	1.52562	1.44322	1.38776	1.38571	1.42087	1.40194	1.3562
3.92404	1.74244	1.62259	1.76432	1.61444	1.68891	1.61573	1.64871	1.62508	1.52594	1.44379	1.38867	1.38693	1.42208	1.40312	1.35733
3.93111	1.73571	1.61945	1.76459	1.61511	1.68827	1.61562	1.64893	1.62503	1.52626	1.44436	1.38957	1.38815	1.42329	1.40431	1.35846
3.93818	1.72897	1.61634	1.76483	1.61579	1.68763	1.61551	1.64914	1.62497	1.52657	1.44492	1.39047	1.38936	1.42449	1.40549	1.35959
3.94525	1.72224	1.61326	1.76505	1.61646	1.68697	1.61539	1.64934	1.6249	1.52688	1.44549	1.39137	1.39058	1.42569	1.40667	1.36072
3.95232	1.7155	1.61021	1.76522	1.61713	1.68631	1.61526	1.64954	1.62482	1.52718	1.44604	1.39226	1.39179	1.42689	1.40784	1.36185
3.95939	1.70877	1.60718	1.76537	1.61779	1.68563	1.61513	1.64973	1.62474	1.52748	1.4466	1.39316	1.393	1.42809	1.40902	1.36297
3.96646	1.70206	1.60419	1.76549	1.61845	1.68494	1.61499	1.6499	1.62465	1.52777	1.44716	1.39405	1.39421	1.42928	1.41019	1.3641
3.97353	1.69536	1.60123	1.76557	1.61911	1.68424	1.61485	1.65008	1.62455	1.52806	1.44771	1.39494	1.39542	1.43048	1.41136	1.36522
3.9806	1.68868	1.59831	1.76562	1.61977	1.68353	1.6147	1.65024	1.62445	1.52835	1.44825	1.39583	1.39663	1.43167	1.41253	1.36634
3.98767	1.68203	1.59542	1.76564	1.62042	1.68281	1.61454	1.65039	1.62434	1.52863	1.4488	1.39672	1.39783	1.43285	1.4137	1.36746
3.99474	1.6754	1.59256	1.76563	1.62107	1.68208	1.61438	1.65054	1.62422	1.52891	1.44934	1.3976	1.39904	1.43404	1.41487	1.36858
4.00181	1.66881	1.58975	1.76558	1.62171	1.68134	1.61421	1.65068	1.62409	1.52918	1.44988	1.39849	1.40024	1.43522	1.41603	1.3697
4.00888	1.66225	1.58696	1.7655	1.62235	1.68059	1.61404	1.65082	1.62396	1.52944	1.45042	1.39937	1.40144	1.43641	1.41719	1.37081
4.01595	1.65574	1.58422	1.7654	1.62299	1.67983	1.61386	1.65094	1.62382	1.52971	1.45095	1.40025	1.40264	1.43758	1.41835	1.37192
4.02302	1.64926	1.58152	1.76525	1.62362	1.67905	1.61367	1.65106	1.62367	1.52997	1.45148	1.40113	1.40383	1.43876	1.41951	1.37303
4.03009	1.64283	1.57886	1.76508	1.62425	1.67827	1.61348	1.65117	1.62352	1.53022	1.45201	1.402	1.40502	1.43994	1.42066	1.37414
4.03716	1.63646	1.57623	1.76488	1.62488	1.67748	1.61329	1.65127	1.62336	1.53047	1.45254	1.40288	1.40622	1.44111	1.42181	1.37525
4.04423	1.63013	1.57365	1.76464	1.6255	1.67667	1.61308	1.65137	1.62319	1.53072	1.45306	1.40375	1.40741	1.44228	1.42296	1.37636
4.0513	1.62386	1.57112	1.76437	1.62612	1.67586	1.61287	1.65145	1.62302	1.53096	1.45358	1.40462	1.4086	1.44345	1.42411	1.37746
4.05837	1.61765	1.56862	1.76407	1.62673	1.67503	1.61266	1.65153	1.62284	1.53119	1.4541	1.40549	1.40978	1.44461	1.42526	1.37857
4.06544	1.61151	1.56617	1.76374	1.62734	1.6742	1.61244	1.6516	1.62265	1.53143	1.45462	1.40636	1.41097	1.44578	1.4264	1.37967
4.07251	1.60542	1.56377	1.76338	1.62794	1.67336	1.61222	1.65167	1.62245	1.53165	1.45513	1.40722	1.41215	1.44694	1.42755	1.38077
4.07958	1.59941	1.56141	1.76299	1.62854	1.6725	1.61198	1.65173	1.62225	1.53188	1.45564	1.40809	1.41333	1.4481	1.42869	1.38187
4.08665	1.59346	1.55909	1.76256	1.62914	1.67164	1.61175	1.65178	1.62204	1.5321	1.45614	1.40895	1.41451	1.44925	1.42982	1.38296
4.09372	1.58759	1.55682	1.7621	1.62973	1.67076	1.61151	1.65182	1.62183	1.53231	1.45665	1.40981	1.41569	1.45041	1.43096	1.38406
4.10079	1.58179	1.5546	1.76162	1.63031	1.66988	1.61126	1.65185	1.6216	1.53252	1.45715	1.41067	1.41686	1.45156	1.43209	1.38515
4.10786	1.57607	1.55243	1.7611	1.63089	1.66899	1.61101	1.65188	1.62137	1.53273	1.45765	1.41153	1.41804	1.45271	1.43322	1.38624
4.11493	1.57043	1.55031	1.76055	1.63147	1.66808	1.61075	1.6519	1.62114	1.53293	1.45814	1.41238	1.41921	1.45386	1.43435	1.38733
4.122	1.56487	1.54823	1.75997	1.63204	1.66717	1.61048	1.65191	1.6209	1.53313	1.45864	1.41324	1.42038	1.455	1.43548	1.38842
4.12907	1.55939	1.54621	1.75936	1.63261	1.66625	1.61021	1.65192	1.62065	1.53332	1.45913	1.41409	1.42155	1.45614	1.43661	1.38951
4.13614	1.55399	1.54423	1.75871	1.63317	1.66532	1.60994	1.65191	1.62039	1.53351	1.45962	1.41494	1.42271	1.45728	1.43773	1.39059
4.14321	1.54868	1.54231	1.75804	1.63372	1.66438	1.60966	1.6519	1.62013	1.5337	1.4601	1.41578	1.42388	1.45842	1.43885	1.39168
4.15028	1.54346	1.54044	1.75734	1.63428	1.66343	1.60937	1.65189	1.61986	1.53388	1.46058	1.41663	1.42504	1.45956	1.43997	1.39276
4.15735	1.53833	1.53861	1.75661	1.63482	1.66247	1.60908	1.65186	1.61959	1.53406	1.46106	1.41747	1.4262	1.46069	1.44109	1.39384
4.16442	1.53329	1.53684	1.75584	1.63536	1.6615	1.60879	1.65183	1.61931	1.53423	1.46154	1.41832	1.42736	1.46182	1.4422	1.39492
4.17149	1.52833	1.53512	1.75505	1.6359	1.66052	1.60849	1.65179	1.61902	1.5344	1.46202	1.41916	1.42851	1.46295	1.44331	1.39599
4.17856	1.52348	1.53345	1.75423	1.63643	1.65954	1.60818	1.65175	1.61872	1.53456	1.46249	1.42	1.42967	1.46408	1.44442	1.39707
4.18563	1.51871	1.53184	1.75337	1.63695	1.65854	1.60787	1.65169	1.61842	1.53472	1.46296	1.42083	1.43082	1.4652	1.44553	1.39814
4.1927	1.51404	1.53028	1.75249	1.63747	1.65754	1.60755	1.65163	1.61811	1.53488	1.46342	1.42167	1.43197	1.46632	1.44664	1.39921
4.19977	1.50946	1.52877	1.75158	1.63798	1.65652	1.60723	1.65156	1.6178	1.53503	1.46389	1.4225	1.43312	1.46744	1.44774	1.40028
4.20684	1.50498	1.52731	1.75064	1.63849	1.6555	1.60691	1.65149	1.61748	1.53518	1.46435	1.42333	1.43427	1.46856	1.44884	1.40135
4.21391	1.5006	1.52591	1.74967	1.63899	1.65447	1.60658	1.6514	1.61715	1.53533	1.46481	1.42416	1.43541	1.46967	1.44994	1.40241
4.22098	1.49631	1.52456	1.74867	1.63948	1.65343	1.60624	1.65132	1.61682	1.53547	1.46526	1.42499	1.43656	1.47078	1.45104	1.40348
4.22805	1.49212	1.52326	1.74764	1.63997	1.65238	1.6059	1.65122	1.61648	1.5356	1.46572	1.42582	1.4377	1.47189	1.45213	1.40454
4.23512	1.48802	1.52202	1.74659	1.64045	1.65133	1.60555	1.65111	1.61614	1.53573	1.46617	1.42664	1.43884	1.473	1.45323	1.4056
4.24219	1.48403	1.52083	1.7455	1.64093	1.65026	1.6052	1.651	1.61579	1.53586	1.46662	1.42747	1.43997	1.47411	1.45432	1.40666
4.24926	1.48013	1.5197	1.74439	1.6414	1.64919	1.60484	1.65089	1.61543	1.53599	1.46706	1.42829	1.44111	1.47521	1.45541	1.40772
4.25633	1.47633	1.51861	1.74325	1.64186	1.64811	1.60448	1.65076	1.61506	1.53611	1.46751	1.42911	1.44224	1.47631	1.45649	1.40877
4.2634	1.47262	1.51759	1.74208	1.64232	1.64702	1.60412	1.65063	1.61469	1.53622	1.46795	1.42992	1.44337	1.47741	1.45758	1.40983
4.27047	1.46902	1.51661	1.74088	1.64277	1.64592	1.60375	1.65049	1.61432	1.53633	1.46839	1.43074	1.4445	1.4785	1.45866	1.41088
4.27754	1.46551	1.51569	1.73966	1.64321	1.64482	1.60337	1.65034	1.61394	1.53644	1.46882	1.43155	1.44563	1.47959	1.45974	1.41193
4.28461	1.4621	1.51482	1.73841	1.64365	1.6437	1.60299	1.65019	1.61355	1.53655	1.46926	1.43237	1.44675	1.48068	1.46081	1.41298
4.29168	1.45879	1.51401	1.73713	1.64408	1.64258	1.60261	1.65003	1.61315	1.53665	1.46969	1.43318	1.44788	1.48177	1.46189	1.41402
4.29875	1.45557	1.51324	1.73583	1.6445	1.64145	1.60222	1.64986	1.61275	1.53674	1.47011	1.43398	1.449	1.48286	1.46296	1.41507
4.30582	1.45245	1.51253	1.7345	1.64492	1.64032	1.60182	1.64969	1.61235	1.53684	1.47054	1.43479	1.45012	1.48394	1.46403	1.41611
4.31289	1.44942	1.51188	1.73314	1.64533	1.63917	1.60142	1.64951	1.61193	1.53693	1.47096	1.4356	1.45123	1.48502	1.4651	1.41715
4.31996	1.44649	1.51127	1.73176	1.64573	1.63802	1.60102	1.64932	1.61152	1.53701	1.47138	1.4364	1.45235	1.4861	1.46616	1.41819
4.32703	1.44365	1.51072	1.73035	1.64612	1.63686	1.60061	1.64912	1.61109	1.53709	1.4718	1.4372	1.45346	1.48718	1.46723	1.41923
4.3341	1.44091	1.51022	1.72892	1.64651	1.63569	1.6002	1.64892	1.61066	1.53717	1.47222	1.438	1.45457	1.48825	1.46829	1.42026
4.34117	1.43826	1.50977	1.72746	1.64689	1.63452	1.59978	1.64871	1.61023	1.53724	1.47263	1.4388	1.45568	1.48932	1.46935	1.4213
4.34824	1.4357	1.50937	1.72597	1.64726	1.63334	1.59936	1.6485	1.60979	1.53731	1.47304	1.43959	1.45679	1.49039	1.47041	1.42233
4.35531	1.43323	1.50902	1.72446	1.64763	1.63215	1.59894	1.64827	1.60934	1.53738	1.47345	1.44039	1.45789	1.49145	1.47146	1.42336
4.36238	1.43086	1.50872	1.72293	1.64799	1.63095	1.59851	1.64804	1.60888	1.53744	1.47385	1.44118	1.459	1.49252	1.47251	1.42439
4.36945	1.42857	1.50848	1.72137	1.64834	1.62975	1.59807	1.64781	1.60843	1.5375	1.47426	1.44197	1.4601	1.49358	1.47356	1.42542
4.37652	1.42638	1.50828	1.71979	1.64868	1.62853	1.59763	1.64757	1.60796	1.53755	1.47466	1.44276	1.4612	1.49464	1.47461	1.42644
4.38359	1.42427	1.50813	1.71819	1.64901	1.62732	1.59719	1.64732	1.60749	1.5376	1.47506	1.44355	1.46229	1.49569	1.47566	1.42746
4.39066	1.42225	1.50803	1.71656	1.64934	1.62609	1.59674	1.64706	1.60702	1.53765	1.47545	1.44433	1.46339	1.49675	1.4767	1.42849
4.39773	1.42032	1.50797	1.7149	1.64966	1.62486	1.59629	1.6468	1.60653	1.53769	1.47585	1.44512	1.46448	1.4978	1.47774	1.4295
4.4048	1.41847	1.50797	1.71323	1.64997	1.62362	1.59583	1.64653	1.60605	1.53773	1.47624	1.4459	1.46557	1.49885	1.47878	1.43052
4.41187	1.4167	1.50801	1.71153	1.65027	1.62238	1.59537	1.64625	1.60555	1.53777	1.47663	1.44668	1.46666	1.49989	1.47981	1.43154
4.41894	1.41502	1.5081	1.70981	1.65056	1.62113	1.59491	1.64597	1.60506	1.5378	1.47701	1.44745	1.46775	1.50094	1.48085	1.43255
4.42601	1.41343	1.50823	1.70807	1.65085	1.61987	1.59444	1.64568	1.60455	1.53783	1.4774	1.44823	1.46883	1.50198	1.48188	1.43356
4.43308	1.41191	1.50841	1.7063	1.65113	1.61861	1.59397	1.64538	1.60404	1.53785	1.47778	1.44901	1.46991	1.50302	1.48291	1.43457
4.44015	1.41048	1.50863	1.70452	1.65139	1.61733	1.59349	1.64508	1.60353	1.53787	1.47816	1.44978	1.47099	1.50405	1.48393	1.43558
4.44722	1.40912	1.5089	1.70271	1.65165	1.61606	1.59301	1.64477	1.60301	1.53789	1.47853	1.45055	1.47207	1.50508	1.48496	1.43659
4.45429	1.40785	1.50921	1.70088	1.65191	1.61478	1.59252	1.64446	1.60248	1.53791	1.47891	1.45132	1.47315	1.50612	1.48598	1.43759
4.46136	1.40665	1.50956	1.69903	1.65215	1.61349	1.59204	1.64413	1.60195	1.53792	1.47928	1.45209	1.47422	1.50714	1.487	1.4386
4.46843	1.40553	1.50995	1.69717	1.65238	1.61219	1.59154	1.6438	1.60142	1.53792	1.47965	1.45285	1.47529	1.50817	1.48802	1.4396
4.4755	1.40449	1.51039	1.69528	1.65261	1.61089	1.59105	1.64347	1.60087	1.53793	1.48002	1.45361	1.47636	1.50919	1.48903	1.44059
4.48257	1.40352	1.51086	1.69337	1.65282	1.60958	1.59054	1.64313	1.60033	1.53793	1.48038	1.45438	1.47743	1.51021	1.49005	1.44159
4.48964	1.40263	1.51137	1.69144	1.65303	1.60827	1.59004	1.64278	1.59978	1.53792	1.48074	1.45514	1.47849	1.51123	1.49106	1.44259
4.49671	1.4018	1.51193	1.68949	1.65323	1.60695	1.58953	1.64243	1.59922	1.53792	1.4811	1.45589	1.47956	1.51225	1.49206	1.44358
4.50378	1.40106	1.51252	1.68753	1.65342	1.60563	1.58902	1.64207	1.59866	1.5379	1.48146	1.45665	1.48062	1.51326	1.49307	1.44457
4.51085	1.40038	1.51314	1.68554	1.6536	1.6043	1.5885	1.6417	1.59809	1.53789	1.48182	1.45741	1.48168	1.51427	1.49407	1.44556
4.51792	1.39977	1.5138	1.68354	1.65377	1.60296	1.58798	1.64133	1.59752	1.53787	1.48217	1.45816	1.48273	1.51528	1.49507	1.44655
4.52499	1.39924	1.5145	1.68152	1.65393	1.60162	1.58746	1.64095	1.59694	1.53785	1.48252	1.45891	1.48379	1.51628	1.49607	1.44753
4.53206	1.39877	1.51523	1.67948	1.65408	1.60027	1.58693	1.64056	1.59636	1.53783	1.48287	1.45966	1.48484	1.51729	1.49707	1.44852
4.53913	1.39838	1.516	1.67743	1.65423	1.59892	1.5864	1.64017	1.59577	1.5378	1.48322	1.46041	1.48589	1.51829	1.49806	1.4495
4.5462	1.39805	1.5168	1.67536	1.65436	1.59757	1.58587	1.63977	1.59518	1.53777	1.48356	1.46115	1.48694	1.51929	1.49905	1.45048
4.55327	1.39778	1.51763	1.67327	1.65448	1.59621	1.58533	1.63936	1.59458	1.53773	1.4839	1.4619	1.48798	1.52028	1.50004	1.45146
4.56034	1.39759	1.51849	1.67117	1.65459	1.59484	1.58479	1.63895	1.59397	1.5377	1.48424	1.46264	1.48903	1.52127	1.50103	1.45243
4.56741	1.39746	1.51938	1.66905	1.6547	1.59347	1.58424	1.63854	1.59337	1.53765	1.48458	1.46338	1.49007	1.52226	1.50201	1.45341
4.57448	1.39739	1.5203	1.66691	1.65479	1.59209	1.58369	1.63811	1.59275	1.53761	1.48491	1.46412	1.49111	1.52325	1.503	1.45438
4.58155	1.39739	1.52125	1.66476	1.65488	1.59071	1.58314	1.63768	1.59214	1.53756	1.48525	1.46485	1.49214	1.52423	1.50397	1.45535
4.58862	1.39745	1.52222	1.6626	1.65495	1.58932	1.58258	1.63725	1.59152	1.53751	1.48558	1.46559	1.49318	1.52522	1.50495	1.45632
4.59569	1.39757	1.52322	1.66042	1.65501	1.58793	1.58202	1.63681	1.59089	1.53745	1.4859	1.46632	1.49421	1.5262	1.50593	1.45728
4.60276	1.39776	1.52424	1.65822	1.65507	1.58654	1.58146	1.63636	1.59026	1.5374	1.48623	1.46705	1.49524	1.52717	1.5069	1.45825
4.60983	1.39801	1.52529	1.65602	1.65511	1.58514	1.58089	1.63591	1.58962	1.53733	1.48655	1.46778	1.49627	1.52815	1.50787	1.45921
4.6169	1.39832	1.52636	1.6538	1.65514	1.58373	1.58032	1.63545	1.58898	1.53727	1.48688	1.46851	1.49729	1.52912	1.50883	1.46017
4.62397	1.3987	1.52746	1.65156	1.65517	1.58233	1.57975	1.63498	1.58833	1.5372	1.48719	1.46924	1.49832	1.53009	1.5098	1.46113
4.63104	1.39913	1.52857	1.64932	1.65518	1.58091	1.57918	1.63451	1.58768	1.53713	1.48751	1.46996	1.49934	1.53105	1.51076	1.46208
4.63811	1.39962	1.52971	1.64706	1.65518	1.5795	1.5786	1.63403	1.58703	1.53706	1.48783	1.47069	1.50036	1.53202	1.51172	1.46304
4.64518	1.40018	1.53086	1.64479	1.65517	1.57808	1.57801	1.63355	1.58637	1.53698	1.48814	1.47141	1.50138	1.53298	1.51268	1.46399
4.65225	1.40079	1.53203	1.64251	1.65515	1.57665	1.57743	1.63306	1.5857	1.5369	1.48845	1.47212	1.50239	1.53394	1.51363	1.46494
4.65932	1.40146	1.53322	1.64022	1.65512	1.57522	1.57684	1.63257	1.58504	1.53682	1.48876	1.47284	1.5034	1.53489	1.51459	1.46589
4.66639	1.40219	1.53442	1.63791	1.65508	1.57379	1.57625	1.63207	1.58436	1.53673	1.48906	1.47356	1.50441	1.53584	1.51554	1.46683
4.67346	1.40298	1.53564	1.6356	1.65503	1.57235	1.57565	1.63156	1.58369	1.53664	1.48937	1.47427	1.50542	1.5368	1.51648	1.46778
4.68053	1.40382	1.53687	1.63327	1.65497	1.57091	1.57505	1.63105	1.583	1.53654	1.48967	1.47498	1.50643	1.53774	1.51743	1.46872
4.6876	1.40473	1.53811	1.63094	1.6549	1.56947	1.57445	1.63053	1.58232	1.53645	1.48997	1.47569	1.50743	1.53869	1.51837	1.46966
4.69467	1.40569	1.53936	1.6286	1.65481	1.56802	1.57384	1.63001	1.58163	1.53635	1.49027	1.4764	1.50843	1.53963	1.51931	1.4706
4.70174	1.40671	1.54063	1.62624	1.65472	1.56657	1.57324	1.62948	1.58093	1.53625	1.49056	1.47711	1.50943	1.54057	1.52025	1.47153
4.70881	1.40779	1.5419	1.62388	1.65461	1.56512	1.57263	1.62894	1.58023	1.53614	1.49086	1.47781	1.51043	1.54151	1.52118	1.47247
4.71588	1.40892	1.54319	1.62151	1.6545	1.56366	1.57201	1.6284	1.57953	1.53603	1.49115	1.47851	1.51142	1.54244	1.52212	1.4734
4.72295	1.41011	1.54448	1.61914	1.65437	1.5622	1.5714	1.62786	1.57882	1.53592	1.49144	1.47922	1.51241	1.54337	1.52305	1.47433
4.73002	1.41135	1.54577	1.61675	1.65423	1.56074	1.57078	1.6273	1.57811	1.53581	1.49172	1.47991	1.5134	1.5443	1.52397	1.47526
4.73709	1.41266	1.54707	1.61436	1.65408	1.55927	1.57015	1.62675	1.57739	1.53569	1.49201	1.48061	1.51439	1.54523	1.5249	1.47619
4.74416	1.41401	1.54838	1.61196	1.65392	1.5578	1.56953	1.62618	1.57667	1.53557	1.49229	1.48131	1.51537	1.54615	1.52582	1.47711
4.75123	1.41543	1.54968	1.60956	1.65375	1.55633	1.5689	1.62562	1.57595	1.53544	1.49257	1.482	1.51636	1.54707	1.52674	1.47803
4.7583	1.4169	1.55099	1.60715	1.65356	1.55485	1.56827	1.62504	1.57522	1.53532	1.49285	1.48269	1.51734	1.54799	1.52766	1.47895
4.76537	1.41842	1.5523	1.60473	1.65336	1.55338	1.56764	1.62446	1.57449	1.53519	1.49313	1.48338	1.51831	1.54891	1.52858	1.47987
4.77244	1.42	1.55361	1.60231	1.65316	1.5519	1.567	1.62388	1.57375	1.53506	1.4934	1.48407	1.51929	1.54982	1.52949	1.48079
4.77951	1.42163	1.55492	1.59988	1.65294	1.55041	1.56636	1.62329	1.57301	1.53492	1.49368	1.48476	1.52026	1.55073	1.5304	1.4817
4.78658	1.42332	1.55622	1.59745	1.65271	1.54893	1.56572	1.62269	1.57227	1.53478	1.49395	1.48544	1.52124	1.55164	1.53131	1.48261
4.79365	1.42506	1.55752	1.59501	1.65246	1.54744	1.56508	1.62209	1.57152	1.53464	1.49422	1.48613	1.5222	1.55254	1.53221	1.48352
4.80072	1.42686	1.55882	1.59257	1.65221	1.54595	1.56443	1.62149	1.57077	1.5345	1.49448	1.48681	1.52317	1.55344	1.53311	1.48443
4.80779	1.42871	1.56011	1.59013	1.65194	1.54446	1.56378	1.62087	1.57001	1.53435	1.49475	1.48749	1.52413	1.55434	1.53401	1.48533
4.81486	1.43062	1.56139	1.58768	1.65167	1.54296	1.56313	1.62026	1.56925	1.5342	1.49501	1.48817	1.5251	1.55524	1.53491	1.48624
4.82193	1.43257	1.56267	1.58524	1.65138	1.54147	1.56247	1.61964	1.56849	1.53405	1.49527	1.48884	1.52606	1.55613	1.5358	1.48714
4.829	1.43458	1.56393	1.58278	1.65108	1.53997	1.56182	1.61901	1.56772	1.5339	1.49553	1.48952	1.52701	1.55702	1.5367	1.48804
4.83607	1.43665	1.56519	1.58033	1.65076	1.53847	1.56116	1.61838	1.56695	1.53374	1.49578	1.49019	1.52797	1.55791	1.53759	1.48893
4.84314	1.43876	1.56644	1.57788	1.65044	1.53697	1.56049	1.61774	1.56618	1.53358	1.49604	1.49086	1.52892	1.5588	1.53847	1.48983
4.85021	1.44093	1.56767	1.57542	1.6501	1.53546	1.55983	1.6171	1.5654	1.53341	1.49629	1.49153	1.52987	1.55968	1.53936	1.49072
4.85728	1.44315	1.5689	1.57296	1.64975	1.53396	1.55916	1.61645	1.56462	1.53325	1.49654	1.49219	1.53082	1.56056	1.54024	1.49161
4.86435	1.44542	1.5701	1.57051	1.64939	1.53245	1.55849	1.61579	1.56383	1.53308	1.49679	1.49286	1.53176	1.56144	1.54112	1.4925
4.87142	1.44774	1.5713	1.56805	1.64901	1.53094	1.55782	1.61514	1.56304	1.53291	1.49704	1.49352	1.5327	1.56231	1.542	1.49339
4.87849	1.45011	1.57248	1.56559	1.64863	1.52943	1.55715	1.61447	1.56225	1.53273	1.49728	1.49418	1.53364	1.56318	1.54287	1.49427
4.88556	1.45253	1.57364	1.56314	1.64823	1.52792	1.55647	1.61381	1.56146	1.53256	1.49752	1.49484	1.53458	1.56405	1.54374	1.49516
4.89263	1.455	1.57478	1.56068	1.64782	1.52641	1.55579	1.61313	1.56066	1.53238	1.49777	1.4955	1.53552	1.56492	1.54461	1.49604
4.8997	1.45752	1.57591	1.55823	1.6474	1.5249	1.55511	1.61246	1.55985	1.5322	1.498	1.49616	1.53645	1.56578	1.54548	1.49692
4.90677	1.46008	1.57701	1.55577	1.64696	1.52338	1.55443	1.61177	1.55905	1.53201	1.49824	1.49681	1.53738	1.56664	1.54634	1.49779
4.91384	1.4627	1.5781	1.55332	1.64651	1.52187	1.55374	1.61108	1.55824	1.53182	1.49848	1.49747	1.53831	1.5675	1.5472	1.49867
4.92091	1.46536	1.57916	1.55087	1.64606	1.52035	1.55306	1.61039	1.55743	1.53163	1.49871	1.49812	1.53923	1.56835	1.54806	1.49954
4.92798	1.46806	1.5802	1.54843	1.64558	1.51883	1.55237	1.6097	1.55661	1.53144	1.49894	1.49876	1.54016	1.5692	1.54892	1.50041
4.93505	1.47081	1.58122	1.54599	1.6451	1.51731	1.55168	1.60899	1.55579	1.53125	1.49917	1.49941	1.54108	1.57005	1.54977	1.50127
4.94212	1.4736	1.58222	1.54355	1.6446	1.51579	1.55098	1.60829	1.55497	1.53105	1.4994	1.50006	1.542	1.5709	1.55062	1.50214
4.94919	1.47644	1.58319	1.54111	1.64409	1.51427	1.55029	1.60757	1.55414	1.53085	1.49962	1.5007	1.54291	1.57174	1.55147	1.503
4.95626	1.47932	1.58413	1.53868	1.64357	1.51275	1.54959	1.60686	1.55331	1.53065	1.49985	1.50134	1.54383	1.57258	1.55232	1.50386
4.96333	1.48224	1.58505	1.53625	1.64303	1.51123	1.54889	1.60614	1.55248	1.53044	1.50007	1.50198	1.54474	1.57342	1.55316	1.50472
4.9704	1.4852	1.58594	1.53383	1.64249	1.50971	1.54819	1.60541	1.55165	1.53024	1.50029	1.50262	1.54565	1.57426	1.554	1.50558
4.97747	1.48819	1.58681	1.53142	1.64193	1.50819	1.54749	1.60468	1.55081	1.53003	1.50051	1.50326	1.54655	1.57509	1.55484	1.50643
4.98454	1.49123	1.58764	1.529	1.64135	1.50667	1.54678	1.60395	1.54997	1.52981	1.50072	1.50389	1.54746	1.57592	1.55567	1.50729
4.99161	1.4943	1.58845	1.5266	1.64077	1.50515	1.54607	1.60321	1.54913	1.5296	1.50094	1.50453	1.54836	1.57675	1.55651	1.50814
4.99868	1.49741	1.58923	1.5242	1.64017	1.50363	1.54537	1.60246	1.54828	1.52938	1.50115	1.50516	1.54926	1.57757	1.55734	1.50898
5.00575	1.50055	1.58997	1.52181	1.63956	1.50211	1.54465	1.60171	1.54743	1.52916	1.50136	1.50579	1.55015	1.57839	1.55816	1.50983
5.01282	1.50373	1.59069	1.51942	1.63894	1.50059	1.54394	1.60096	1.54658	1.52894	1.50157	1.50641	1.55105	1.57921	1.55899	1.51067
5.01989	1.50694	1.59137	1.51704	1.6383	1.49906	1.54323	1.6002	1.54572	1.52872	1.50178	1.50704	1.55194	1.58003	1.55981	1.51152
5.02696	1.51017	1.59202	1.51467	1.63765	1.49754	1.54251	1.59944	1.54486	1.52849	1.50198	1.50766	1.55283	1.58084	1.56063	1.51236
5.03403	1.51344	1.59264	1.51231	1.63699	1.49602	1.54179	1.59868	1.544	1.52826	1.50219	1.50828	1.55371	1.58165	1.56145	1.51319
5.0411	1.51673	1.59322	1.50996	1.63632	1.4945	1.54107	1.5979	1.54314	1.52803	1.50239	1.50891	1.5546	1.58245	1.56226	1.51403
5.04817	1.52005	1.59377	1.50761	1.63563	1.49298	1.54035	1.59713	1.54227	1.5278	1.50259	1.50952	1.55548	1.58326	1.56307	1.51486
5.05524	1.52339	1.59428	1.50527	1.63493	1.49146	1.53963	1.59635	1.5414	1.52756	1.50279	1.51014	1.55636	1.58406	1.56388	1.51569
5.06231	1.52675	1.59476	1.50294	1.63422	1.48995	1.53891	1.59557	1.54053	1.52732	1.50299	1.51076	1.55723	1.58486	1.56469	1.51652
5.06938	1.53013	1.5952	1.50062	1.63349	1.48843	1.53818	1.59478	1.53966	1.52708	1.50318	1.51137	1.55811	1.58565	1.56549	1.51735
5.07645	1.53353	1.5956	1.49832	1.63276	1.48691	1.53745	1.59399	1.53878	1.52684	1.50337	1.51198	1.55898	1.58645	1.56629	1.51817
5.08352	1.53695	1.59597	1.49602	1.632	1.4854	1.53672	1.59319	1.5379	1.5266	1.50357	1.51259	1.55985	1.58724	1.56709	1.51899
5.09059	1.54038	1.5963	1.49373	1.63124	1.48388	1.53599	1.59239	1.53702	1.52635	1.50376	1.5132	1.56071	1.58802	1.56788	1.51981
5.09766	1.54383	1.59659	1.49145	1.63046	1.48237	1.53526	1.59159	1.53614	1.5261	1.50394	1.5138	1.56158	1.58881	1.56868	1.52063
5.10473	1.54728	1.59685	1.48918	1.62967	1.48085	1.53453	1.59078	1.53525	1.52585	1.50413	1.51441	1.56244	1.58959	1.56947	1.52144
5.1118	1.55075	1.59706	1.48693	1.62887	1.47934	1.53379	1.58996	1.53436	1.5256	1.50431	1.51501	1.5633	1.59037	1.57025	1.52226
5.11887	1.55422	1.59724	1.48468	1.62806	1.47783	1.53306	1.58915	1.53347	1.52534	1.5045	1.51561	1.56415	1.59114	1.57104	1.52307
5.12594	1.55769	1.59737	1.48245	1.62723	1.47632	1.53232	1.58833	1.53258	1.52508	1.50468	1.51621	1.56501	1.59191	1.57182	1.52387
5.13301	1.56117	1.59747	1.48023	1.62639	1.47482	1.53158	1.5875	1.53168	1.52483	1.50486	1.51681	1.56586	1.59268	1.5726	1.52468
5.14008	1.56465	1.59752	1.47803	1.62553	1.47331	1.53084	1.58667	1.53078	1.52456	1.50504	1.5174	1.56671	1.59345	1.57337	1.52548
5.14715	1.56812	1.59754	1.47583	1.62467	1.47181	1.5301	1.58584	1.52988	1.5243	1.50521	1.51799	1.56755	1.59421	1.57415	1.52629
5.15422	1.5716	1.59751	1.47365	1.62379	1.4703	1.52935	1.58501	1.52898	1.52403	1.50539	1.51859	1.56839	1.59497	1.57492	1.52708
5.16129	1.57506	1.59744	1.47148	1.6229	1.4688	1.52861	1.58416	1.52807	1.52377	1.50556	1.51918	1.56924	1.59573	1.57569	1.52788
5.16836	1.57852	1.59733	1.46933	1.62199	1.4673	1.52787	1.58332	1.52717	1.5235	1.50573	1.51976	1.57007	1.59649	1.57645	1.52868
5.17543	1.58196	1.59718	1.46718	1.62107	1.46581	1.52712	1.58247	1.52626	1.52323	1.5059	1.52035	1.57091	1.59724	1.57721	1.52947
5.1825	1.58539	1.59699	1.46506	1.62014	1.46431	1.52637	1.58162	1.52535	1.52295	1.50607	1.52093	1.57174	1.59799	1.57797	1.53026
5.18957	1.5888	1.59676	1.46294	1.6192	1.46282	1.52562	1.58077	1.52443	1.52268	1.50624	1.52152	1.57257	1.59873	1.57873	1.53105
5.19664	1.5922	1.59648	1.46085	1.61824	1.46133	1.52487	1.57991	1.52352	1.5224	1.5064	1.5221	1.5734	1.59948	1.57949	1.53183
5.20371	1.59558	1.59616	1.45876	1.61727	1.45984	1.52412	1.57904	1.5226	1.52212	1.50656	1.52268	1.57423	1.60022	1.58024	1.53262
5.21078	1.59893	1.5958	1.4567	1.61629	1.45835	1.52337	1.57818	1.52168	1.52184	1.50673	1.52325	1.57505	1.60095	1.58099	1.5334
5.21785	1.60225	1.5954	1.45464	1.6153	1.45687	1.52262	1.57731	1.52076	1.52156	1.50689	1.52383	1.57587	1.60169	1.58173	1.53418
5.22492	1.60555	1.59495	1.45261	1.61429	1.45538	1.52186	1.57643	1.51984	1.52127	1.50704	1.5244	1.57669	1.60242	1.58248	1.53495
5.23199	1.60882	1.59446	1.45058	1.61327	1.4539	1.52111	1.57556	1.51891	1.52098	1.5072	1.52497	1.5775	1.60315	1.58322	1.53573
5.23906	1.61205	1.59393	1.44858	1.61224	1.45243	1.52035	1.57468	1.51799	1.5207	1.50736	1.52554	1.57831	1.60387	1.58396	1.5365
5.24613	1.61525	1.59336	1.44659	1.61119	1.45095	1.51959	1.57379	1.51706	1.5204	1.50751	1.52611	1.57912	1.6046	1.58469	1.53727
5.2532	1.6184	1.59274	1.44462	1.61014	1.44948	1.51883	1.5729	1.51613	1.52011	1.50766	1.52668	1.57993	1.60532	1.58542	1.53803
5.26027	1.62152	1.59208	1.44266	1.60906	1.44801	1.51808	1.57201	1.5152	1.51982	1.50781	1.52724	1.58073	1.60603	1.58615	1.5388
5.26734	1.6246	1.59138	1.44072	1.60798	1.44655	1.51732	1.57112	1.51426	1.51952	1.50796	1.5278	1.58153	1.60675	1.58688	1.53956
5.27441	1.62762	1.59064	1.4388	1.60689	1.44508	1.51655	1.57022	1.51333	1.51922	1.50811	1.52837	1.58233	1.60746	1.58761	1.54032
5.28148	1.6306	1.58985	1.4369	1.60578	1.44362	1.51579	1.56932	1.51239	1.51893	1.50825	1.52892	1.58313	1.60817	1.58833	1.54108
5.28855	1.63353	1.58903	1.43501	1.60466	1.44217	1.51503	1.56842	1.51145	1.51862	1.5084	1.52948	1.58392	1.60887	1.58905	1.54184
5.29562	1.63641	1.58816	1.43314	1.60352	1.44071	1.51427	1.56751	1.51052	1.51832	1.50854	1.53004	1.58471	1.60957	1.58976	1.54259
5.30269	1.63923	1.58725	1.43129	1.60238	1.43926	1.5135	1.5666	1.50957	1.51802	1.50868	1.53059	1.5855	1.61027	1.59047	1.54334
5.30976	1.64199	1.58629	1.42946	1.60122	1.43781	1.51274	1.56568	1.50863	1.51771	1.50882	1.53114	1.58629	1.61097	1.59118	1.54409
5.31683	1.64469	1.5853	1.42765	1.60005	1.43637	1.51197	1.56477	1.50769	1.5174	1.50896	1.53169	1.58707	1.61166	1.59189	1.54484
5.3239	1.64732	1.58426	1.42585	1.59887	1.43493	1.51121	1.56384	1.50674	1.51709	1.5091	1.53224	1.58785	1.61235	1.5926	1.54558
5.33097	1.64989	1.58319	1.42407	1.59767	1.43349	1.51044	1.56292	1.5058	1.51678	1.50923	1.53279	1.58863	1.61304	1.5933	1.54632
5.33804	1.6524	1.58207	1.42232	1.59647	1.43206	1.50967	1.56199	1.50485	1.51647	1.50937	1.53333	1.5894	1.61372	1.594	1.54706
5.34511	1.65483	1.58091	1.42058	1.59525	1.43063	1.50891	1.56106	1.5039	1.51615	1.5095	1.53387	1.59018	1.6144	1.59469	1.5478
5.35218	1.65719	1.57972	1.41886	1.59401	1.4292	1.50814	1.56013	1.50295	1.51584	1.50963	1.53442	1.59095	1.61508	1.59539	1.54853
5.35925	1.65947	1.57848	1.41716	1.59277	1.42778	1.50737	1.5592	1.502	1.51552	1.50976	1.53495	1.59171	1.61576	1.59608	1.54926
5.36632	1.66168	1.5772	1.41548	1.59151	1.42636	1.5066	1.55826	1.50105	1.5152	1.50989	1.53549	1.59248	1.61643	1.59677	1.54999
5.37339	1.66381	1.57589	1.41382	1.59025	1.42495	1.50583	1.55732	1.50009	1.51488	1.51002	1.53603	1.59324	1.6171	1.59745	1.55072
5.38046	1.66586	1.57453	1.41218	1.58897	1.42353	1.50506	1.55637	1.49914	1.51456	1.51014	1.53656	1.594	1.61776	1.59813	1.55145
5.38753	1.66782	1.57314	1.41056	1.58767	1.42213	1.50429	1.55542	1.49818	1.51424	1.51026	1.53709	1.59475	1.61843	1.59881	1.55217
5.3946	1.6697	1.57171	1.40896	1.58637	1.42072	1.50351	1.55447	1.49722	1.51391	1.51039	1.53762	1.59551	1.61909	1.59949	1.55289
5.40167	1.67149	1.57025	1.40738	1.58505	1.41933	1.50274	1.55352	1.49627	1.51358	1.51051	1.53815	1.59626	1.61974	1.60016	1.55361
5.40874	1.67319	1.56874	1.40582	1.58373	1.41793	1.50197	1.55257	1.49531	1.51326	1.51063	1.53868	1.597	1.6204	1.60083	1.55432
5.41581	1.6748	1.5672	1.40428	1.58239	1.41654	1.5012	1.55161	1.49435	1.51293	1.51075	1.5392	1.59775	1.62105	1.6015	1.55504
5.42288	1.67632	1.56563	1.40276	1.58103	1.41515	1.50042	1.55065	1.49339	1.5126	1.51086	1.53973	1.59849	1.6217	1.60217	1.55575
5.42995	1.67774	1.56402	1.40126	1.57967	1.41377	1.49965	1.54968	1.49242	1.51226	1.51098	1.54025	1.59923	1.62234	1.60283	1.55646
5.43702	1.67907	1.56237	1.39978	1.5783	1.4124	1.49888	1.54872	1.49146	1.51193	1.51109	1.54077	1.59997	1.62298	1.60349	1.55716
5.44409	1.6803	1.56069	1.39833	1.57691	1.41102	1.4981	1.54775	1.4905	1.5116	1.5112	1.54128	1.6007	1.62362	1.60415	1.55787
5.45116	1.68143	1.55898	1.39689	1.57551	1.40966	1.49733	1.54678	1.48953	1.51126	1.51132	1.5418	1.60143	1.62426	1.6048	1.55857
5.45823	1.68246	1.55723	1.39548	1.5741	1.40829	1.49655	1.5458	1.48857	1.51092	1.51143	1.54231	1.60216	1.62489	1.60545	1.55927
5.4653	1.68338	1.55546	1.39409	1.57268	1.40693	1.49578	1.54482	1.4876	1.51058	1.51153	1.54282	1.60289	1.62552	1.6061	1.55996
5.47237	1.6842	1.55365	1.39272	1.57125	1.40558	1.495	1.54385	1.48664	1.51024	1.51164	1.54333	1.60361	1.62615	1.60674	1.56066
5.47944	1.68492	1.5518	1.39137	1.56981	1.40423	1.49423	1.54286	1.48567	1.5099	1.51175	1.54384	1.60433	1.62677	1.60739	1.56135
5.48651	1.68553	1.54993	1.39004	1.56835	1.40289	1.49345	1.54188	1.4847	1.50956	1.51185	1.54435	1.60505	1.62739	1.60803	1.56204
5.49358	1.68603	1.54803	1.38874	1.56689	1.40155	1.49268	1.54089	1.48374	1.50922	1.51196	1.54485	1.60577	1.62801	1.60866	1.56272
5.50065	1.68643	1.5461	1.38745	1.56541	1.40022	1.4919	1.53991	1.48277	1.50887	1.51206	1.54536	1.60648	1.62862	1.6093	1.56341
5.50772	1.68671	1.54414	1.38619	1.56392	1.39889	1.49113	1.53891	1.4818	1.50852	1.51216	1.54586	1.60719	1.62923	1.60993	1.56409
5.51479	1.68689	1.54215	1.38495	1.56242	1.39756	1.49035	1.53792	1.48083	1.50818	1.51226	1.54636	1.60789	1.62984	1.61056	1.56477
5.52186	1.68695	1.54013	1.38373	1.56091	1.39624	1.48957	1.53693	1.47986	1.50783	1.51236	1.54685	1.6086	1.63045	1.61118	1.56545
5.52893	1.6869	1.53809	1.38253	1.55939	1.39493	1.4888	1.53593	1.47889	1.50748	1.51245	1.54735	1.6093	1.63105	1.6118	1.56612
5.536	1.68674	1.53603	1.38136	1.55786	1.39362	1.48802	1.53493	1.47792	1.50713	1.51255	1.54784	1.61	1.63165	1.61242	1.56679
5.54307	1.68647	1.53393	1.38021	1.55632	1.39232	1.48725	1.53393	1.47695	1.50677	1.51264	1.54834	1.61069	1.63225	1.61304	1.56746
5.55014	1.68608	1.53182	1.37908	1.55477	1.39103	1.48647	1.53292	1.47597	1.50642	1.51274	1.54883	1.61139	1.63284	1.61365	1.56813
5.55721	1.68558	1.52968	1.37797	1.5532	1.38973	1.48569	1.53192	1.475	1.50607	1.51283	1.54931	1.61208	1.63343	1.61426	1.56879
5.56428	1.68496	1.52751	1.37688	1.55163	1.38845	1.48492	1.53091	1.47403	1.50571	1.51292	1.5498	1.61276	1.63402	1.61487	1.56946
5.57135	1.68423	1.52533	1.37582	1.55005	1.38717	1.48414	1.5299	1.47306	1.50535	1.51301	1.55029	1.61345	1.6346	1.61548	1.57012
5.57842	1.68338	1.52312	1.37478	1.54845	1.38589	1.48337	1.52889	1.47209	1.505	1.51309	1.55077	1.61413	1.63518	1.61608	1.57077
5.58549	1.68242	1.5209	1.37376	1.54685	1.38463	1.48259	1.52787	1.47111	1.50464	1.51318	1.55125	1.61481	1.63576	1.61668	1.57143
5.59256	1.68135	1.51865	1.37276	1.54523	1.38336	1.48182	1.52685	1.47014	1.50428	1.51327	1.55173	1.61548	1.63633	1.61728	1.57208
5.59963	1.68015	1.51638	1.37178	1.54361	1.38211	1.48104	1.52584	1.46917	1.50392	1.51335	1.55221	1.61616	1.6369	1.61787	1.57273
[truncated: 6,318 more rows]

## Sheet: Rasova MSfd standarized
	cut-off frequency [1/ka]
Time in ka	1	2	3	4	5	6	7	8	9	10	11	12	13	14	15
[truncated: 346 more rows]
