# Supplementary material for: Smoothed millennial-scale palaeoclimatic reference data as unconventional comparison targets: Application to European loess records
Source: Sci Rep. 2020 Mar 25;10:5455. doi: 10.1038/s41598-020-61528-8 (PMC7096450; doi:10.1038/s41598-020-61528-8)
Supplement: Supplementary file 1 — Supplementary information. [file 41598_2020_61528_MOESM1_ESM.zip › Supplements_test_rollrate.R]

# R script associated with the manuscript 'Smoothed reference data as unconventional correlation targets for the last glacial cycle: Application to European terrestrial geoarchives' by C. Zeeden et al. 
# scripted by C. Zeeden, scripted 2016-2018

# script to test the influence of roll-off rate

#load libraries, which must be installed
library(astrochron)
library(readxl)

# read data
# published reference data
NGRIPd18OuseinR <- read.csv("d:/dropbox/Dropbox/datasets/global/NGRIPd18OuseinR.txt", sep="", stringsAsFactors=FALSE)

# standardize data and prepare for further analysis
# reference datasets
sG18O <- s(linterp(NGRIPd18OuseinR))

# possible: plot data for checking
# plot(NGRIPd18OuseinR, type="l")

# LP filter Greeland d18O data, roll-off rate 10^20
Res <-matrix(,nrow(sG18O),16)
Res[,1] <- sG18O[,1]
for (i in 1:15)
{
LP1 = taner(sG18O, padfac =2, 
            fhigh = 1/i, 
            flow = -1/i, 
            roll = 10^20, 
            demean = T, 
            detrend = F,
            genplot = F,
            xmax=1,
            verbose = F)
Res[,i+1] <- LP1[,2]
}

# LP filter Greeland d18O data, roll-off rate 5
Res5 <-matrix(,nrow(sG18O),16)
Res5[,1] <- sG18O[,1]
for (i in 1:15)
{
  LP1 = taner(sG18O, padfac =2, 
              fhigh = 1/i, 
              flow = -1/i, 
              roll = 5, 
              demean = T, 
              detrend = F,
              genplot = F,
              xmax=1,
              verbose = F)
  Res5[,i+1] <- LP1[,2]
}

# LP filter Greeland d18O data, roll-off rate 10^50
Res50 <-matrix(,nrow(sG18O),16)
Res50[,1] <- sG18O[,1]
for (i in 1:15)
{
  LP1 = taner(sG18O, padfac =2, 
              fhigh = 1/i, 
              flow = -1/i, 
              roll = 10^50, 
              demean = T, 
              detrend = F,
              genplot = F,
              xmax=1,
              verbose = F)
  Res50[,i+1] <- LP1[,2]
}

#####################################
# plot 3 LP filters
# roll-off rate:5
LP5 = taner(sG18O, padfac =2, 
            fhigh = 1/5, 
         #   flow = -1/5, 
            roll = 5, 
            demean = T, 
            detrend = F,
            genplot = T,
            xmax=1,
            verbose = F)

# roll-off rate:10^20
LP10e20 = taner(sG18O, padfac =2, 
            fhigh = 1/5, 
            #   flow = -1/5, 
            roll = 10^20, 
            demean = T, 
            detrend = F,
            genplot = T,
            xmax=1,
            verbose = F)

# roll-off rate:10^50
LP10e50 = taner(sG18O, padfac =2, 
            fhigh = 1/5, 
            #   flow = -1/5, 
            roll = 10^50, 
            demean = T, 
            detrend = F,
            genplot = T,
            xmax=1,
            verbose = F)
#####################################
# plot Greenland data
dev.off()
pl(r=1, c=1, mar=c(3,2.5,1.5,.75))
plot(s(NGRIPd18OuseinR, genplot=F), type="l", yaxt='n', 
     ylim=c(-2,18), cex.axis=1.1, cex.lab=1.3,
     xlab="", ylab="", main="")
# and LP filters
for (i in 2:16)
{ lines(Res[,1], Res[,i]+i, col="black", lwd=1)
  lines(Res5[,1], Res5[,i]+i, col="blue", lwd=1)
  lines(Res50[,1], Res50[,i]+i, col="red", lwd=1)
}
mtext("Standardized data and filters",side=2,line=0.5, cex=1.6)
mtext("Time [ka]",side=1,line=2, cex=1.6)
